# Supplementary material for: Metabolome of flue-cured tobacco is significantly affected by the presence of leaf stem
Source: BMC Plant Biol. 2023 Feb 13;23:89. doi: 10.1186/s12870-023-04093-2 (PMC9926566; doi:10.1186/s12870-023-04093-2)
Supplement: Supplementary file 3 — Additional file 3: Supplementary table 1: Main meteorological conditions in the growing season of tobacco leaves. [file 12870_2023_4093_MOESM3_ESM.xlsx]

## Sheet: Sheet1
Supplementary table 1: Main meteorological conditions in the growing season of tobacco leaves (April-May, 2020)
Geographic Location	longitude	latitude	T1(℃)	T2(℃)	T3(℃)	R1(mm)	R2(mm)	R3(mm)	S(h)	RH(%)
Baokang (L1)	111.26	31.85	20.8	24.6	26.1	120	123	235	648	76.8
Xianfeng (L2)	109.14	29.66	19.4	22.8	24.3	238	253	321	567	83.2
Fangxian (L3)	110.74	32.06	20.9	24.7	24.9	108	129	197	689	76.7
Xuan'en (L4)	110.01	29.69	20.5	23.9	25.8	217	229	298	513	80.8
Xingshan (L5)	130.33	47.38	21.3	24.8	26.1	144	148	222	618	74
T1-transplanting-clumping stage daily average temperature; T2-prosperous long-term daily average temperature; T3-maturity average daily temperature; R1-transplanting-clumping stage rainfall; T2-prosperous long-term rainfall; T3-maturity rainfall ; S - sunshine hours; RH - average humidity; L1, L2, L3, L4, L5 is location
Tobacco Leaf Sample Information
Sample attribution		Hubei China Tobacco Industry Co., Ltd.
blade position		16-22 (4-6 slices at the top of the tobacco plant)
Harvest method	Leaves plus stem	The upper 6 pieces with the main stem are harvested at one time
	Leaves only	The top 6 pieces are harvested leaf by leaf (peel off one by one)
Baking conditions	Leaves plus stem	Roasted with main stem
	Leaves only	Leaf Bake (Regular Bake)
During baking (flue-curing) process, the temperature was gradually increased from 30 to 68 degrees
