# Supplementary material for: Metabolome of flue-cured tobacco is significantly affected by the presence of leaf stem
Source: BMC Plant Biol. 2023 Feb 13;23:89. doi: 10.1186/s12870-023-04093-2 (PMC9926566; doi:10.1186/s12870-023-04093-2)
Supplement: Supplementary file 4 — Additional file 4: Supplementary table 2. Complete metabolome of SPL and L tobacco leaves. [file 12870_2023_4093_MOESM4_ESM.xlsx]

## Sheet: Sheet1
Index	Q1 (Da)	Q3 (Da)	Molecular Weight (Da)	Formula	Ionization model	Compounds	Class I	Class II	CAS	B2F-BK-1	B2F-BK-2	B2F-BK-3	Average B2F-BK	BOH-BK-1	BOH-BK-2	BOH-BK-3	Average BOH-BK	B2F-XF-1	B2F-XF-2	B2F-XF-3	Average B2F-XF	BOH-XF-1	BOH-XF-2	BOH-XF-3	Average BOH-XF	B2F-FX-1	B2F-FX-2	B2F-FX-3	Average B2F-FX	BOH-FX-1	BOH-FX-2	BOH-FX-3	Average BOH-FX	B2F-XS-1	B2F-XS-2	B2F-XS-3	Average B2F-XS	BOH-XS-1	BOH-XS-2	BOH-XS-3	Average BOH-XS	B2F-XE-1	B2F-XE-2	B2F-XE-3	Average B2F-XE	BOH-XE-1	BOH-XE-2	BOH-XE-3	Average BOH-XE
Hmcp003783	211.09	193.07	210.079	C13H10N2O	[M+H]+	1-Acetyl-β-carboline	Alkaloids	Alkaloids	-	7661.8	14197	13566	11808.3	11287	15494	13981	13587.3	11828	28022	21128	20326	7954	5287.1	13038	8759.7	4564	9669.8	7957.8	7397.2	24816	29401	22681	25632.7	15708	9484.1	13794	12995.4	5781.5	8555.4	5675	6670.63	9	9	9	9	9	9	9	9
Hmjp005906	344.15	177.05	343.142	C19H21NO5	[M+H]+	N-Trans-Feruloyl-3'-O-methyldopamine	Alkaloids	Alkaloids	-	2186500	2043500	2031500	2.08717e+06	281210	291740	300270	291073	5095300	5408800	5575000	5359700	3025600	2912500	2997600	2.97857e+06	331850	337710	311420	326993	787020	837410	866010	830147	1510700	1413600	1509800	1.47803e+06	499300	522790	529030	517040	2111700	2128000	2114100	2.11793e+06	1176200	1185500	1164400	1.17537e+06
Hmjp005980	314.14	177.05	313.132	C18H19NO4	[M+H]+	Cis-N-Feruloyltyramine	Alkaloids	Alkaloids	80510-09-4	17969000	16400000	16398000	1.69223e+07	17353000	17548000	17652000	1.75177e+07	29338000	31191000	30456000	3.03283e+07	23824000	22796000	22399000	2.30063e+07	5523100	5682100	5808000	5.67107e+06	32876000	32854000	33139000	3.29563e+07	20727000	19101000	21448000	2.04253e+07	10256000	10282000	11632000	1.07233e+07	35524000	35554000	36449000	3.58423e+07	19620000	19640000	19897000	19719000
Hmjp006104	344.15	177.05	343.142	C19H21NO5	[M+H]+	N-Cis-Feruloyl-3'-O-methyldopamine	Alkaloids	Alkaloids	-	20361000	20192000	18573000	1.97087e+07	6573900	6526900	6637600	6.57947e+06	20020000	20643000	21328000	2.06637e+07	10864000	10891000	10468000	10741000	2092600	2170800	1987700	2083700	18143000	16870000	17241000	17418000	19302000	19582000	19357000	1.94137e+07	10155000	9802400	9401900	9.78643e+06	15659000	16333000	15876000	15956000	15854000	15043000	15939000	15612000
Hmmp001310	188.07	118.07	187.063	C11H9NO2	[M+H]+	3-Indoleacrylic acid	Alkaloids	Alkaloids	1204-06-4	42532000	44524000	45353000	4.41363e+07	9332600	9453000	9686600	9.49073e+06	33868000	34501000	33845000	3.40713e+07	25917000	25058000	24327000	2.51007e+07	37855000	35766000	38030000	37217000	33226000	33623000	34212000	33687000	33298000	30367000	31542000	3.17357e+07	35848000	36394000	35891000	3.60443e+07	32741000	33691000	31378000	3.26033e+07	43706000	42906000	46098000	4.42367e+07
Hmmp002150	342.13	177.05	341.126	C19H19NO5	[M+H]+	3,5-Bis(3-methoxy-4-hydroxyphenyl)-2,3-dihydro-2(1H)-pyridinone	Alkaloids	Alkaloids	-	857420	891460	827590	858823	533670	419410	562430	505170	873990	837230	881020	864080	536600	439600	521960	499387	90152	70604	105000	88585.3	1123300	989370	1212000	1.10822e+06	721180	560290	718800	666757	231050	211900	274570	239173	773590	736920	777390	762633	364420	414730	365230	381460
Hmmp002984	560.39	398.35	559.387	C33H53NO6	[M+H]+	γ-Chaconine	Alkaloids	Alkaloids	511-36-4	193060	166550	178120	179243	14018	13307	12500	13275	37446	49717	35604	40922.3	30695	20023	21321	24013	22987	27494	21014	23831.7	127630	110350	136160	124713	61634	63068	68235	64312.3	57487	49751	51741	52993	40054	30876	36628	35852.7	212270	239310	207480	219687
Lmcp000611	144.08	84.06	143.069	C5H9N3O2	[M+H]+	2-Amino-4,5-dihydro-1H-imidazole-4-acetic acid	Alkaloids	Alkaloids	69098-41-5	6250100	9044800	6327600	7207500	4966300	6314200	4784300	5.35493e+06	5634800	6872000	8016600	6.84113e+06	5764500	6457000	4400500	5.54067e+06	5885900	3895200	4271100	4.68407e+06	6286000	5356600	6421800	6.02147e+06	7095300	7125700	7116700	7.11257e+06	5399100	4025100	4816500	4746900	10543000	18131000	21247000	1.66403e+07	9407200	10384000	8866000	9552400
Lmlp004754	312.11	294.21	311.1	C14H17NO7	[M+H]+	Ehretioside B	Alkaloids	Alkaloids	156368-84-2	183300	194900	174960	184387	239060	240920	235910	238630	157280	173100	154220	161533	232660	236310	246970	238647	249840	234420	222980	235747	320380	328930	348720	332677	210170	243250	221760	225060	310130	298630	303690	304150	325490	330320	324260	326690	276470	277780	270280	274843
Lmqn000780	606.08	384.98	607.082	C17H27N3O17P2	[M-H]-	Uridine 5'-diphospho-N-acetylglucosamine	Alkaloids	Alkaloids	528-04-1	30509	54861	66847	50739	3146.1	6446.6	2198.7	3930.47	14752	7271.7	11056	11026.6	5786.4	3986.8	9230.1	6334.43	26738	21031	23891	23886.7	14459	7826.6	15559	12614.9	14225	17160	8880.3	13421.8	10953	12129	12398	11826.7	17279	11831	12549	13886.3	60098	53440	62819	58785.7
Lmyp000435	339.16	177.1	338.148	C16H22N2O6	[M+H]+	Nicotine-N-glucuronide	Alkaloids	Alkaloids	152306-59-7	11188000	14901000	15956000	14015000	4989800	5873900	6639500	5834400	6031300	5875700	5850500	5.91917e+06	3712100	3673700	3896300	3760700	10699000	11288000	12092000	1.13597e+07	4764600	5578200	5910700	5.41783e+06	18818000	20596000	18836000	1.94167e+07	32809000	29616000	34312000	3.22457e+07	5654300	6569500	6671600	6.29847e+06	10558000	9359800	11419000	10445600
Lmyp000875	161.11	119.06	160.1	C10H12N2	[M+H]+	Dehydroanabasine	Alkaloids	Alkaloids	-	7602500	7143100	7626500	7.45737e+06	1452300	1530400	1756200	1.57963e+06	3642500	4303200	3784800	3.91017e+06	4560200	5654000	3625700	4613300	6280300	5766900	6462100	6.16977e+06	6069700	5378300	6550000	5.99933e+06	5487400	7306300	6261200	6.35163e+06	9146800	7946600	6477900	7857100	5807500	5600800	4789900	5399400	9088000	9619800	8260100	8989300
Lmyp001138	179.12	130.07	178.111	C10H14N2O	[M+H]+	6-Hydroxynicotine	Alkaloids	Alkaloids	10516-09-3	2596100	2733000	2692100	2.67373e+06	744430	724400	710430	726420	1639800	1835800	1593900	1.68983e+06	1113400	1299200	1139800	1.18413e+06	801490	702120	795910	766507	686830	760760	743030	730207	1170800	1058100	1154600	1.12783e+06	1197600	1169700	1074400	1.14723e+06	1508000	1949900	1538500	1.66547e+06	1342100	1494000	1569000	1.46837e+06
Lmyp001840	177.1	80.05	176.095	C10H12N2O	[M+H]+	6-Hydroxy-N-methylmyosmine	Alkaloids	Alkaloids	68104-57-4	878830	1017400	982850	959693	261610	254610	264910	260377	615490	685890	552090	617823	419080	363360	338800	373747	953670	878820	918980	917157	263240	233580	188070	228297	841360	818870	653640	771290	2131300	1950600	2038400	2040100	622120	616810	549770	596233	697620	659380	756420	704473
mws0146	138.05	78	137.048	C7H7NO2	[M+H]+	Nicotinic Acid Methyl Ester(Methyl Nicotinate)	Alkaloids	Alkaloids	93-60-7	180520	161570	175850	172647	82145	90013	90303	87487	154280	150230	158290	154267	88073	90078	110230	96127	209570	191120	239520	213403	96866	98015	90604	95161.7	151040	135910	177570	154840	142310	159350	159300	153653	327630	406760	321480	351957	347610	327020	334650	336427
mws0191	118.09	59	117.079	C5H11NO2	[M+H]+	Betaine	Alkaloids	Alkaloids	107-43-7	543540	619100	619530	594057	273690	250070	253090	258950	1034800	960770	1024700	1.00676e+06	925300	898320	959970	927863	293930	299780	366730	320147	512580	521300	724280	586053	401270	373580	437030	403960	272770	242220	349220	288070	2887900	2895500	2648200	2.81053e+06	1032800	1048900	1242000	1107900
mws0393	325.19	160	324.184	C20H24O2N2	[M+H]+	Quinine	Alkaloids	Alkaloids	130-95-0	32578	22255	31508	28780.3	13749	12588	17734	14690.3	19493	18947	20551	19663.7	24886	21515	20259	22220	21338	21834	7443.2	16871.7	9220.5	17863	10316	12466.5	15741	13753	19291	16261.7	18650	18591	10368	15869.7	18149	15134	21071	18118	14408	15240	17197	15615
mws0491	122.1	105	121.089	C8H11N	[M+H]+	Phenethylamine	Alkaloids	Alkaloids	64-04-0	8865000	8232300	8609500	8.56893e+06	613070	542740	645920	600577	2512300	2325400	2655800	2.49783e+06	1179500	1164200	1183200	1.17563e+06	1341600	1339600	1453900	1.37837e+06	2299500	2277800	2343100	2306800	2028800	1704300	2002900	1912000	767810	857730	807270	810937	3761300	3614800	3625300	3.66713e+06	3230100	3311400	3494400	3345300
mws0620	175.12	144	174.116	C11H14N2	[M+H]+	N-Methyltryptamine	Alkaloids	Alkaloids	61-49-4	106470	105960	111040	107823	121880	114700	93531	110037	72648	89648	85714	82670	90212	107880	82666	93586	115390	125020	134100	124837	108410	103490	106500	106133	100560	122450	97842	106951	128800	136720	113490	126337	162170	175840	167070	168360	83657	75173	104950	87926.7
mws0677	219.11	160	218.106	C12H14N2O2	[M+H]+	N-Acetyl-5-hydroxytryptamine	Alkaloids	Alkaloids	1210-83-9	483550	451450	446900	460633	43534	44174	58344	48684	96781	93690	126620	105697	76425	77032	59636	71031	165370	126200	164830	152133	113350	130300	145460	129703	127200	119940	111260	119467	113680	88906	112800	105129	154320	124560	181740	153540	371040	346240	401110	372797
mws0983	326.31	62.06	325.298	C20H39NO2	[M+H]+	N-Oleoylethanolamine	Alkaloids	Alkaloids	111-58-0	384530	382720	416350	394533	102510	101860	110350	104907	533350	526300	473140	510930	652430	688660	669730	670273	386930	389340	380170	385480	206370	198960	204010	203113	384710	351670	403350	379910	313640	295920	308730	306097	658880	647500	621260	642547	323340	318050	340380	327257
mws1105	175.12	130	174.116	C11H14N2	[M+H]+	Gramine	Alkaloids	Alkaloids	87-52-5	1038800	1101100	1083800	1.07457e+06	31491	10473	32316	24760	196380	227610	244560	222850	130160	132310	135660	132710	222430	228700	228820	226650	181230	179590	168330	176383	75382	83201	95832	84805	81163	85759	91969	86297	491810	527060	477950	498940	413380	414530	424260	417390
mws1138	551.15	303.04	550.143	C24H26N2O13	[M+H]+	Betanin (Betanidin-5-O-glucoside)	Alkaloids	Alkaloids	7659-95-2	562310	530130	565270	552570	291450	237730	286390	271857	468310	495860	480070	481413	419920	447970	404080	423990	2057800	1806000	2027700	1.96383e+06	537960	444190	447710	476620	629890	557130	642300	609773	746530	758340	767930	757600	618260	675110	705370	666247	2023700	2115700	2097000	2078800
mws1346	162.08	98	161.069	C6H11NO4	[M+H]+	DL-2-Aminoadipic acid	Alkaloids	Alkaloids	542-32-5	120180	105660	126950	117597	106140	55406	111410	90985.3	53931	68161	52216	58102.7	24322	25945	30582	26949.7	38914	69955	54202	54357	107010	94048	73294	91450.7	32946	50536	45540	43007.3	48776	37064	34472	40104	157250	140440	135650	144447	82867	99273	113660	98600
mws1371	161.11	107.2	160.1	C10H12N2	[M+H]+	Anatabine	Alkaloids	Alkaloids	581-49-7	8256000	6532900	8546200	7.77837e+06	4041600	4512800	5008400	4.52093e+06	6944100	4418900	6150400	5837800	3913700	4007800	4987400	4.30297e+06	6114000	7955300	6681100	6916800	6957300	6006600	5928300	6297400	8650600	5304600	7100800	7.01867e+06	4743800	7467000	9415500	7.20877e+06	7235400	6394400	7625500	7085100	7265500	8066200	7400300	7.57733e+06
mws1372	147.09	105	146.084	C9H10N2	[M+H]+	Myosmine	Alkaloids	Alkaloids	532-12-7	2685300	2623500	3072500	2.79377e+06	735460	760340	895200	797000	2033900	2331800	2175300	2.18033e+06	1119200	935690	1051800	1.03556e+06	2330900	2420800	2392700	2.38147e+06	1662100	1767500	1681300	1.70363e+06	2360700	1863400	2025500	2083200	1819300	1647500	1860500	1.77577e+06	2493000	2115900	2554300	2.38773e+06	2585700	2554500	2288400	2476200
mws1373	159.09	118	158.084	C10H10N2	[M+H]+	β-Nicotyrine	Alkaloids	Alkaloids	487-19-4	3124100	3350000	2871800	3115300	618790	693400	367230	559807	1573600	1494300	1304200	1.45737e+06	769710	869090	922690	853830	1310300	1720600	1890600	1640500	816000	732630	886720	811783	1968000	1777900	1337400	1.69443e+06	2011200	2128600	2229700	2.12317e+06	2321200	2199600	2336200	2.28567e+06	3118100	3254400	3195800	3.18943e+06
mws1379	149.11	80	148.1	C9H12N2	[M+H]+	Nornicotine	Alkaloids	Alkaloids	494-97-3	35866000	32726000	39991000	3.61943e+07	10154000	10011000	11486000	1.05503e+07	23229000	19994000	22278000	2.18337e+07	9233300	10724000	13267000	1.10748e+07	17071000	22571000	18077000	1.92397e+07	21295000	20955000	19298000	20516000	26607000	17048000	22596000	2.20837e+07	15675000	20918000	18396000	1.83297e+07	16356000	15461000	17202000	1.63397e+07	23611000	26838000	22933000	2.44607e+07
mws1383	243.09	145	242.08	C12H10N4O2	[M+H]+	Lumichrome	Alkaloids	Alkaloids	1086-80-2	11243	10893	11962	11366	14812	16043	25409	18754.7	6509.5	5025.5	15006	8847	9782.2	6785.8	9471.1	8679.7	21016	9355.3	10848	13739.8	12296	22717	10851	15288	12567	12047	38203	20939	16806	11668	6436.7	11636.9	6685.3	12096	11749	10176.8	9546.7	4885.4	4739.9	6390.67
mws1478	163.12	130	162.116	C10H14N2	[M+H]+	Nicotine	Alkaloids	Alkaloids	54-11-5	11756000	8997900	12736000	11163300	10029000	9338300	11850000	1.04058e+07	14765000	9703000	13372000	1.26133e+07	9409500	10470000	15210000	11696500	10256000	12532000	10208000	1.09987e+07	10549000	11904000	11196000	1.12163e+07	14067000	10020000	12268000	1.21183e+07	8933500	12949000	12936000	1.16062e+07	11182000	8401800	11957000	10513600	7673300	10178000	7780200	8.54383e+06
mws2171	201.05	142.9	200.041	C11H8N2S	[M+H]+	Camalexin	Alkaloids	Alkaloids	135531-86-1	177500	201440	182610	187183	87600	97442	77090	87377.3	256390	257800	260700	258297	58363	56104	46986	53817.7	27667	33353	44589	35203	502640	448540	526750	492643	209230	237210	219070	221837	155320	154450	157180	155650	354890	337630	357110	349877	238350	254610	289570	260843
mws4002	154.09	137	153.079	C8H11NO2	[M+H]+	Dopamine	Alkaloids	Alkaloids	51-61-6	86786	56651	68786	70741	9	9	9	9	9	9	9	9	9	9	9	9	9	9	9	9	147350	136560	146390	143433	54166	22161	31848	36058.3	48044	27310	26529	33961	28359	27125	30979	28821	34760	34694	43378	37610.7
pma2987	142.1	124.09	141.09	C6H11N3O	[M+H]+	Histidinol	Alkaloids	Alkaloids	501-28-0	31148000	35217000	33564000	3.33097e+07	33489000	31227000	32433000	32383000	39938000	43147000	40857000	41314000	26892000	27258000	25268000	2.64727e+07	50937000	48165000	49063000	4.93883e+07	35865000	33653000	35277000	3.49317e+07	49514000	56381000	48035000	51310000	45532000	47103000	47179000	4.66047e+07	31006000	30097000	30082000	30395000	41579000	41168000	45341000	42696000
pmb0064	374.11	198.08	373.101	C15H19NO10	[M+H]+	DIMBOA glucoside	Alkaloids	Alkaloids	18607-79-9	4550700	4614100	4364000	4509600	1738200	1670700	1462400	1.62377e+06	5566200	4823500	5688100	5.35927e+06	5631000	5811000	5804200	5.74873e+06	2649500	2572000	2483100	2568200	1766600	1683100	2046400	1.83203e+06	2703500	2445900	2623000	2590800	2560800	3170500	2748200	2826500	9026000	9794900	8486400	9.10243e+06	10412000	11149000	11428000	1.09963e+07
pmb0426	219.1	174.4	218.142	C13H18N2O	[M+H]+	N,N-Dimethyl-5-methoxytryptamine	Alkaloids	Alkaloids	1019-45-0	14592	14842	8616	12683.3	19333	19386	19522	19413.7	21704	16740	13811	17418.3	14093	17770	22060	17974.3	14688	17222	28173	20027.7	28796	30864	26188	28616	18227	21502	21436	20388.3	21860	38890	22475	27741.7	15466	8876.8	16196	13512.9	7852	6256	10504	8204
pmb0484	104.1	60.1	103.091	C5H13NO	[M+H]+	Choline	Alkaloids	Alkaloids	62-49-7	8107800	8195700	8626800	8310100	5087500	5391500	5674800	5384600	6521800	7711200	6521600	6918200	6608200	5642000	6295600	6.18193e+06	7256100	6779600	6960200	6.99863e+06	7252700	6714000	7530200	7.16563e+06	6565600	7490600	6459900	6838700	6436100	6207000	6522200	6.38843e+06	8105600	7456900	7714900	7.75913e+06	7467700	7312300	6749300	7.17643e+06
pmb1754	184	125	184.073	C5H15NO4P+	[M]+	O-Phosphocholine	Alkaloids	Alkaloids	107-73-3	237190	267580	251140	251970	283780	348650	262540	298323	357310	482000	372020	403777	332850	353460	393950	360087	435910	427920	326820	396883	358690	328680	306290	331220	432290	561720	370350	454787	411540	400820	411640	408000	261790	261710	397330	306943	350370	464840	389080	401430
pmb1912	474.17	327	473.166	C20H23N7O7	[M+H]+	10-Formyltetrahydrofuran	Alkaloids	Alkaloids	2800-34-2	388070	415250	397330	400217	246050	219790	243130	236323	271690	302310	287360	287120	362840	362790	359630	361753	267980	267390	285240	273537	208290	226230	227580	220700	239270	283750	289490	270837	264350	266120	227700	252723	474650	573880	450210	499580	597100	500880	541450	546477
pmb2211	343.3	240.7	342.288	C19H38N2O3	[M+H]+	Cocamidopropyl betaine	Alkaloids	Alkaloids	4292-10-8	4189	3745.5	4262	4065.5	4633.9	4160	3707.8	4167.23	3275.8	4736.3	3344.9	3785.67	4830.3	5071.1	3858.8	4586.73	2582.3	2517.9	1930	2343.4	4246.2	4098.1	3477.5	3940.6	6078.4	2616.3	2172.9	3622.53	5849.3	3700.9	4268.6	4606.27	2601	3020.9	4876.6	3499.5	4816.5	3541.3	33036	13797.9
pme0489	137.07	108	136.064	C7H8N2O	[M+H]+	N-Methylnicotinamide	Alkaloids	Alkaloids	114-33-0	557320	619830	513720	563623	303930	299680	333180	312263	596850	615130	602480	604820	266480	302800	288680	285987	566030	543550	682350	597310	436680	398200	490760	441880	558970	524450	495180	526200	382610	398610	423990	401737	955470	1080300	1078700	1.03816e+06	769380	712440	724200	735340
pme1691	147.13	87.2	146.118	C7H16NO2	[M+H]+	Acetylcholine	Alkaloids	Alkaloids	60-31-1	11624	27842	24731	21399	35263	27250	35876	32796.3	49451	40419	55947	48605.7	40092	26080	25436	30536	16509	38573	11974	22352	49374	47398	41300	46024	69774	73010	39856	60880	40098	39213	54986	44765.7	44390	42579	47426	44798.3	68790	80808	65488	71695.3
pme1738	138.08	95	137.071	C7H9N2O	[M+H]+	3-Carbamyl-1-methylpyridinium(1-Methylnicotinamide)	Alkaloids	Alkaloids	1005-24-9	21549	15294	10520	15787.7	13724	1703.9	12222	9216.63	8233	11160	11523	10305.3	6006.4	7687.5	7678	7123.97	13991	8848.2	11624	11487.7	19326	10979	16800	15701.7	12074	6113	12206	10131	17612	7960	19292	14954.7	35524	43092	44146	40920.7	19505	19650	19658	19604.3
pme2268	138.05	94.07	137.048	C7H7NO2	[M+H]+	Trigonelline	Alkaloids	Alkaloids	535-83-1	11686000	11503000	13309000	12166000	6089800	5448500	6416000	5.98477e+06	9674900	10733000	9666900	1.00249e+07	11776000	15031000	11002000	12603000	7906200	7478800	8771100	8.05203e+06	13300000	13908000	11456000	12888000	7604200	8025800	8659700	8.09657e+06	11058000	10106000	12298000	11154000	25860000	25776000	22655000	2.47637e+07	13066000	12920000	12922000	1.29693e+07
pme3005	74.05	46.2	73.053	C3H7NO	[M+H]+	N,N-Dimethylformamide	Alkaloids	Alkaloids	68-12-2	289700	309800	334380	311293	932530	879440	768470	860147	420810	327290	402760	383620	615890	640490	884740	713707	254550	333300	272000	286617	945050	929760	765160	879990	456590	403850	606330	488923	534930	744790	575160	618293	910570	879690	792270	860843	720710	948480	766400	811863
pmf0323	177.1	118	176.095	C10H12N2O	[M+H]+	Cotinine; (S)-1-Methyl-5-(3-pyridinyl)-2-pyrrolidinone	Alkaloids	Alkaloids	486-56-6	4676100	5036600	4791900	4.83487e+06	1256200	1331900	1344800	1.31097e+06	4737700	4835000	4614000	4728900	2026100	2032500	1906700	1.98843e+06	4044500	3514900	4125500	3.89497e+06	1502800	1543500	1131200	1392500	3495800	3159400	3200500	3.28523e+06	5706500	6268800	5776200	5.91717e+06	3310500	3750300	3416000	3.49227e+06	4429400	4309200	4491300	4.40997e+06
pmf0557	327.04	171	350.034	C16H11N2NaO4S	[M-Na]-	Orange I	Alkaloids	Alkaloids	523-44-4	3158600	3120500	3053800	3.11097e+06	11039000	10980000	11621000	1.12133e+07	5175700	5128000	5335000	5212900	5441400	5885100	5547800	5.62477e+06	5463900	5566400	5620500	5.55027e+06	3552600	3573500	3652200	3.59277e+06	6383200	6814900	6608500	6602200	9640800	9370800	9155100	9388900	8335900	8296200	8587500	8.40653e+06	4747100	4473800	4636000	4.61897e+06
pmn001692	328.12	295.09	329.126	C18H19NO5	[M-H]-	3-O-Acetylhamayne	Alkaloids	Alkaloids	-	20775	26678	16031	21161.3	31276	24093	38006	31125	47499	51200	42312	47003.7	21649	21657	24387	22564.3	3200.8	3179.3	2638.1	3006.07	106450	83163	112450	100688	22641	18133	32044	24272.7	6421.9	6414.9	8998.3	7278.37	43862	45761	28851	39491.3	6341.2	15395	9057.8	10264.7
pmp001179	643.27	506.2	642.258	C36H38N2O9	[M+H]+	(E)-2-(4,5-Dihydroxy-2-(3-((4-hydroxyphenethyl)amino)-3-oxopropyl)phenyl)-3-(4-hydroxy-3,5-dimethoxyphenyl)-N-(4-hydroxyphenethyl)acrylamide	Alkaloids	Alkaloids	-	10622	13578	8482.1	10894	8351.8	8827.9	8101.5	8427.07	18965	22529	26898	22797.3	17959	15528	20953	18146.7	2442.9	1904.6	2916.9	2421.47	21343	18481	24377	21400.3	7633.1	10067	6569.9	8090	4406.6	4406.3	3903.1	4238.67	17581	17502	19806	18296.3	11478	8357	6646	8827
pmp001187	625.25	460.2	624.247	C36H36N2O8	[M+H]+	1-(Dihydroxyphenyl)-N2,N3-bis(4-hydroxyphenethyl)-(5-8)-dimethoxy-1,2dihydronaphthalene-2,3-dicarboxamide	Alkaloids	Alkaloids	-	1361500	1305500	1314500	1.32717e+06	965990	1090400	992930	1016440	2212800	2387800	2323900	2.30817e+06	2069400	1981000	1942600	1.99767e+06	209860	202010	221500	211123	3382000	3268200	3609300	3.41983e+06	1053400	933910	1058100	1.01514e+06	462480	480450	552630	498520	1771000	1758600	1769200	1.76627e+06	626270	650060	660730	645687
pmp001189	685.28	548.2	684.268	C38H40N2O10	[M+H]+	(5-8)-Hydroxy-1-(hydroxyldimethoxyphenyl)-N2,N3-bis(4-hydroxyphenethyl)-(5-8)-dimethoxy-1,2-dihydronaphthalene-2,3-dicarboxamide	Alkaloids	Alkaloids	-	2575.6	4599.9	3153.4	3442.97	9	9	9	9	7993.1	6814.6	5360.8	6722.83	9	9	9	9	9	9	9	9	2589.7	3843.1	3204.7	3212.5	4974.2	7448	5021.1	5814.43	1443.9	945.02	1300	1229.64	3132.5	3399.3	2868.8	3133.53	3425.6	2105.3	3432.2	2987.7
pmp001190	655.27	518.2	654.258	C37H38N2O9	[M+H]+	(5-8)-Hydroxy-1-(hydroxylmethoxyphenyl)-N2,N3-bis(4-hydroxyphenethyl)-(5-8)-dimethoxy-1,2-dihydronaphthalene-2,3-dicarboxamide	Alkaloids	Alkaloids	-	479370	446680	413150	446400	286920	300310	291930	293053	394550	431130	430000	418560	496590	487540	455510	479880	48015	49424	51186	49541.7	628290	677870	702940	669700	362080	366810	345710	358200	161420	164770	195390	173860	524280	498010	541200	521163	352080	346530	383370	360660
pmp001195	176.09	140.1	175.084	C7H13NO4	[M+H]+	Calystegine B1	Alkaloids	Alkaloids	127414-86-2	754450	490310	594010	612923	414370	429140	341110	394873	277860	298520	222790	266390	84546	89834	98694	91024.7	249990	291910	221910	254603	229120	257400	164070	216863	184620	150550	170560	168577	112170	173710	122500	136127	276640	272280	260880	269933	252090	236180	416350	301540
pmp001201	162.11	79.1	161.105	C7H15NO3	[M+H]+	5-Aminocycloheptane-1,2,3-triol	Alkaloids	Alkaloids	-	117230	129220	105900	117450	17046	33589	28694	26443	54239	61850	50044	55377.7	59722	66992	56904	61206	73105	59830	63485	65473.3	61970	56544	89302	69272	53357	52371	77192	60973.3	117320	120590	125870	121260	77302	72140	76959	75467	110180	95623	107230	104344
pmp001244	266.13	207.06	266.124	C14H20NO4+	[M]+	Caffeoylcholine	Alkaloids	Alkaloids	87189-10-4	4454200	5139300	4971200	4854900	1391800	1412600	1400300	1.40157e+06	9843300	11289000	10258000	1.04634e+07	3410800	3527300	3505300	3.48113e+06	1085700	934320	1047400	1.02247e+06	1077600	1169200	1140500	1129100	2230800	2237100	2116800	2194900	1592700	1620200	1538000	1.58363e+06	3129900	3260300	3326400	3.23887e+06	11871000	10739000	12463000	11691000
pmp001245	280.15	221.08	280.138	C15H22NO4+	[M]+	Feruloylcholine	Alkaloids	Alkaloids	85927-25-9	83200	1073700	105600	420833	15037	8226	12192	11818.3	18978	22929	24037	21981.3	32436	26377	32730	30514.3	9362	8369.4	8354.6	8695.33	12591	12873	12178	12547.3	20318	12220	11602	14713.3	15131	13259	10128	12839.3	31306	31147	35039	32497.3	23855	16412	20662	20309.7
pmp001254	625.25	488.17	624.247	C36H36N2O8	[M+H]+	Grossamide	Alkaloids	Alkaloids	80510-06-1	7469900	7260800	6874000	7.20157e+06	6001300	6675400	6238100	6.30493e+06	10237000	10535000	10548000	10440000	11627000	11269000	10837000	1.12443e+07	1391500	1424500	1496900	1.43763e+06	22020000	20909000	23556000	2.21617e+07	6842000	6384800	6583900	6.60357e+06	3480700	3528800	4087800	3699100	13081000	13720000	13072000	13291000	4226800	4133500	4222900	4194400
pmp001287	120.08	103.05	119.073	C8H9N	[M+H]+	N-Benzylmethylene isomethylamine	Alkaloids	Alkaloids	-	44723000	45404000	47798000	45975000	4612400	4173300	4660000	4481900	17065000	18304000	16977000	1.74487e+07	10333000	11002000	10324000	10553000	17794000	16847000	18457000	1.76993e+07	14369000	14369000	15050000	14596000	16052000	14043000	15189000	1.50947e+07	9640900	9619700	10192000	9.81753e+06	15807000	16208000	17175000	1.63967e+07	23273000	21871000	24223000	2.31223e+07
YC512112	325.18	163.12	324.169	C16H24O5N2	[M+H]+	Anabasine-glucoside	Alkaloids	Alkaloids	-	26962000	34853000	28549000	3.01213e+07	13382000	14951000	18229000	1.55207e+07	27992000	22862000	23556000	2.48033e+07	22427000	16193000	33602000	24074000	32827000	36526000	31581000	3.36447e+07	20818000	17398000	20272000	19496000	36493000	23818000	27434000	2.92483e+07	26770000	28547000	27295000	2.75373e+07	44897000	43544000	31566000	4.00023e+07	33019000	33529000	34723000	33757000
YC512113	339.16	177.1	338.148	C16H22N2O6	[M+H]+	Cotinine-glucoside	Alkaloids	Alkaloids	-	13036000	16183000	14632000	14617000	5208800	5200600	6148900	5.51943e+06	6185800	6562800	5318800	6.02247e+06	3389600	4196400	3414400	3666800	11325000	10966000	11094000	1.11283e+07	4746600	5385000	5636300	5.25597e+06	17992000	18989000	17940000	18307000	30305000	30494000	31404000	3.07343e+07	5711200	5916200	5558900	5.72877e+06	9650100	10309000	10151000	10036700
YC512115	325.15	163.13	324.147	C19H20N2O3	[M+H]+	Nicotine-N-glucoside	Alkaloids	Alkaloids	911474-72-1	31338000	30015000	28783000	3.00453e+07	10001000	15761000	20152000	1.53047e+07	16615000	24252000	33055000	2.46407e+07	23718000	17883000	16828000	1.94763e+07	29626000	47591000	27899000	3.50387e+07	19827000	19309000	22412000	20516000	25652000	21150000	31816000	26206000	26285000	28490000	25926000	2.69003e+07	43474000	35123000	31993000	3.68633e+07	25000000	34307000	24468000	27925000
YC512116	193.1	80.05	192.09	C10H12N2O2	[M+H]+	3'-Hydroxycotinine	Alkaloids	Alkaloids	205246-48-6	8144800	8297200	7804300	8082100	1830100	1744700	1919700	1831500	4830300	5626900	5194600	5.21727e+06	4019200	4234600	3825400	4026400	5233100	4875600	5812500	5.30707e+06	4120300	3883600	4122900	4.04227e+06	4582600	4886900	5198100	4889200	7781300	7028900	7965400	7.59187e+06	5632000	5256900	5437400	5442100	7649300	6744500	7504500	7.29943e+06
Zmbp000555	175.12	130.1	174.079	C10H10N2O	[M+H]+	3-Indole acetamide	Alkaloids	Alkaloids	-	99770	119620	108450	109280	91781	89234	93376	91463.7	156460	178870	165610	166980	88560	81969	71150	80559.7	214740	215360	228120	219407	115010	117530	123280	118607	149300	146630	147720	147883	116130	131730	113620	120493	242360	275710	254350	257473	198290	208380	215750	207473
Zmbp002538	205.1	146.06	204.09	C11H12N2O2	[M+H]+	1-Methoxy-indole-3-acetamide	Alkaloids	Alkaloids	-	7387400	8088900	7595600	7.69063e+06	526470	507290	577130	536963	2453700	2496800	2264100	2.40487e+06	1729300	1628400	1585000	1.64757e+06	2804000	2801300	2922200	2842500	2509600	2245500	2407700	2387600	2223200	2199000	2314300	2245500	2603600	2521300	2550800	2.55857e+06	2193800	2240000	2110300	2.18137e+06	4199900	3977200	4499900	4.22567e+06
Hmsp000364	144.1	98.09	143.095	C7H13NO2	[M+H]+	L-Cyclopentylglycine	Amino acids and derivatives	Amino acids and derivatives	2521-84-8	35854	69103	61878	55611.7	97579	107180	149090	117950	115080	127030	104860	115657	154520	115670	175910	148700	60069	86546	58120	68245	144450	158940	150690	151360	63691	74619	75414	71241.3	60428	57596	52920	56981.3	74206	126440	61384	87343.3	77328	50470	40889	56229
Lmhp001461	229.15	70.07	229.154	C11H20N2O3	[M+H]+	L-Prolyl-L-Leucine	Amino acids and derivatives	Amino acids and derivatives	52899-07-7	625060	681840	433660	580187	124220	82965	119190	108792	195840	162320	165260	174473	128780	145210	150390	141460	111360	94696	117430	107829	393390	336550	342040	357327	282030	270570	239770	264123	106720	142990	116190	121967	158330	212790	139800	170307	431030	341630	459660	410773
Lmhp001670	231.16	72.08	231.17	C11H22N2O3	[M+H]+	L-Valyl-L-Leucine	Amino acids and derivatives	Amino acids and derivatives	3989-97-7	1240800	1413000	1261900	1.30523e+06	947010	845650	1001600	931420	525210	482160	562310	523227	343460	343400	324090	336983	138690	150700	149780	146390	1594400	1496500	1664100	1585000	842130	965800	899220	902383	704480	754730	720330	726513	1436300	1628100	1560200	1.54153e+06	1299600	1232200	1271000	1267600
Lmhp001732	263.13	70.07	263.139	C14H18N2O3	[M+H]+	L-Prolyl-L-Phenylalanine	Amino acids and derivatives	Amino acids and derivatives	13589-02-1	13736000	14809000	15476000	1.46737e+07	280240	245380	273310	266310	2059100	2162200	2143200	2121500	775230	816340	747010	779527	2336700	2428000	2555900	2440200	1230300	1160900	1426000	1272400	1520400	1287400	1410000	1.40593e+06	796490	784150	764140	781593	2357500	2518800	2342100	2.40613e+06	1740800	1741700	1874000	1785500
Lmhp002001	265.15	72.08	264.147	C14H20N2O3	[M+H]+	L-Valyl-L-Phenylalanine	Amino acids and derivatives	Amino acids and derivatives	3918-92-1	436470	473640	375800	428637	398610	326090	337640	354113	142050	161920	172380	158783	88862	88896	76829	84862.3	55445	45843	51729	51005.7	482880	504030	486330	491080	285980	275160	257940	273027	176650	176230	145630	166170	265530	289710	269980	275073	346510	326310	357670	343497
Lmhp002031	245.18	86.1	245.186	C12H24N2O3	[M+H]+	L-Leucyl-L-Leucine	Amino acids and derivatives	Amino acids and derivatives	3303-31-9	481190	519090	435480	478587	246370	181490	246480	224780	162520	170310	166590	166473	76971	96635	96596	90067.3	76209	52612	85302	71374.3	486870	542910	580070	536617	402090	408220	331710	380673	228320	225650	238050	230673	333300	371630	332100	345677	496160	483580	491730	490490
Lmrj002244	195.11	70.06	194.106	C10H14N2O2	[M+H]+	Cyclo(Pro-Pro)	Amino acids and derivatives	Amino acids and derivatives	6708-06-1	1274600	1392800	1266700	1.31137e+06	161650	146310	155580	154513	585280	570210	576230	577240	222750	242860	238570	234727	964100	978630	979860	974197	491750	479950	487610	486437	802090	717020	728530	749213	518440	519430	485920	507930	634240	548550	507870	563553	293710	323760	301590	306353
ML10181668	130.09	84.08	129.079	C6H11NO2	[M+H]+	Cycloleucine	Amino acids and derivatives	Amino acids and derivatives	52-52-8	19590000	17542000	22199000	19777000	19749000	18731000	21233000	1.99043e+07	11542000	12579000	11495000	11872000	10829000	10536000	9655000	10340000	15009000	13141000	14227000	1.41257e+07	29315000	29639000	30151000	2.97017e+07	14747000	14725000	15203000	1.48917e+07	12133000	9442000	11848000	11141000	11488000	13871000	14131000	1.31633e+07	11380000	11569000	13574000	1.21743e+07
mws0001	133.06	74	132.054	C4H8N2O3	[M+H]+	L-Asparagine	Amino acids and derivatives	Amino acids and derivatives	70-47-3	2426200	3647100	3393200	3155500	43442	20872	39475	34596.3	121700	101170	131100	117990	42256	74902	58952	58703.3	386440	134220	391910	304190	228980	249360	319500	265947	219490	298570	245130	254397	124480	90062	231170	148571	501940	621940	510670	544850	361890	415520	598110	458507
mws0124	247.11	130	246.1	C13H14N2O3	[M+H]+	N-(3-Indolylacetyl)-L-alanine	Amino acids and derivatives	Amino acids and derivatives	57105-39-2	94367	97204	84491	92020.7	66946	81440	59827	69404.3	81824	69878	95550	82417.3	98630	86108	96116	93618	83772	78074	77840	79895.3	119680	144390	133190	132420	115190	94514	84692	98132	61942	66873	48958	59257.7	81013	87449	90150	86204	186100	168770	182000	178957
mws0216	132.07	86	131.058	C5H9NO3	[M+H]+	Trans-4-Hydroxy-L-proline	Amino acids and derivatives	Amino acids and derivatives	51-35-4	4035800	3411700	2887300	3.44493e+06	1967800	1651400	1774400	1.79787e+06	1950100	2106300	2470600	2.17567e+06	1768100	1868000	2119400	1918500	857160	815660	790680	821167	7325400	7777800	6194200	7.09913e+06	3436000	2603100	3615100	3.21807e+06	2083400	1743000	838210	1554870	3146200	1517000	1737900	2133700	2154100	3205600	2120200	2493300
mws0219	132.03	88	133.038	C4H7NO4	[M-H]-	L-Aspartic Acid	Amino acids and derivatives	Amino acids and derivatives	56-84-8	962020	932370	901200	931863	151840	136660	126790	138430	239680	301570	303750	281667	304630	287500	301450	297860	605880	691800	589520	629067	1784400	1646900	1244500	1558600	585850	515970	418830	506883	793330	741450	797700	777493	1639100	1756300	1558900	1.65143e+06	383890	357860	388390	376713
mws0221	241.03	152	240.024	C6H12N2O4S2	[M+H]+	L-Cystine	Amino acids and derivatives	Amino acids and derivatives	56-89-3	26772	17152	37522	27148.7	18416	19562	17424	18467.3	28806	41277	27119	32400.7	14905	21679	9032.5	15205.5	53422	62009	54706	56712.3	28112	22033	15555	21900	21238	30848	33218	28434.7	42136	23918	39632	35228.7	8701.5	12275	13563	11513.2	23296	27588	23283	24722.3
mws0227	132.1	86.2	131.095	C6H13NO2	[M+H]+	L-Leucine	Amino acids and derivatives	Amino acids and derivatives	61-90-5	5385800	3986000	6043200	5.13833e+06	8165100	9343300	7206600	8.23833e+06	3235400	3265000	3469000	3.32313e+06	4240100	3306700	4258100	3.93497e+06	508000	741010	513560	587523	14008000	13989000	11198000	13065000	7084100	4374900	6053400	5.83747e+06	2910900	3426900	3486000	3274600	4628100	4225900	6526900	5.12697e+06	2570700	3614000	2704100	2.96293e+06
mws0230	120.07	74	119.058	C4H9NO3	[M+H]+	L-Threonine	Amino acids and derivatives	Amino acids and derivatives	72-19-5	173780	267380	197600	212920	27462	28470	37862	31264.7	45338	25250	25992	32193.3	21046	27092	12262	20133.3	44061	48576	72433	55023.3	59845	85655	113870	86456.7	31168	60300	60221	50563	45567	36607	62142	48105.3	168780	225100	168740	187540	192740	176780	236960	202160
mws0254	156.08	110	155.069	C6H9N3O2	[M+H]+	L-Histidine	Amino acids and derivatives	Amino acids and derivatives	71-00-1	13244000	13862000	13773000	1.36263e+07	423450	427440	443270	431387	2008100	1893200	1828400	1909900	1099000	1077900	1118300	1098400	3139300	3180100	3501400	3273600	2240700	2241300	2470200	2317400	2667100	2700400	2839100	2.73553e+06	2551900	2371500	2623000	2.51547e+06	3017600	2888600	3076500	2.99423e+06	5144500	5258200	4988600	5.13043e+06
mws0256	118.09	72.1	117.079	C5H11NO2	[M+H]+	L-Valine	Amino acids and derivatives	Amino acids and derivatives	72-18-4	36078000	31220000	31910000	3.30693e+07	15867000	15469000	14526000	1.52873e+07	17697000	17271000	17711000	1.75597e+07	10800000	10562000	10737000	1.06997e+07	7684000	8349800	7768500	7934100	36814000	40685000	38890000	3.87963e+07	20344000	16059000	18333000	1.82453e+07	11645000	12523000	12185000	1.21177e+07	15557000	17712000	15997000	16422000	24185000	26031000	25894000	25370000
mws0258	132.1	86	131.095	C6H13NO2	[M+H]+	L-Isoleucine	Amino acids and derivatives	Amino acids and derivatives	73-32-5	5650400	4399400	5665500	5.23843e+06	8598800	9782200	9380900	9.25397e+06	3436400	3785000	3957700	3.72637e+06	4475700	3181800	4502900	4.05347e+06	578880	785780	554030	639563	13989000	14732000	11859000	1.35267e+07	8095300	4906600	6194600	6.39883e+06	2885000	3829500	3567400	3427300	5121800	5471700	7410200	6.00123e+06	2764500	4270400	2433700	3156200
mws0260	175.12	116	174.112	C6H14N4O2	[M+H]+	L-Arginine	Amino acids and derivatives	Amino acids and derivatives	74-79-3	2012200	2375700	2216000	2201300	64556	114270	98989	92605	118120	154100	166700	146307	117410	107290	71596	98765.3	264020	191730	260490	238747	330890	245890	309260	295347	258800	267640	276990	267810	209220	236460	216380	220687	499480	605680	544830	549997	422940	365240	386110	391430
mws0263	128.04	82.03	129.043	C5H7NO3	[M-H]-	5-Oxo-L-Proline	Amino acids and derivatives	Amino acids and derivatives	98-79-3	198550	210670	199860	203027	97641	177460	159960	145020	45572	61376	92184	66377.3	60037	47915	35241	47731	139990	113980	101280	118417	257970	180960	161790	200240	93217	99309	89782	94102.7	55484	75690	75511	68895	89259	72539	66033	75943.7	44316	95928	77393	72545.7
mws0282	203.08	116.05	204.09	C11H12N2O2	[M-H]-	L-Tryptophan	Amino acids and derivatives	Amino acids and derivatives	73-22-3	19051000	18929000	18039000	18673000	1733300	1609000	1598700	1647000	4586500	4915000	4571700	4.69107e+06	3547700	3641600	3705500	3631600	5158700	5440100	5411800	5.33687e+06	5205800	5842400	5593500	5.54723e+06	4932300	4398900	4905000	4745400	5577400	5438300	5216700	5410800	5334600	5200500	4914300	5149800	8897100	9044200	9377100	9.10613e+06
mws0340	143.03	111	144.042	C6H8O4	[M-H]-	2,3-Dimethylsuccinic acid	Amino acids and derivatives	Amino acids and derivatives	13545-04-5	34736	40032	40997	38588.3	18043	11857	18703	16201	48649	30760	43457	40955.3	25088	26230	21757	24358.3	48023	45285	46193	46500.3	34483	22332	46280	34365	48585	47269	55246	50366.7	65657	54986	66117	62253.3	39511	37972	38855	38779.3	46243	37213	44247	42567.7
mws0520	224.09	136	223.084	C11H13NO4	[M+H]+	N-Acetyl-L-tyrosine	Amino acids and derivatives	Amino acids and derivatives	537-55-3	397040	325170	320650	347620	204730	197150	201420	201100	122030	106750	130420	119733	254770	245230	248710	249570	151190	148350	142680	147407	458920	432980	450900	447600	172620	171950	177320	173963	181590	161700	168310	170533	183550	173320	183350	180073	129390	138650	125140	131060
mws0582	322.11	130	321.099	C11H19N3O6S	[M+H]+	S-(Methyl)glutathione	Amino acids and derivatives	Amino acids and derivatives	2922-56-7	257720	176010	216180	216637	70263	107540	144330	107378	44119	78937	47294	56783.3	63550	53665	41745	52986.7	50820	68625	45682	55042.3	167840	148980	127580	148133	48624	39862	40602	43029.3	57431	66745	53029	59068.3	51004	210340	158220	139855	69510	32962	50765	51079
mws0629	281.11	166	280.106	C13H16N2O5	[M+H]+	L-Aspartyl-L-Phenylalanine	Amino acids and derivatives	Amino acids and derivatives	13433-09-5	261920	263490	246440	257283	17049	20711	23505	20421.7	51632	56217	52776	53541.7	28062	16492	27112	23888.7	32041	24691	21198	25976.7	80533	93543	103120	92398.7	74484	86953	74073	78503.3	43893	60980	35936	46936.3	84446	109820	91135	95133.7	104180	93183	109040	102134
mws0715	263.1	145	264.111	C13H16N2O4	[M-H]-	Phenylacetyl-L-glutamine	Amino acids and derivatives	Amino acids and derivatives	28047-15-6	2060500	2330900	2426900	2.27277e+06	249100	287260	231090	255817	825750	735490	752560	771267	438700	465420	475010	459710	733960	765780	910420	803387	193920	184740	184370	187677	548900	400460	508110	485823	134230	176910	173880	161673	267860	237590	221960	242470	262040	280450	308210	283567
mws0736	189.12	86	188.116	C8H16N2O3	[M+H]+	N-Glycyl-L-leucine*	Amino acids and derivatives	Amino acids and derivatives	869-19-2	790620	781840	784810	785757	135580	123860	129810	129750	335910	374760	333710	348127	166700	145540	152750	154997	98563	111490	110520	106858	504420	416560	526820	482600	432570	468950	486130	462550	345930	277200	329120	317417	547520	513800	493200	518173	597230	602030	590700	596653
mws0875	179.05	76	178.041	C5H10N2O3S	[M+H]+	L-Cysteinyl-L-glycine	Amino acids and derivatives	Amino acids and derivatives	19246-18-5	9	9	9	9	9	9	9	9	9	9	9	9	9	9	9	9	9	9	9	9	9	9	9	9	9	9	9	9	9	9	9	9	9	9	9	9	9	9	605	207.667
mws1050	148.06	88	147.053	C5H9NO4	[M+H]+	O-Acetylserine	Amino acids and derivatives	Amino acids and derivatives	5147-00-2	19864	50044	30203	33370.3	34542	4395	17623	18853.3	18701	14022	13666	15463	15864	13744	29068	19558.7	10129	13966	9332.2	11142.4	25287	27890	57584	36920.3	25107	19513	36039	26886.3	26954	11196	11340	16496.7	32279	35395	47912	38528.7	33610	40606	33267	35827.7
mws1587	132.1	86	131.095	C6H13NO2	[M+H]+	L-Norleucine	Amino acids and derivatives	Amino acids and derivatives	327-57-1	5691700	4350000	5854700	5298800	8549500	10025000	8953200	9175900	3643500	2935100	4352400	3.64367e+06	4519000	3736300	4703700	4.31967e+06	687450	984800	730030	800760	14345000	14848000	11893000	1.36953e+07	7851700	4187900	6472300	6.17063e+06	3046300	3871700	3499600	3.47253e+06	5885500	5378400	7496700	6.25353e+06	2864300	4296900	2643900	3.26837e+06
mws4176	237.12	120.09	236.116	C12H16N2O3	[M+H]+	L-Alanyl-L-Phenylalanine	Amino acids and derivatives	Amino acids and derivatives	3061-90-3	434120	402980	441260	426120	67163	61108	64853	64374.7	149340	165870	180760	165323	71128	69889	67420	69479	61445	57124	65600	61389.7	227570	213760	307810	249713	201550	176190	189210	188983	120320	114230	115830	116793	261390	218050	216940	232127	231200	233130	240850	235060
mws5035	279.17	120.08	278.163	C15H22N2O3	[M+H]+	L-Leucyl-L-phenylalanine	Amino acids and derivatives	Amino acids and derivatives	56217-82-4	388170	393150	329180	370167	233720	204740	212090	216850	165100	191650	202990	186580	80928	98676	98222	92608.7	89982	67573	54162	70572.3	435730	410700	450010	432147	390700	361640	377700	376680	314650	228690	284870	276070	392990	366360	421190	393513	397010	424560	430850	417473
mws5041	189.12	86.1	188.116	C8H16N2O3	[M+H]+	L-Glycyl-L-isoleucine*	Amino acids and derivatives	Amino acids and derivatives	19461-38-2	706680	717580	726170	716810	164150	148230	153760	155380	412930	369710	478140	420260	116380	113690	137280	122450	150740	194090	152350	165727	427870	411420	463540	434277	489090	457170	482460	476240	332160	286880	309900	309647	628520	651050	636870	638813	645680	614790	624320	628263
mws5042	223.11	120.09	222.1	C11H14N2O3	[M+H]+	L-Glycyl-L-phenylalanine	Amino acids and derivatives	Amino acids and derivatives	721-66-4	856440	838230	855930	850200	76400	81910	83177	80495.7	207460	230470	246360	228097	97246	108090	91687	99007.7	90552	81821	78068	83480.3	349050	309380	356090	338173	323870	306850	313990	314903	187260	226240	188890	200797	382100	402100	384410	389537	335610	368440	393560	365870
NK10251888	203.15	70.07	202.143	C8H18N4O2	[M+H]+	NG,NG-Dimethyl-L-arginine	Amino acids and derivatives	Amino acids and derivatives	30315-93-6	648740	590770	658600	632703	45959	56292	51606	51285.7	134210	166800	171310	157440	133860	140090	122720	132223	103250	107280	148530	119687	173070	213270	202890	196410	185860	197650	219180	200897	136580	131570	165620	144590	370590	369860	358590	366347	308230	290300	304560	301030
pmb0464	458.1	116.3	457.143	C16H27NO14	[M+H]+	L-Aspartic acid-O-diglucoside	Amino acids and derivatives	Amino acids and derivatives	-	15704000	13065000	12589000	13786000	15082000	13849000	15055000	14662000	6588000	9090800	9816400	8498400	16436000	18579000	16693000	17236000	18932000	17999000	17608000	1.81797e+07	6770300	5639900	6748000	6.38607e+06	8774000	9920400	9607400	9.43393e+06	17993000	14642000	16524000	1.63863e+07	10217000	10971000	10722000	1.06367e+07	6234200	4563000	6198700	5665300
pmb0962	235.1	118.3	234.158	C10H22N2O4	[M+H]+	L-Lysine-Butanoic Acid	Amino acids and derivatives	Amino acids and derivatives	80407-71-2	21630	24807	16557	20998	6058	3881	7188.5	5709.17	28073	23577	23721	25123.7	22082	20848	23612	22180.7	18389	13794	12779	14987.3	8773.2	14413	18317	13834.4	14812	12716	19075	15534.3	4391	8779	10731	7967	218130	224610	153700	198813	33112	34903	34148	34054.3
pmb2591	245.09	203.2	246.1	C13H14N2O3	[M-H]-	N-Acetyl-L-Tryptophan	Amino acids and derivatives	Amino acids and derivatives	1218-34-4	28605000	30078000	31752000	30145000	16634000	17108000	16318000	1.66867e+07	19052000	21704000	19186000	1.99807e+07	19744000	16575000	15978000	1.74323e+07	30884000	28599000	36014000	3.18323e+07	22869000	19189000	22729000	2.15957e+07	23056000	30275000	27843000	27058000	20123000	25666000	19648000	2.18123e+07	10538000	10629000	9120400	10095800	25167000	27786000	31538000	2.81637e+07
pmb2855	307	145	308.122	C11H20N2O8	[M-H]-	L-Glutamine-O-glycoside	Amino acids and derivatives	Amino acids and derivatives	-	25772000	31644000	26679000	2.80317e+07	6384200	5854300	11512000	7.91683e+06	10648000	13064000	11485000	1.17323e+07	12023000	13043000	12244000	1.24367e+07	14867000	18236000	17535000	1.68793e+07	10288000	10454000	7816500	9519500	11640000	12579000	11536000	1.19183e+07	14568000	13214000	10459000	12747000	17421000	15574000	19464000	1.74863e+07	8541900	12370000	11416000	1.0776e+07
pmb2857	308.1	146.1	309.106	C11H19NO9	[M-H]-	L-Glutamic acid-O-glycoside	Amino acids and derivatives	Amino acids and derivatives	-	3113900	2893200	3187900	3065000	1043200	852150	1360100	1085150	1737700	2149200	2074700	1987200	1830300	2050600	1911400	1.93077e+06	2139600	2060000	1652500	1950700	1504700	1307000	1203400	1.33837e+06	1380100	1494700	1425600	1.43347e+06	1577200	1837500	1596300	1.67033e+06	3279100	3704200	4628600	3.87063e+06	1352300	1962500	1600800	1.63853e+06
pmb2873	214.1	134	215.095	C13H13NO2	[M-H]-	3-(2-Naphthyl)-L-alanine	Amino acids and derivatives	Amino acids and derivatives	58438-03-2	9	9	9	9	9	9	9	9	9	9	9	9	9	9	9	9	9	9	9	9	9	9	894.08	304.027	9	9	9	9	9	9	9	9	9	9	9	9	9	9	9	9
pme0006	116.07	70.1	115.063	C5H9NO2	[M+H]+	L-Proline	Amino acids and derivatives	Amino acids and derivatives	147-85-3	7598100	7266200	7409700	7.42467e+06	4855800	4651400	4599400	4702200	5083700	5616700	5358000	5352800	5051800	5215400	5182100	5.14977e+06	5300500	5113700	5190600	5201600	5473100	5071600	5575600	5.37343e+06	4985200	5249300	5177800	5.13743e+06	5162400	4980900	5521700	5.22167e+06	4988000	5624300	4957800	5.19003e+06	5060200	5258500	5132500	5150400
pme0010	106	60	105.043	C3H7NO3	[M+H]+	L-Serine	Amino acids and derivatives	Amino acids and derivatives	56-45-1	246300	279820	239810	255310	81198	75204	77717	78039.7	107460	87274	101830	98854.7	80259	99552	84852	88221	115300	110980	133740	120007	149590	111720	133720	131677	147870	116500	139830	134733	137270	135590	116500	129787	173970	226310	179390	193223	222450	193390	175770	197203
pme0014	148.06	84	147.053	C5H9NO4	[M+H]+	L-Glutamic acid	Amino acids and derivatives	Amino acids and derivatives	56-86-0	6280400	9919100	12448000	9.54917e+06	533300	450930	371500	451910	5214900	5907700	5520300	5.54763e+06	1446700	1380900	2019300	1.61563e+06	2862600	2796200	3030500	2.89643e+06	1594600	2192900	2862900	2216800	3629300	2450900	3491300	3190500	2097400	2129300	1705500	1977400	2802600	3365900	2973900	3.04747e+06	5888000	6420600	6475300	6261300
pme0021	166.09	120.08	165.07	C9H11NO2	[M+H]+	L-Phenylalanine	Amino acids and derivatives	Amino acids and derivatives	63-91-2	39879000	41346000	43324000	4.15163e+07	4093100	3935800	4001600	4.01017e+06	15071000	16272000	15438000	1.55937e+07	9649400	9355900	9565200	9523500	15196000	14251000	16201000	15216000	12157000	12724000	13065000	1.26487e+07	13865000	12414000	13847000	1.33753e+07	8542100	8795400	8663000	8.66683e+06	13418000	14585000	14686000	1.42297e+07	20145000	18776000	20301000	1.97407e+07
pme0026	147.11	84	146.106	C6H14N2O2	[M+H]+	L-Lysine	Amino acids and derivatives	Amino acids and derivatives	56-87-1	16869000	20267000	19562000	1.88993e+07	361930	321800	512080	398603	1990000	1965400	1710500	1.88863e+06	603620	743590	716610	687940	4422600	4354000	5260800	4.67913e+06	2434200	2720400	2716800	2623800	3651800	3377400	4044500	3.69123e+06	3212400	3341100	3736200	3429900	4424900	4900200	4259800	4528300	3891400	4164600	5233600	4.42987e+06
pme0075	188.06	128	189.064	C7H11NO5	[M-H]-	N-Acetyl-L-glutamic acid	Amino acids and derivatives	Amino acids and derivatives	1188-37-0	112970	118010	112020	114333	76875	90980	61492	76449	78032	49388	76751	68057	152720	109130	180520	147457	27860	38807	52771	39812.7	139550	122500	156970	139673	55940	81954	59184	65692.7	48599	36472	56521	47197.3	211920	122830	148650	161133	80760	93869	97949	90859.3
pme0120	118.09	101	117.079	C5H11NO2	[M+H]+	5-Aminovaleric acid	Amino acids and derivatives	Amino acids and derivatives	660-88-8	148160	143180	161420	150920	5437	9945.8	11183	8855.27	46092	67206	50302	54533.3	15135	8566.2	17023	13574.7	29061	18895	21282	23079.3	60852	100520	95237	85536.3	59293	47050	27142	44495	34166	31272	47488	37642	98711	113520	105320	105850	40412	45344	50372	45376
pme0122	189.12	126	188.116	C8H16N2O3	[M+H]+	N6-Acetyl-L-lysine	Amino acids and derivatives	Amino acids and derivatives	692-04-6	38962	55351	67685	53999.3	12583	14018	32963	19854.7	9862.8	25478	16774	17371.6	28587	52298	22404	34429.7	3348.5	10146	12333	8609.17	57163	78411	84249	73274.3	25784	31377	21498	26219.7	26473	23485	17553	22503.7	9	9	9	9	9	9	9	9
pme0128	159.08	88	160.085	C6H12N2O3	[M-H]-	L-Alanyl-L-Alanine	Amino acids and derivatives	Amino acids and derivatives	1948-31-8	40526	44170	30827	38507.7	4836.5	3025.5	4234.8	4032.27	23039	12098	9077.5	14738.2	8461	8465.8	16396	11107.6	3627.2	12780	9701.8	8703	12695	14510	14537	13914	10878	15124	12098	12700	3629	4243.5	8463	5445.17	23599	36885	12723	24402.3	18741	10282	36280	21767.7
pme0137	187.07	125	188.08	C7H12N2O4	[M-H]-	N-Acetyl-L-Glutamine	Amino acids and derivatives	Amino acids and derivatives	2490-97-3	406810	358460	392920	386063	296140	199970	216310	237473	433850	38932	392470	288417	447160	390180	376920	404753	483680	449780	417470	450310	515540	522460	401480	479827	338100	377830	384350	366760	309290	276880	297120	294430	762120	660960	578560	667213	495100	476190	593710	521667
pme0170	217.13	158	216.122	C8H16N4O3	[M+H]+	N-Acetyl-L-Arginine	Amino acids and derivatives	Amino acids and derivatives	155-84-0	67294	75496	72720	71836.7	64475	57127	66209	62603.7	200860	172750	174380	182663	242750	224730	283550	250343	90027	93573	98802	94134	224410	155610	169850	183290	128620	95335	80184	101380	191790	207180	168690	189220	159510	153250	142180	151647	80786	66271	64763	70606.7
pme0193	147.08	84	146.069	C5H10N2O3	[M+H]+	L-Glutamine	Amino acids and derivatives	Amino acids and derivatives	56-85-9	17319000	19955000	18704000	1.86593e+07	472240	350270	481720	434743	1859300	1766100	1596100	1740500	705440	678650	651530	678540	4518900	4511900	5165600	4.73213e+06	2071400	2455500	2817700	2448200	3386100	3406400	3880200	3.55757e+06	3242000	3569700	3806000	3.53923e+06	4266200	4560800	4307600	4378200	4079700	4204700	4962900	4.41577e+06
pme0253	174.11	86	173.105	C8H15NO3	[M+H]+	N-Acetyl-L-leucine	Amino acids and derivatives	Amino acids and derivatives	1188-21-2	405390	424370	412740	414167	444030	417850	436640	432840	321480	375940	360890	352770	520740	519600	471070	503803	367850	305680	319940	331157	561200	613970	561830	579000	386910	319040	336860	347603	338670	313760	307390	319940	333070	329400	355380	339283	542080	584240	526870	551063
pme0278	191.1	128	190.095	C7H14N2O4	[M+H]+	2,6-Diaminopimelic acid	Amino acids and derivatives	Amino acids and derivatives	583-93-7	91258	104680	120880	105606	18806	5491.5	14282	12859.8	27630	35352	21629	28203.7	38384	45492	33404	39093.3	26629	17496	35487	26537.3	17478	24470	27271	23073	24934	24434	22408	23925.3	31706	32528	43575	35936.3	190010	172610	182510	181710	34006	33929	42674	36869.7
pme1712	275	257	276.132	C11H20N2O6	[M-H]-	L-Saccharopine	Amino acids and derivatives	Amino acids and derivatives	997-68-2	160380	169000	195260	174880	15867	19033	14100	16333.3	111680	108980	115780	112147	21038	19952	25168	22052.7	75787	94247	95064	88366	129790	113430	101460	114893	108730	86296	108170	101065	120130	141640	116830	126200	85081	94076	54674	77943.7	96590	100980	123820	107130
pme2122	112.09	95	111.08	C5H9N3	[M+H]+	Histamine	Amino acids and derivatives	Amino acids and derivatives	51-45-6	363100	307000	266900	312333	247900	146390	207660	200650	262370	258050	253660	258027	227690	228080	190680	215483	90434	99647	90810	93630.3	488710	605590	551260	548520	334420	284620	295820	304953	161220	143660	107680	137520	365450	415750	328400	369867	317840	320110	221050	286333
pme2559	174.04	88	175.048	C6H9NO5	[M-H]-	N-Acetyl-L-Aspartic Acid	Amino acids and derivatives	Amino acids and derivatives	997-55-7	9	9	9	9	9	9	9	9	9	5585.9	9	1867.97	9	9	9	9	9	9	9	9	9	9	9	9	9	9	9	9	9	9	9	9	9	9	9	9	9	9	9	9
pme2617	166.05	102	165.046	C5H11NO3S	[M+H]+	L-Methionine Sulfoxide	Amino acids and derivatives	Amino acids and derivatives	3226-65-1	3185700	2807100	3136100	3.04297e+06	2106600	2439100	2360800	2.30217e+06	3809800	3774600	3116100	3.56683e+06	2174300	2636300	2568800	2459800	4699400	3971700	3579900	4.08367e+06	2547400	2401000	3033700	2660700	3935900	4263600	4546900	4248800	4323500	4804500	3775500	4.30117e+06	2174100	3209600	2471800	2618500	3304600	3092100	3339300	3.24533e+06
pme2679	132	86	131.095	C6H13NO2	[M+H]+	L-Allo-isoleucine	Amino acids and derivatives	Amino acids and derivatives	1509-34-8	5246500	6114500	7054900	6.13863e+06	3764800	2809000	4194100	3589300	2782000	3829900	3056900	3.22293e+06	2900200	3097100	2553500	2.85027e+06	1331500	1025700	1419100	1.25877e+06	9541100	10615000	9388300	9.84813e+06	4452300	4710400	4929900	4.69753e+06	3288200	2096400	2427100	2603900	4862500	3959700	3679700	4167300	4551100	4202100	4413900	4.38903e+06
pme2743	194.08	91	193.074	C10H11NO3	[M+H]+	N-Phenylacetylglycine	Amino acids and derivatives	Amino acids and derivatives	500-98-1	9	9	9	9	9	9	9	9	9	9	9	9	9	9	9	9	9	9	9	9	9	9	5790	1936	9	9	9	9	9	9	9	9	9	9	9	9	9	9	9	9
pme2914	161.05	99	162.053	C6H10O5	[M-H]-	3-Hydroxy-3-methylpentane-1,5-dioic acid	Amino acids and derivatives	Amino acids and derivatives	503-49-1	1705100	1601500	1668600	1658400	2981700	2265500	2574200	2.60713e+06	1295100	1157600	1268900	1.24053e+06	1169100	1260000	1388600	1.27257e+06	1598100	1471100	1604300	1.55783e+06	1875400	2195600	2332600	2.13453e+06	1695600	1708400	1778100	1.72737e+06	2430900	2031500	2092100	2.18483e+06	1603100	1646600	1702900	1.65087e+06	1411200	1414700	1152200	1.32603e+06
pme3017	104.07	58	103.063	C4H9NO2	[M+H]+	2-Aminoisobutyric acid	Amino acids and derivatives	Amino acids and derivatives	62-57-7	3519500	3787800	3722900	3.67673e+06	2178500	2079200	2375900	2211200	2694600	2999900	2638700	2.77773e+06	2731800	2460400	2515300	2.56917e+06	3169800	2721100	3079100	2990000	3132500	2758300	2935100	2.94197e+06	3007700	2836200	2991600	2.94517e+06	2917200	2505400	2927900	2783500	3252900	2939500	3523200	3.23853e+06	3044600	2746200	2809800	2.86687e+06
pme3033	104.07	86	103.063	C4H9NO2	[M+H]+	N,N-Dimethylglycine	Amino acids and derivatives	Amino acids and derivatives	1118-68-9	3389800	3642500	3420400	3.48423e+06	309640	275550	263920	283037	1187000	959840	1109600	1085480	431220	390000	412100	411107	618490	673960	728770	673740	1118300	1142300	1280800	1.18047e+06	1208100	1022400	1149400	1.12663e+06	922040	943590	929470	931700	1450300	1651900	1483100	1.52843e+06	918670	971080	1078400	989383
pme3382	160.06	98	161.069	C6H11NO4	[M-H]-	N-Acetyl-L-threonine	Amino acids and derivatives	Amino acids and derivatives	17093-74-2	60531	88941	72860	74110.7	81025	84877	59383	75095	192630	74063	158830	141841	73525	72240	166380	104048	90424	98272	93322	94006	98460	50407	97931	82266	38039	48048	52746	46277.7	57134	31716	80689	56513	416280	139630	227220	261043	52911	48148	85468	62175.7
pme3388	189.13	144	188.127	C7H16N4O2	[M+H]+	Homoarginine	Amino acids and derivatives	Amino acids and derivatives	156-86-5	217200	172150	184400	191250	6312.8	23830	4060.7	11401.2	10173	16999	15641	14271	11200	10409	14584	12064.3	14982	13276	25356	17871.3	22314	9322	27450	19695.3	14664	18726	18298	17229.3	16806	22875	15265	18315.3	14165	21837	33472	23158	16050	20283	26160	20831
Rfmb318	144.1	84.08	144.092	C7H14NO2+	[M]+	D-Proline betaine	Amino acids and derivatives	Amino acids and derivatives	1195-94-4	4979800	5248000	5494000	5240600	3084200	3028800	3043600	3052200	4819700	5276100	4658300	4.91803e+06	3949600	3929300	3773000	3.88397e+06	3366700	3871800	2797600	3.34537e+06	3799500	3364700	3507300	3.55717e+06	4032500	3977300	3904700	3971500	3263100	3349600	4001400	3.53803e+06	10069000	11740000	9757700	1.05222e+07	5634800	6415000	6023000	6.02427e+06
Rfmb319	130.09	84.08	129.079	C6H11NO2	[M+H]+	Pipecolic acid	Amino acids and derivatives	Amino acids and derivatives	4043-87-2	5044800	4479200	4957900	4827300	4364000	4042500	4678800	4.36177e+06	2216800	2903100	2646100	2.58867e+06	2710600	2852000	2423600	2.66207e+06	2614300	2257200	2786600	2552700	5608200	6108700	6099800	5938900	3356300	3851500	3736100	3.64797e+06	2563200	2157400	2912000	2544200	3140500	3151800	3765500	3352600	2687100	2235900	3220900	2.71463e+06
Rfmb320	144.1	84.08	143.095	C7H13NO2	[M+H]+	1-Methylpiperidine-2-carboxylic acid	Amino acids and derivatives	Amino acids and derivatives	7730-87-2	11281000	9441600	10771000	1.04979e+07	4903900	4498900	4921100	4.77463e+06	10889000	10950000	10444000	10761000	7009700	7898900	6354100	7.08757e+06	5856100	6207800	5211100	5.75833e+06	6415600	6102700	7014500	6.51093e+06	7802900	6879200	7513400	7398500	6083900	6091300	6625100	6.26677e+06	16749000	23312000	20021000	2.00273e+07	13208000	11679000	13274000	1.27203e+07
Zmgn002106	206.08	58.03	207.09	C11H13NO3	[M-H]-	N-Acetyl-L-phenylalanine	Amino acids and derivatives	Amino acids and derivatives	2018-61-3	10274000	10679000	9738600	1.02305e+07	753670	1067700	903520	908297	2917900	2934900	2543200	2.79867e+06	2152800	2692700	2342400	2.39597e+06	6616100	7274800	7821700	7.23753e+06	1611900	1883200	1603400	1699500	4164600	3814100	4003400	3.99403e+06	2379600	2181100	2233700	2264800	1749200	1728300	1747800	1.74177e+06	2505100	2790600	2454000	2.58323e+06
Zmjp000182	189.13	70.07	188.127	C7H16N4O2	[M+H]+	N-Monomethyl-L-arginine	Amino acids and derivatives	Amino acids and derivatives	17035-90-4	757740	676110	692800	708883	32084	24466	17288	24612.7	63051	97493	91282	83942	45479	45614	44380	45157.7	95738	88541	95560	93279.7	118480	155780	147490	140583	100810	94008	118170	104329	71811	67362	65914	68362.3	97446	76851	86176	86824.3	126990	112160	99338	112829
Zmpn000844	117.05	99.93	118.074	C4H10N2O2	[M-H]-	β-N-Methylamino-L-Alanine	Amino acids and derivatives	Amino acids and derivatives	15920-93-1	1249700	1376400	1423700	1.34993e+06	1236800	1271000	1208900	1238900	1196600	1368400	1511300	1.35877e+06	1156000	1891200	1175600	1407600	1620000	1374500	1631300	1.54193e+06	1332800	1364500	1378700	1.35867e+06	1805200	1570800	1119900	1.49863e+06	1538700	2002900	1618900	1.72017e+06	1159900	1835000	971750	1.32222e+06	1925100	1820000	1733100	1.82607e+06
Zmzn000113	146.05	102.06	147.053	C5H9NO4	[M-H]-	L-threo-3-Methylaspartate	Amino acids and derivatives	Amino acids and derivatives	6061-13-8	328830	332850	301210	320963	6052	4837	3036.2	4641.73	113910	174580	168090	152193	79335	57226	53596	63385.7	63636	80647	73090	72457.7	92770	55734	76999	75167.7	77011	85472	66693	76392	55421	54548	53976	54648.3	130140	128720	152590	137150	142310	174600	164250	160387
Zmhn001905	447.09	285.04	448.101	C21H20O11	[M-H]-	HydroxyAloe-emodin-8-O-glucoside	Quinones	Anthraquinone	-	140060	138000	173010	150357	171240	142140	132920	148767	551240	301460	326160	392953	224000	269720	212560	235427	209130	197930	153760	186940	138660	181160	107860	142560	178370	214680	182870	191973	252320	136670	181120	190037	163230	151620	175830	163560	113190	104760	112320	110090
HJN055	435.13	273.08	436.136	C21H24O10	[M-H]-	Dihydrocharcone-4'-O-glucoside	Flavonoids	Chalcones	-	281600	258010	276840	272150	333320	256940	263190	284483	47178	55260	68478	56972	124610	111860	136400	124290	258680	297670	304780	287043	388020	482320	368850	413063	458760	445710	390400	431623	272710	249240	346380	289443	163390	151450	106490	140443	293350	337560	211700	280870
Hmln006813	315.12	255.11	316.131	C18H20O5	[M-H]-	4'-hydroxy-2,4,6-trimethoxydihydrochalcone	Flavonoids	Chalcones	-	23447	15440	24796	21227.7	75238	184760	99117	119705	62227	87348	60030	69868.3	119580	85622	103960	103054	6355.5	17861	18709	14308.5	95406	116230	119230	110289	14904	9887.5	6899.8	10563.8	12288	21894	19392	17858	131600	98578	112230	114136	70408	87626	79418	79150.7
Lmlp006175	435.13	273.09	434.121	C21H22O10	[M+H]+	Isosalipurposide (Phlorizin Chalcone)	Flavonoids	Chalcones	4547-85-7	144930	144740	147340	145670	204460	210060	223420	212647	1173300	1257700	1185800	1205600	364470	366700	377500	369557	113880	80087	115500	103156	56302	53898	62414	57538	264670	272620	303970	280420	119890	129840	142410	130713	225650	189850	187520	201007	696700	734620	767200	732840
mws2118	435.13	166.7	436.137	C21H24O10	[M-H]-	Phloretin-2'-O-glucoside (Phlorizin)	Flavonoids	Chalcones	60-81-1	654350	787300	643300	694983	669950	661320	598380	643217	910040	918690	1018700	949143	1147200	1016400	1250900	1.13817e+06	688820	772900	833660	765127	1211600	1118000	1086100	1.13857e+06	852200	847780	943010	880997	1180400	1135900	1161900	1159400	304970	281570	294730	293757	857800	766560	755020	793127
mws4063	339.16	121	338.152	C21H22O4	[M+H]+	Licochalcone E	Flavonoids	Chalcones	864232-34-8	87082	97595	85167	89948	53259	44476	40088	45941	12638	7566.8	9868.6	10024.5	8714.2	12978	8214.4	9968.87	69444	85721	84113	79759.3	70893	59029	79512	69811.3	61875	73317	61625	65605.7	52222	45955	50893	49690	46057	30594	34610	37087	21224	24078	23926	23076
pme1201	273.08	167	274.084	C15H14O5	[M-H]-	Phloretin	Flavonoids	Chalcones	60-82-2	4730.7	4820	4694	4748.23	2386.1	3663.2	2318.9	2789.4	8525.6	7014.3	7286.9	7608.93	2810.1	3113	4694.8	3539.3	4517	4211.4	3718.3	4148.9	2935.1	3791	4912	3879.37	4947	4217.8	5440.8	4868.53	5981.3	4757	5734.2	5490.83	5971.9	4837.4	5190.1	5333.13	10535	10723	12581	11279.7
pme2960	273.08	153	272.068	C15H12O5	[M+H]+	Naringenin chalcone	Flavonoids	Chalcones	73692-50-9	66471	71278	72263	70004	36491	31062	37511	35021.3	60592	62810	66910	63437.3	53020	53016	52903	52979.7	37405	55391	39692	44162.7	51785	44212	53055	49684	39036	46563	39529	41709.3	59867	58548	50373	56262.7	75431	81730	81895	79685.3	53547	47630	45888	49021.7
pme3217	257.08	137	256.074	C15H12O4	[M+H]+	Isoliquiritigenin	Flavonoids	Chalcones	961-29-5	262690	243200	238940	248277	32182	30781	28313	30425.3	14750	20680	23823	19751	25812	28557	30127	28165.3	59151	45314	50761	51742	48919	52467	55650	52345.3	47831	47019	52518	49122.7	26117	31062	38786	31988.3	77180	79019	82992	79730.3	42344	45736	46356	44812
pmn001716	447.09	285.04	448.101	C21H20O11	[M-H]-	Carthamone	Flavonoids	Chalcones	86579-00-2	181210	208220	198290	195907	164280	204450	156960	175230	721630	714960	794210	743600	573580	540800	502430	538937	229110	253670	218940	233907	265280	251130	283420	266610	257430	239660	244940	247343	240630	214990	251500	235707	282720	277170	332960	297617	488950	470510	390810	450090
Xmgp006913	341.14	137.06	340.131	C20H20O5	[M+H]+	2,4,2',4'-tetrahydroxy-3'-prenylchalcone	Flavonoids	Chalcones	-	392530	415850	412940	407107	144720	135670	133970	138120	230210	188270	203390	207290	155210	163450	163170	160610	173470	167080	184740	175097	1179200	1062400	1169400	1137000	336850	316650	325770	326423	186280	186450	147080	173270	360080	384220	363950	369417	204270	208890	231460	214873
Hmjp002337	193.04	133.03	192.033	C10H8O4	[M+H]+	Isoscopoletin (6-Hydroxy-7-Methoxycoumarin)	Lignans and Coumarins	Coumarins	776-86-3	16013000	17994000	15315000	1.64407e+07	13039000	13457000	12436000	1.29773e+07	7656500	8315800	6882100	7.61813e+06	9022800	10549000	9846300	9.80603e+06	10050000	10662000	10522000	1.04113e+07	14920000	14180000	18120000	15740000	19847000	21642000	22404000	2.12977e+07	24191000	22245000	22133000	2.28563e+07	10262000	9979100	9539200	9.92677e+06	19338000	22230000	21296000	2.09547e+07
Hmqn002118	161.02	133.03	162.032	C9H6O3	[M-H]-	7-Hydroxycoumarin	Lignans and Coumarins	Coumarins	93-35-6	480610	523210	716350	573390	220800	203180	256600	226860	225110	285660	293480	268083	178690	196690	162530	179303	435940	411240	438450	428543	362830	402120	396920	387290	433970	385820	391190	403660	929900	759280	901620	863600	321780	287370	293820	300990	414460	435580	405980	418673
Lmbn001162	339.07	177.02	340.079	C15H16O9	[M-H]-	Esculetin-7-O-glucoside	Lignans and Coumarins	Coumarins	-	10685000	9462100	10142000	1.00964e+07	13044000	11216000	10800000	1.16867e+07	14925000	15263000	14434000	14874000	10751000	10894000	10665000	10770000	12677000	12810000	12703000	12730000	8913700	9657200	9378300	9316400	8852500	9774300	10591000	9.73927e+06	12172000	11494000	10045000	11237000	9367300	10452000	8984000	9601100	13240000	13059000	12292000	1.28637e+07
Lmbp002962	209.05	194.02	208.037	C10H8O5	[M+H]+	Isofraxetin	Lignans and Coumarins	Coumarins	50656-75-2	532590	579600	474720	528970	185370	176310	198450	186710	150130	153630	155780	153180	482260	449740	476090	469363	333510	237710	265250	278823	120480	132470	135740	129563	571810	591290	555810	572970	455700	529860	501550	495703	87576	86908	85883	86789	1303800	1020100	1186700	1170200
Lmgp003270	369.16	177.06	368.074	C16H16O10	[M+H]+	Scopoletin-7-O-glucuronide	Lignans and Coumarins	Coumarins	132752-65-9	3309200	2965200	3198800	3.15773e+06	4757100	5136200	4976800	4956700	5856800	5395000	5541100	5.59763e+06	4945900	4825200	5020700	4930600	4030600	3832000	4124200	3995600	4654600	5517600	4965900	5.04603e+06	3955400	4188000	3451600	3865000	5951500	5504100	5669900	5708500	3873300	3310700	3749000	3.64433e+06	2162400	2046200	2306200	2171600
Lmjp002764	223.06	190.03	222.053	C11H10O5	[M+H]+	Umckalin (7-hydroxy-5,6-dimethoxycoumarin)	Lignans and Coumarins	Coumarins	43053-62-9	75674	81693	94729	84032	37352	43564	47274	42730	70954	60451	63580	64995	188390	152700	154950	165347	50748	37245	56930	48307.7	76312	58136	69101	67849.7	132200	130740	125250	129397	79709	89152	70802	79887.7	52708	75114	57411	61744.3	195830	172820	198970	189207
mws1013	177.02	133.2	178.027	C9H6O4	[M-H]-	Esculetin	Lignans and Coumarins	Coumarins	305-01-1	2584000	2604600	2754300	2.64763e+06	1823000	1851200	1923800	1866000	3910900	4405300	4282900	4199700	2564400	2125700	2144800	2278300	1254600	1466900	1456300	1392600	2937400	2764100	2984100	2895200	2577600	2713600	2843900	2711700	1860900	2093700	2027200	1.99393e+06	4560600	5174700	4883800	4.87303e+06	3019000	2779000	2433200	2.74373e+06
mws1014	209.04	149.1	208.037	C10H8O5	[M+H]+	Fraxetin (7,8-Dihydroxy-6-methoxycoumarin)	Lignans and Coumarins	Coumarins	574-84-5	883570	695760	676510	751947	205780	146350	264670	205600	562410	617150	542530	574030	666010	591410	734480	663967	470730	314700	391100	392177	472500	418520	417340	436120	885400	913680	996230	931770	503450	551060	500320	518277	409320	408890	408440	408883	1131100	1370400	1562400	1.35463e+06
mws1015	339.07	177	340.079	C15H16O9	[M-H]-	Esculin (6,7-DihydroxyCoumarin-6-glucoside)	Lignans and Coumarins	Coumarins	531-75-9	9665200	9501900	10180000	9.78237e+06	12243000	12232000	10667000	11714000	13572000	14678000	15566000	1.46053e+07	11106000	11028000	10945000	1.10263e+07	12087000	13220000	14928000	1.34117e+07	9800700	8678800	9228300	9.23593e+06	10726000	9616000	12040000	10794000	12094000	11813000	10608000	11505000	9046900	9714000	10222000	9.66097e+06	12381000	13098000	12701000	1.27267e+07
mws1074	177.02	121	178.027	C9H6O4	[M-H]-	Daphnetin	Lignans and Coumarins	Coumarins	486-35-1	623550	673620	665240	654137	311640	285690	383000	326777	913450	824570	1197700	978573	389430	515310	442210	448983	292070	309790	298670	300177	561100	575640	699980	612240	581860	613670	555080	583537	375030	389740	394620	386463	1150700	1067500	1155800	1.12467e+06	662740	547170	645990	618633
mws1076	207.07	151	206.058	C11H10O4	[M+H]+	Scoparone	Lignans and Coumarins	Coumarins	120-08-1	544420	472430	467860	494903	261060	272660	276050	269923	86379	90808	77661	84949.3	29595	20440	31485	27173.3	52333	51214	57947	53831.3	722450	713450	737320	724407	362170	349760	334000	348643	417600	403830	422300	414577	101830	96898	93260	97329.3	123340	108670	96349	109453
mws1077	355.1	193.05	354.095	C16H18O9	[M+H]+	Scopoletin-7-O-glucoside (Scopolin)	Lignans and Coumarins	Coumarins	531-44-2	4077700	3675700	3253300	3668900	3251600	2699000	3015100	2.98857e+06	1621900	1648900	1704600	1.65847e+06	2160300	2118700	2124300	2.13443e+06	2085800	1903800	2168300	2.05263e+06	3793900	3489700	3556100	3.61323e+06	4597300	5242400	4993700	4.94447e+06	5210600	5536100	5277800	5341500	2082500	2478900	2357800	2306400	5140900	5383400	4935700	5.15333e+06
mws1639	223.06	190.03	222.053	C11H10O5	[M+H]+	Isofraxidin	Lignans and Coumarins	Coumarins	486-21-5	1522300	1559800	1548100	1543400	882640	802970	937720	874443	1750900	1846400	1861900	1.81973e+06	1902300	1967200	1807700	1892400	563200	559400	603170	575257	1128000	1121500	1268500	1.17267e+06	1866700	1655900	1784900	1.76917e+06	1092000	1019000	952840	1021280	1852400	1805500	1739700	1799200	2084600	2421400	2062700	2.18957e+06
mws4108	353.14	189.1	352.131	C21H20O5	[M+H]+	1-Methoxyphaseollin	Lignans and Coumarins	Coumarins	157226-48-7	35172	35506	35436	35371.3	30889	28083	28481	29151	26840	30767	27486	28364.3	31805	34651	31823	32759.7	50046	49306	45274	48208.7	44503	39038	39046	40862.3	43087	50787	51220	48364.7	35108	41463	30857	35809.3	49544	50727	53510	51260.3	32001	28625	29095	29907
pmb2601	307.1	161.1	308.09	C15H16O7	[M-H]-	7-Hydroxycoumarin-O-rhamnoside	Lignans and Coumarins	Coumarins	-	9	9	9	9	9	9	9	9	9	9	9	9	9	9	9	9	9	9	9	9	9	9	9	9	9	9	169680	56566	9	9	9	9	9	9	9	9	9	9	9	9
pme2996	161.02	116.6	162.032	C9H6O3	[M-H]-	4-Hydroxycoumarin	Lignans and Coumarins	Coumarins	1076-38-6	38089	32388	44693	38390	13812	11474	15669	13651.7	23317	23089	20386	22264	16642	15494	17607	16581	47659	56638	47750	50682.3	15702	15939	19648	17096.3	14142	13646	13550	13779.3	30712	25145	24964	26940.3	43346	43121	51583	46016.7	25297	16104	20852	20751
pme3140	175.04	131	176.047	C10H8O3	[M-H]-	6-Hydroxy-4-methylcoumarin	Lignans and Coumarins	Coumarins	2373-31-1	1485400	1434400	1427600	1.44913e+06	406230	420680	401450	409453	648130	671140	578790	632687	812670	770850	678880	754133	827030	831640	815220	824630	438450	549370	463180	483667	792050	788640	999170	859953	498430	484930	498670	494010	939090	867170	878630	894963	1073100	1230400	1216400	1173300
pmn001492	187.1	123.1	188.041	C11H8O3	[M-H]-	Ayapin	Lignans and Coumarins	Coumarins	494-56-4	730200	656630	684120	690317	1403000	1394000	1453700	1416900	543330	590760	638900	590997	1147600	1270500	1217300	1211800	1147600	1176400	1158400	1160800	357560	351260	303920	337580	763970	837910	753180	785020	1955500	2179500	2032600	2.05587e+06	1827700	1768000	1821300	1.80567e+06	697140	730030	722400	716523
pmp000284	223.06	208.04	222.053	C11H10O5	[M+H]+	Fraxidin (8-Hydroxy-6,7-dimethoxycoumarin)	Lignans and Coumarins	Coumarins	525-21-3	549060	546840	514840	536913	308660	271290	316830	298927	569930	607570	634000	603833	566590	632640	608010	602413	171310	183880	212270	189153	374240	380280	447850	400790	684880	608820	574810	622837	327140	361810	306570	331840	647800	611760	640060	633207	849850	706580	830120	795517
Zmln002252	223.03	149.03	224.032	C10H8O6	[M-H]-	Sideretin (5,7,8-Trihydroxy-6-methoxycoumarin)	Lignans and Coumarins	Coumarins	-	78112	75219	67264	73531.7	1320.2	26094	31654	19689.4	34742	47256	27491	36496.3	38546	39172	28854	35524	94527	72162	97528	88072.3	45379	48860	40612	44950.3	135590	137920	130250	134587	113580	104190	86512	101427	98023	67372	43713	69702.7	171710	148140	224520	181457
HJN086	449.11	287.06	450.116	C21H22O11	[M-H]-	Eriodictyol-3'-O-glucoside	Flavonoids	Dihydroflavone	-	116750	119010	104630	113463	124660	150070	96042	123591	59327	76836	57503	64555.3	240610	260690	253920	251740	135970	133620	145740	138443	217970	185180	235310	212820	153370	151650	151200	152073	151270	119450	158480	143067	74661	87993	64467	75707	184880	231810	209870	208853
mws0036	609.18	301.09	610.19	C28H34O15	[M-H]-	Hesperetin-7-O-rutinoside (Hesperidin)	Flavonoids	Dihydroflavone	520-26-3	3284100	3001200	3052500	3112600	2239200	2074900	2349800	2221300	2714000	2608900	2630000	2.65097e+06	3010600	2653400	2864600	2.84287e+06	2713000	2777800	2967300	2.81937e+06	3067400	2962900	3333600	3121300	2887100	2854200	3279100	3006800	3816300	2696000	2844400	3118900	1319100	1507500	1373600	1.40007e+06	2569800	2572900	2287300	2.47667e+06
mws0064	287.06	135	288.063	C15H12O6	[M-H]-	Eriodictyol (5,7,3',4'-Tetrahydroxyflavanone)	Flavonoids	Dihydroflavone	552-58-9	70614	80411	90624	80549.7	24383	19241	19520	21048	33276	37522	37118	35972	48599	48401	52532	49844	20838	19622	18259	19573	68101	65074	66642	66605.7	37083	40227	30321	35877	32449	29856	31452	31252.3	95083	86584	84766	88811	54139	51934	57988	54687
mws0463	301.07	164	302.079	C16H14O6	[M-H]-	Hesperetin	Flavonoids	Dihydroflavone	520-33-2	11593	11119	11723	11478.3	3555.7	4042.1	5161.2	4253	6195	5966.8	6424	6195.27	6501.5	8199.4	6817.1	7172.67	3584.4	2525.2	3502.9	3204.17	8350.1	6704.9	8714.1	7923.03	3926	5269.9	3467.4	4221.1	4045.1	3497.3	4021.4	3854.6	16604	19863	15683	17383.3	8772.1	8071.7	9341.8	8728.53
mws0789	255.07	151	256.074	C15H12O4	[M-H]-	Pinocembrin (Dihydrochrysin)	Flavonoids	Dihydroflavone	480-39-7	73496	80258	73208	75654	47773	54050	43922	48581.7	154410	163850	158410	158890	90261	99624	93468	94451	79861	77448	77428	78245.7	142480	130770	152770	142007	114940	110690	107190	110940	170630	189090	175540	178420	28386	25321	25240	26315.7	118550	117450	121750	119250
mws1033	303.09	153.02	302.079	C16H14O6	[M+H]+	Homoeriodictyol	Flavonoids	Dihydroflavone	446-71-9	54717	45058	52624	50799.7	21651	17127	22651	20476.3	18245	35947	31980	28724	35196	34822	39495	36504.3	14858	27050	14607	18838.3	40708	43301	31138	38382.3	18039	14079	24036	18718	20287	15503	15659	17149.7	70553	62280	54634	62489	27992	23868	45032	32297.3
mws1034	287.09	153.02	286.084	C16H14O5	[M+H]+	Isosakuranetin (5,7-Dihydroxy-4'-methoxyflavanone)	Flavonoids	Dihydroflavone	480-43-3	95995	97446	80153	91198	50331	51348	46801	49493.3	9685.8	12989	9701.6	10792.1	25520	11642	13586	16916	80220	95239	99262	91573.7	111200	124400	121560	119053	62960	93800	84166	80308.7	61909	89972	71721	74534	90322	97107	65843	84424	29732	30300	22859	27630.3
mws1175	271.1	167.04	270.089	C16H14O4	[M+H]+	Pinostrobin	Flavonoids	Dihydroflavone	480-37-5	5859.6	2879.4	3406.3	4048.43	31284	27862	32034	30393.3	9	9	9	9	9	9	9	9	7360	4586.4	3545.3	5163.9	9	9	9	9	9	9	9	9	9	9	9	9	9	9	9	9	9	9	9	9
mws1179	433.11	271	434.121	C21H22O10	[M-H]-	Naringenin-7-O-glucoside (Prunin)	Flavonoids	Dihydroflavone	529-55-5	116690	108310	120110	115037	134560	133720	136680	134987	310940	330240	297880	313020	376520	369040	337000	360853	105960	109980	121860	112600	165220	175210	153570	164667	167330	169170	147440	161313	245020	231750	235880	237550	301590	307660	347340	318863	170360	175540	180740	175547
mws1454	477.14	315	478.148	C23H26O11	[M-H]-	Persicoside	Flavonoids	Dihydroflavone	28978-03-2	36658	29945	39205	35269.3	22464	21132	22696	22097.3	12212	13122	18788	14707.3	21671	17870	33689	24410	28386	31806	24266	28152.7	42479	47070	56575	48708	30165	28073	27701	28646.3	44381	48187	36642	43070	27029	39899	25322	30750	14228	12050	20159	15479
pmb0619	775.23	612.9	774.222	C33H42O21	[M+H]+	Eriodictyol-6,8-di-C-glucoside-4'-O-glucoside	Flavonoids	Dihydroflavone	-	70588	78450	70216	73084.7	63016	56797	54522	58111.7	71746	65956	58487	65396.3	83773	74885	82454	80370.7	78129	76825	65235	73396.3	96603	94032	92200	94278.3	60118	61142	61134	60798	62955	53716	60750	59140.3	62763	59956	56812	59843.7	73773	60374	76145	70097.3
pmb0628	613.18	451.1	612.169	C27H32O16	[M+H]+	Eriodictyol-8-C-glucoside-4'-O-glucoside	Flavonoids	Dihydroflavone	-	54542	42002	53495	50013	41692	54353	40556	45533.7	119920	104790	111900	112203	83817	98716	85939	89490.7	47489	55233	48479	50400.3	75233	80663	67376	74424	45470	59935	42925	49443.3	67655	64354	38575	56861.3	53245	41225	60723	51731	106730	86036	112590	101785
pmb0686	537.12	289	536.117	C24H24O14	[M+H]+	Eriodictyol-7-O-(6''-malonyl)glucoside	Flavonoids	Dihydroflavone	-	27789	32813	34765	31789	24632	25520	32716	27622.7	118180	108490	128500	118390	66401	89638	70846	75628.3	28760	25832	22446	25679.3	27356	29419	34112	30295.7	29201	30740	24391	28110.7	30622	23621	28563	27602	30170	34013	34935	33039.3	79265	99341	63593	80733
pmb3023	449.11	287	450.116	C21H22O11	[M-H]-	Eriodictyol-8-C-glucoside	Flavonoids	Dihydroflavone	1023271-51-3	13379	25028	25599	21335.3	32226	22555	24345	26375.3	44731	56112	52614	51152.3	47619	53414	42912	47981.7	9	9	9	9	21598	20897	15508	19334.3	10177	21080	11831	14362.7	24006	34907	37477	32130	15791	15880	11187	14286	24559	16400	20050	20336.3
pme0376	271.06	151	272.068	C15H12O5	[M-H]-	Naringenin (5,7,4'-Trihydroxyflavanone)	Flavonoids	Dihydroflavone	480-41-1	94606	95236	102030	97290.7	41074	39315	38671	39686.7	78369	78554	65122	74015	61694	58559	59765	60006	54417	57288	61003	57569.3	79023	80528	76318	78623	60514	59730	60111	60118.3	80653	77734	83718	80701.7	122960	128650	127190	126267	71775	70774	69142	70563.7
pme3475	273.08	153	272.068	C15H12O5	[M+H]+	Butin	Flavonoids	Dihydroflavone	492-14-8	64020	76662	64311	68331	30308	33624	31677	31869.7	60404	61583	68090	63359	62429	49524	56154	56035.7	43661	42667	38753	41693.7	49233	48685	52898	50272	47786	48563	43702	46683.7	55812	64507	53921	58080	82305	75887	80932	79708	48099	53167	50608	50624.7
pmp000789	375.11	299.05	374.1	C19H18O8	[M+H]+	Casticin (5,3'-Dihydroxy-3,6,7,4'-Tetramethoxyflavone)	Flavonoids	Dihydroflavone	479-91-4	36997	33417	42762	37725.3	10538	9530.5	7503	9190.5	23126	21547	22007	22226.7	15975	13065	12662	13900.7	25056	23873	25834	24921	5833.5	6317.7	6155.1	6102.1	14850	16128	13328	14768.7	16132	14853	16428	15804.3	6835.2	8982.9	6818.6	7545.57	22889	20101	27358	23449.3
HJN104	481.14	319.08	482.105	C21H22O13	[M-H]-	Dihydromyricetin-3-O-glucoside	Flavonoids	Dihydroflavonol	-	730340	764220	751590	748717	106170	88154	103920	99414.7	202100	232030	237510	223880	193020	168720	184730	182157	257470	253230	256170	255623	147370	127670	127070	134037	191240	206290	224520	207350	244040	260900	260450	255130	480170	488890	493730	487597	216570	212410	242050	223677
Lmlp005236	451.12	289.08	450.116	C21H22O11	[M+H]+	Dihydrokaempferol-3-O-glucoside	Flavonoids	Dihydroflavonol	1049-08-8	124920	102100	117080	114700	106070	113050	116280	111800	93488	103210	95774	97490.7	196350	201570	181360	193093	116820	113050	78890	102920	136280	128380	134090	132917	124750	127150	71660	107853	147340	114190	111340	124290	131760	143960	159960	145227	181470	161460	128980	157303
mws0044	303.05	125.02	304.058	C15H12O7	[M-H]-	Dihydroquercetin(Taxifolin)	Flavonoids	Dihydroflavonol	480-18-2	42700	31273	30315	34762.7	61245	58276	57605	59042	64125	66928	54004	61685.7	54529	59025	50030	54528	147070	116030	134990	132697	30317	25561	26414	27430.7	55323	71533	69810	65555.3	127470	110570	100780	112940	107980	126070	101140	111730	59551	59239	61394	60061.3
mws0914	271.06	151	272.068	C15H12O5	[M-H]-	Pinobanksin	Flavonoids	Dihydroflavonol	548-82-3	92401	94216	93127	93248	34931	40035	44164	39710	68054	71036	74682	71257.3	57969	59894	57114	58325.7	54322	53857	63669	57282.7	84351	80083	82782	82405.3	55923	63097	63566	60862	78530	81420	78459	79469.7	119760	124230	123670	122553	71826	72819	72375	72340
mws1361	449.11	151	450.116	C21H22O11	[M-H]-	Taxifolin-3-O-rhamnoside (Astilbin)	Flavonoids	Dihydroflavonol	29838-67-3	47189	72176	71027	63464	105470	106230	89475	100392	68256	78606	69220	72027.3	175860	210340	189140	191780	66778	68667	69435	68293.3	126230	119320	104450	116667	78840	75955	113190	89328.3	102520	108860	107960	106447	216280	191790	189290	199120	88191	96610	100850	95217
pmb2970	625.18	565.3	626.185	C28H34O16	[M-H]-	Hesperetin-5,7-di-O-glucoside	Flavonoids	Dihydroflavonol	-	15407	11900	10025	12444	18173	15568	8617	14119.3	11182	7615.5	12070	10289.2	7138.4	3431.3	3837.7	4802.47	12634	19115	10736	14161.7	11521	14965	13209	13231.7	12165	6517.9	11337	10006.6	21364	23468	30064	24965.3	11012	8166	6648.2	8608.73	9644.7	7329.4	16671	11215
pmb2979	549.12	387.1	550.132	C25H26O14	[M-H]-	Hesperetin-7-O-(6''-malonyl)glucoside	Flavonoids	Dihydroflavonol	-	131610	150420	117550	133193	206200	158480	188720	184467	172970	188340	211890	191067	181270	149050	177300	169207	112880	129430	142240	128183	281570	273920	276220	277237	171640	149840	183490	168323	118390	164380	111380	131383	284040	266720	287130	279297	168520	150900	168300	162573
pme1598	463.12	301	464.132	C22H24O11	[M-H]-	Hesperetin-5-O-glucoside	Flavonoids	Dihydroflavonol	69651-80-5	9193400	9549600	7819100	8.85403e+06	8914700	7675900	8405100	8331900	13125000	10388000	12206000	1.19063e+07	17304000	17818000	17472000	1.75313e+07	8420100	8392200	9092300	8.63487e+06	13290000	12136000	12358000	1.25947e+07	8448200	9150500	9328900	8.97587e+06	10645000	10105000	8939000	9.89633e+06	5619200	6824000	7351100	6598100	10830000	9165600	9793100	9.92957e+06
pmp000530	519.19	357.13	518.179	C26H30O11	[M+H]+	Phellodendroside	Flavonoids	Dihydroflavonol	40451-69-2	1390400	1266600	1338300	1.33177e+06	1278600	1131000	1948400	1.45267e+06	487020	480170	595400	520863	1018400	694270	807030	839900	1482600	845510	831520	1053210	759230	881980	782190	807800	654360	703990	1103700	820683	832900	659580	983800	825427	1489900	1515600	1364900	1456800	1529100	1488700	1590100	1.53597e+06
pmp000531	519.19	357.13	518.179	C26H30O11	[M+H]+	Phellamurin	Flavonoids	Dihydroflavonol	52589-11-4	150420	56242	53443	86701.7	90375	47536	76925	71612	70830	70951	79063	73614.7	87506	49765	87867	75046	117780	81868	80985	93544.3	69927	47253	74041	63740.3	44416	50389	77130	57311.7	43503	101270	84033	76268.7	83180	99494	81660	88111.3	82798	79053	81545	81132
Lmgn003755	329.07	299.02	330.074	C17H14O7	[M-H]-	5,7-Dihydroxy-2'-methoxy-3',4'-methyleneoxydihydroisoflavone	Flavonoids	Dihydroisoflavone	-	9392.6	9384.2	8305.1	9027.3	11701	12483	11102	11762	1368.2	1869.8	1778.9	1672.3	6696.4	6075.5	6779.7	6517.2	8624.2	11135	8984.5	9581.23	10385	9194.9	6143.4	8574.43	2487.7	3236.2	2894.9	2872.93	5495.2	5346	5556.9	5466.03	4623.6	4691.9	4638.5	4651.33	3577.3	3086.4	3669.4	3444.37
Lmbn014696	301.22	301.22	302.225	C20H30O2	[M-H]-	Pimaric acid	Terpenoids	Ditepenoids	127-27-5	43712	51406	54986	50034.7	168650	202670	187590	186303	38167	41755	43621	41181	25677	28336	41292	31768.3	50463	58416	50138	53005.7	119870	100620	112340	110943	46424	38133	44400	42985.7	35539	37510	39363	37470.7	62425	41276	63919	55873.3	72842	83866	82660	79789.3
mws4008	251.2	191	250.193	C16H26O2	[M+H]+	Sclareolide	Terpenoids	Ditepenoids	564-20-5	29358	32306	34053	31905.7	34863	34618	35802	35094.3	126870	129330	143830	133343	37173	54868	50515	47518.7	39865	46240	37920	41341.7	85577	87808	89276	87553.7	30527	16328	34357	27070.7	17059	16812	17494	17121.7	64836	64185	53267	60762.7	112140	114400	116320	114287
mws4017	285.22	285.22	286.23	C20H30O	[M-H]-	Ferruginol	Terpenoids	Ditepenoids	514-62-5	200340	188160	231920	206807	87454	95284	94933	92557	138310	156530	158930	151257	75576	83654	91630	83620	187470	176420	176920	180270	87162	76396	83389	82315.7	117320	117310	116420	117017	139360	144140	156760	146753	197950	212160	229080	213063	132430	115560	88910	112300
Lmmp000897	611.14	287.05	610.132	C30H26O14	[M+H]+	Gallocatechin-(4α→8)-gallocatechin	Flavonoids	Flavanols	-	2240900	2278400	2426500	2.31527e+06	2035800	1783400	1832200	1883800	4614700	4774300	5271500	4.88683e+06	3795200	4228600	4094100	4039300	2861900	2356000	2620300	2.61273e+06	3005900	2620400	2846800	2.82437e+06	2436500	2114500	2319800	2.29027e+06	2435800	2688400	2563400	2.56253e+06	2654800	2211200	2361300	2409100	5076100	4783200	3973900	4.61107e+06
Lmmp003109	305.1	139.04	304.095	C16H16O6	[M+H]+	3'-O-Methyl-(-)-epicatechin	Flavonoids	Flavanols	76549-34-3	35658	38463	14074	29398.3	24115	15310	16407	18610.7	14660	19545	24725	19643.3	35012	21961	10141	22371.3	26019	33490	21076	26861.7	32148	17588	16198	21978	45574	48391	47116	47027	60674	54100	41368	52047.3	82172	84116	80858	82382	83826	83282	104490	90532.7
pma0791	521	273	520.122	C24H24O13	[M+H]+	Naringenin-7-O-(6''-malonyl)glucoside	Flavonoids	Flavanols	-	386080	365910	375680	375890	206430	195370	222090	207963	204780	232940	235310	224343	129140	145300	127310	133917	429410	339440	518070	428973	130170	117160	147150	131493	183760	171970	180970	178900	138660	155720	162460	152280	365810	412390	378530	385577	444720	410140	491520	448793
pmc1990	299.1	223.1	300.1	C17H16O5	[M-H]-	4'-Hydroxy-5,7-dimethoxyflavanone	Flavonoids	Flavanols	-	7249300	7411800	9014100	7.89173e+06	7288800	6178000	8261400	7.24273e+06	6524300	6447000	6410400	6.46057e+06	5332100	6322200	6109100	5.92113e+06	5260100	5368300	4697600	5.10867e+06	6460200	7192800	7746800	7.13327e+06	6900000	5562700	6051700	6.17147e+06	5877000	6092600	5299600	5756400	7289900	7065200	6230200	6.86177e+06	7234400	6667900	6484200	6795500
Cmsp008121	287.09	167.03	286.084	C16H14O5	[M+H]+	7-O-Methylnaringenin	Flavonoids	Flavonoid	-	14960	14220	13861	14347	18537	24400	16582	19839.7	36835	45419	30326	37526.7	10132	7989.4	8056.5	8725.97	45423	38177	39467	41022.3	57933	47481	63726	56380	36755	31362	38048	35388.3	24514	22158	32104	26258.7	34427	41120	34242	36596.3	14485	13826	15226	14512.3
HJAP005	495.11	333.07	494.105	C22H22O13	[M+H]+	Laricitrin-3-O-glucoside	Flavonoids	Flavonoid	39986-90-8	269390	290590	276750	278910	176140	146300	187410	169950	331960	308360	296110	312143	234600	238730	233250	235527	203960	144620	134530	161037	165400	134640	155250	151763	259330	209170	266370	244957	291460	233740	237710	254303	335330	325210	354350	338297	463960	431170	561030	485387
HJAP006	509.13	347.08	508.122	C23H24O13	[M+H]+	Syringetin-7-O-glucoside	Flavonoids	Flavonoid	-	53747	35272	44676	44565	49979	53483	70218	57893.3	22402	29876	23728	25335.3	56148	62019	72589	63585.3	56108	48605	41071	48594.7	38761	21679	35914	32118	36691	53450	55384	48508.3	23079	16809	21310	20399.3	51224	44455	39583	45087.3	201240	214320	217550	211037
HJAP057	315.09	282.06	314.078	C17H14O6	[M+H]+	Dihydroxy-dimethoxyflavone	Flavonoids	Flavonoid	-	9	9	9	9	9	9	9	9	5219	5380.6	3400.5	4666.7	9	9	9	9	9	9	9	9	4107.5	4320.4	4843	4423.63	841.27	864.63	439.33	715.077	9	9	9	9	9	9	9	9	9	9	9	9
HJAP064	565.12	317.08	564.088	C25H24O15	[M+H]+	Isorhamnetin-3-O-(6''-malonylglucoside)	Flavonoids	Flavonoid	-	903060	847120	882080	877420	438910	453250	483770	458643	792360	803820	808260	801480	1278000	1334600	1272600	1.29507e+06	498460	530020	553520	527333	1047100	1018900	977420	1.01447e+06	775530	676860	809690	754027	710320	679480	693260	694353	997080	1034800	953600	995160	969490	870560	884490	908180
HJAP120	625.17	317.07	624.168	C28H32O16	[M+H]+	Rhamnetin-3-O-Rutinoside	Flavonoids	Flavonoid	-	21869000	19202000	18941000	20004000	15243000	17773000	17044000	1.66867e+07	18460000	19698000	19582000	1.92467e+07	24938000	22760000	21773000	23157000	12625000	12052000	11939000	1.22053e+07	25715000	23395000	26274000	25128000	17906000	16622000	17801000	17443000	19987000	21097000	20558000	2.05473e+07	11909000	13452000	12540000	1.26337e+07	19166000	17716000	18320000	1.84007e+07
HJAP135	505.12	257.08	504.126	C24H24O12	[M+H]+	Pinocembrin-7-O-(6''-O-malonyl)glucoside	Flavonoids	Flavonoid	-	639250	646410	601750	629137	593370	565720	565140	574743	755070	789440	778750	774420	1408400	1499600	1392200	1433400	923650	871200	844610	879820	915420	836160	962020	904533	763600	689700	699330	717543	1089400	1120400	1123300	1.11103e+06	75443	72922	88531	78965.3	669040	672910	695570	679173
HJN051	623.16	315.05	624.168	C28H32O16	[M-H]-	Tamarixetin-3-O-rutinoside	Flavonoids	Flavonoid	-	4508700	4912700	4573300	4664900	4006400	3609500	4252000	3.95597e+06	5455500	4775400	5369800	5.20023e+06	5225200	5249500	5539600	5338100	2793900	2858900	2414700	2.68917e+06	6226100	7974600	7112300	7.10433e+06	4110700	4147000	4135500	4.13107e+06	4444700	4235600	4131000	4.27043e+06	3742500	3301100	3559000	3534200	4314100	4241700	4705100	4420300
HJN087	433.12	271.06	434.121	C21H22O10	[M-H]-	Naringenin-4'-O-glucoside	Flavonoids	Flavonoid	-	59603	71428	55327	62119.3	75645	83107	69630	76127.3	33079	32418	40189	35228.7	46014	40169	52935	46372.7	68942	44616	55398	56318.7	97949	113070	91485	100835	67299	86251	57182	70244	82150	95606	91137	89631	38885	30139	32021	33681.7	76547	68324	61228	68699.7
HJN090	433.11	271.06	434.121	C21H22O10	[M-H]-	Butin-7-O-glucoside	Flavonoids	Flavonoid	-	51313	45568	27889	41590	49212	92792	50869	64291	27200	37279	22701	29060	38895	28294	28082	31757	48678	49300	76713	58230.3	56987	98875	86556	80806	54434	81129	41920	59161	77955	77288	59854	71699	41331	43166	27401	37299.3	30032	40972	44688	38564
Hmcn002875	301.04	255.02	302.043	C15H10O7	[M-H]-	6-Hydroxyluteolin	Flavonoids	Flavonoid	18003-33-3	19517	21864	24466	21949	15309	18331	17296	16978.7	32718	37180	32528	34142	30172	30302	26217	28897	21052	23349	24574	22991.7	41624	34068	34962	36884.7	27952	25833	30075	27953.3	14479	17539	15134	15717.3	14026	17974	12848	14949.3	27548	27664	26202	27138
Hmcp002399	509.13	347.07	508.121	C23H24O13	[M+H]+	Limocitrin-3-O-glucoside	Flavonoids	Flavonoid	-	33987	50674	60522	48394.3	56931	64389	59480	60266.7	21879	27589	18856	22774.7	63452	70388	63209	65683	48938	40001	50341	46426.7	27366	33136	34813	31771.7	46732	55523	53338	51864.3	28089	32169	33333	31197	36064	39587	45643	40431.3	241670	212500	218390	224187
Hmgp003130	331.08	316.05	330.076	C17H14O7	[M+H]+	Iristectorigenin A	Flavonoids	Flavonoid	-	9559900	9064500	8870500	9.16497e+06	8942900	9271400	9570800	9261700	1791400	1864600	1796400	1.81747e+06	7026300	7020000	7158200	7.06817e+06	9034400	9171500	9477500	9227800	7843400	7558000	7673100	7691500	4644100	4753400	4545600	4647700	6441700	6747400	6988400	6.72583e+06	9126500	9000500	8766900	8.96463e+06	2129100	2151000	2181100	2.15373e+06
Hmhp007382	359.1	344.09	358.105	C19H18O7	[M+H]+	Altisin	Flavonoids	Flavonoid	-	9	9	9	9	9	9	9	9	2878.7	718.06	1783.4	1793.39	9	9	9	9	9	9	9	9	1872.3	1490	1729.1	1697.13	9	9	9	9	9	9	9	9	9	9	9	9	784.23	1582.1	375.27	913.867
Hmjp002999	625.18	317.06	624.162	C28H32O16	[M+H]+	Isorhamnetin-3-O-rutinoside (Narcissin)	Flavonoids	Flavonoid	604-80-8	20614000	20010000	21586000	2.07367e+07	16202000	18197000	14774000	16391000	19285000	20401000	19641000	1.97757e+07	23871000	21925000	22615000	2.28037e+07	13198000	12714000	12192000	1.27013e+07	26401000	25318000	25232000	2.56503e+07	18207000	17635000	17286000	1.77093e+07	22266000	20489000	20641000	21132000	12572000	14122000	14128000	1.36073e+07	16453000	18741000	17572000	1.75887e+07
Hmjp003008	609.14	287.06	608.138	C27H28O16	[M+H]+	Luteolin-7-O-glucuronide-5-O-rhamnoside	Flavonoids	Flavonoid	-	9821	16096	9392.5	11769.8	9373	15956	13483	12937.3	19769	18290	20272	19443.7	74437	64812	98238	79162.3	21529	25210	35435	27391.3	7845	8321.5	19783	11983.2	6284.1	11706	9789	9259.7	19552	14588	15716	16618.7	23626	42488	24952	30355.3	15114	8682.5	10098	11298.2
Hmmp002266	887.25	725.21	886.247	C39H50O23	[M+H]+	Apigenin-7-O-rutinoside-4'-O-rutinoside	Flavonoids	Flavonoid	-	37194	52679	75817	55230	71774	67224	77230	72076	53501	19600	31734	34945	57126	53734	82274	64378	43614	69500	39402	50838.7	45745	48167	55098	49670	43449	27101	38977	36509	57222	50692	28144	45352.7	29580	20560	30604	26914.7	64265	65965	55659	61963
Hmpp002612	611.16	287.05	610.153	C27H30O16	[M+H]+	Luteolin-7-O-gentiobioside	Flavonoids	Flavonoid	-	58361	73974	51477	61270.7	28614	49981	42260	40285	39471	20606	26662	28913	40181	48842	49082	46035	116130	110360	78444	101645	28855	24630	33991	29158.7	61583	81884	57766	67077.7	46178	63428	64160	57922	48779	49974	60668	53140.3	39960	26652	26224	30945.3
Hmpp003270	449.11	287.05	448.101	C21H20O11	[M+H]+	Luteolin-4'-O-glucoside*	Flavonoids	Flavonoid	6920-38-3	1578300	1658600	1822300	1686400	1401900	1262700	1311100	1.32523e+06	6547400	6268700	6516000	6.44403e+06	4244000	4886700	4418000	4.51623e+06	1994700	1916600	1843900	1918400	2194000	2010400	2036000	2.08013e+06	2266700	2093400	1992100	2117400	1960200	1888700	2119500	1.98947e+06	2069200	2430600	2263100	2254300	4146500	4540400	3592700	4093200
Lmbp002592	611.16	287.05	610.153	C27H30O16	[M+H]+	Kaempferol-3,7-di-O-glucoside	Flavonoids	Flavonoid	-	2160900	2328600	2221400	2.23697e+06	1890100	1952400	1844000	1895500	4883100	4280200	5416400	4859900	3616400	3970300	3842500	3.80973e+06	2711200	2865200	2656700	2.74437e+06	2986400	2906200	2420000	2.77087e+06	2514000	2268000	2521000	2.43433e+06	2518100	2901100	2569600	2.66293e+06	2525900	2435200	2510000	2.49037e+06	4692000	4743300	4296500	4.57727e+06
Lmcp007240	343.12	313.08	342.11	C19H18O6	[M+H]+	5,6,7,4'-Tetramethoxyflavone	Flavonoids	Flavonoid	1168-42-9	2359	2193.1	4180.7	2910.93	20615	17541	18519	18891.7	4951.3	4519.7	4840.5	4770.5	10786	9003.3	9605.9	9798.4	3941	5122.2	4511.5	4524.9	5171.6	4769.9	3987.3	4642.93	15788	14280	15737	15268.3	3655.8	5257.3	4557.6	4490.23	2715.4	2633	1925.1	2424.5	1834.9	3685.4	2690.2	2736.83
Lmhp003162	787.23	625.17	786.222	C34H42O21	[M+H]+	Chrysoeriol-6,8-di-C-glucoside-4'-O-glucoside	Flavonoids	Flavonoid	-	53825	63883	73580	63762.7	48985	51022	45386	48464.3	58626	61611	54980	58405.7	89084	75451	103070	89201.7	55098	57664	54823	55861.7	111250	134340	117740	121110	53770	62477	48690	54979	55721	52169	66828	58239.3	30136	40477	44179	38264	73952	77867	62221	71346.7
Lmhp206353	493.13	331.08	492.127	C23H24O12	[M+H]+	Tricin-4'-O-glucoside	Flavonoids	Flavonoid	-	658960	694680	586530	646723	488810	496580	496870	494087	290390	328700	289120	302737	621500	606890	677620	635337	474490	451380	523060	482977	1433100	1395300	1281800	1.37007e+06	756700	718280	734420	736467	796410	810900	797040	801450	1675600	1572300	1687400	1645100	435540	397930	459730	431067
Lmjn005592	343.08	313.04	344.09	C18H16O7	[M-H]-	Cirsilineol (4',5-Dihydroxy-3',6,7-trimethoxyflavone)	Flavonoids	Flavonoid	41365-32-6	32638	33932	32800	33123.3	43889	43166	43928	43661	10200	10212	9511.4	9974.47	30679	30025	28221	29641.7	33955	34607	32723	33761.7	26255	29535	30932	28907.3	16030	15456	16167	15884.3	19416	19851	22104	20457	41699	39225	40271	40398.3	8799.3	10821	10800	10140.1
Lmjp003295	479.12	317.07	478.111	C22H22O12	[M+H]+	6-Methoxykaempferol-3-O-glucoside	Flavonoids	Flavonoid	63422-27-5	4481100	4654500	4842500	4.65937e+06	4122300	4457100	3942700	4.17403e+06	5114600	4223300	5006800	4.78157e+06	6196300	7259600	4154100	5870000	2451400	2692700	1939400	2.36117e+06	6737100	5695700	5684100	6.03897e+06	3805800	3433500	3079100	3.43947e+06	3983700	4319100	4570300	4.29103e+06	3509100	3431600	2362400	3.10103e+06	4565100	3964500	3176300	3.90197e+06
Lmjp004941	301.07	286.05	300.063	C16H12O6	[M+H]+	Rhamnocitrin (7-Methylkaempferol)	Flavonoids	Flavonoid	569-92-6	1500100	1559000	1434900	1498000	1014200	1000800	1021200	1.01207e+06	289440	339050	292380	306957	1015400	886190	952450	951347	3227600	3348900	3455800	3344100	1379700	1317200	1355700	1.35087e+06	954980	921270	911620	929290	1126800	1214100	1140500	1.16047e+06	1727900	1811800	1786400	1.77537e+06	294590	303380	298060	298677
Lmjp007790	329.1	314.08	328.095	C18H16O6	[M+H]+	5-Hydroxy-3,7,4'-trimethoxyflavone	Flavonoids	Flavonoid	-	1726.2	2129.1	1675.2	1843.5	1630.8	1161.9	1729.3	1507.33	2331	1685	955.02	1657.01	1920.3	2294.3	2726.9	2313.83	1335.3	906.86	1924.4	1388.85	1671.7	2194.4	2532	2132.7	1625.5	1155.6	663.13	1148.08	1376.7	1767.1	1318.4	1487.4	892.98	736.21	1405.8	1011.66	1455.2	1248.9	1256.1	1320.07
Lmlp003531	449.11	287.06	448.101	C21H20O11	[M+H]+	Luteolin-3'-O-glucoside*	Flavonoids	Flavonoid	5154-41-6	1681400	1898200	1717700	1.76577e+06	1297700	1241500	1231400	1.25687e+06	6139200	6868200	6686600	6.56467e+06	5016200	4903100	4510600	4.80997e+06	2339400	1809400	2627000	2258600	2392500	2074700	1919900	2.12903e+06	2300800	2133600	2631500	2355300	2515100	2441900	2197700	2384900	2383300	2239400	1962000	2194900	4175000	4363800	4404800	4.31453e+06
Lmlp005572	433.11	271.06	432.106	C21H20O10	[M+H]+	Galangin-7-O-glucoside	Flavonoids	Flavonoid	-	73311	83384	80164	78953	43186	45953	41599	43579.3	57515	59964	34976	50818.3	69742	58181	46154	58025.7	28550	49380	30634	36188	53738	69205	103090	75344.3	43836	42563	61814	49404.3	93760	70049	87281	83696.7	27878	18266	19089	21744.3	92787	63188	87086	81020.3
Lmsn002815	593.15	285.04	594.158	C27H30O15	[M-H]-	Kaempferol-3-O-rutinoside(Nicotiflorin)*	Flavonoids	Flavonoid	17650-84-9	18132000	15223000	15132000	1.61623e+07	12811000	11559000	14138000	12836000	22301000	21872000	26329000	2.35007e+07	15393000	16840000	14703000	1.56453e+07	16980000	16853000	17639000	1.71573e+07	16417000	16547000	13980000	15648000	15070000	15383000	16539000	15664000	15964000	15242000	15541000	1.55823e+07	17678000	14125000	13903000	1.52353e+07	22238000	19995000	20850000	2.10277e+07
Lmsp004721	625.18	317.07	624.169	C28H32O16	[M+H]+	Tamarixetin-3-O-glucoside-7-O-rhamnoside	Flavonoids	Flavonoid	-	21437000	20966000	20443000	2.09487e+07	14379000	18545000	16501000	16475000	19476000	21665000	19943000	2.03613e+07	21695000	21167000	22442000	21768000	11719000	12028000	12678000	1.21417e+07	26463000	23624000	25901000	2.53293e+07	14467000	16362000	14865000	1.52313e+07	21413000	19359000	22511000	2.10943e+07	14031000	14135000	14002000	14056000	18465000	19355000	19495000	19105000
Lmtn002796	449.1	287.05	450.116	C21H22O11	[M-H]-	Aromadendrin-7-O-glucoside	Flavonoids	Flavonoid	28189-90-4	159730	161220	185650	168867	122540	121380	129470	124463	236470	251120	235750	241113	211990	218240	199310	209847	183980	179900	228150	197343	211150	203080	213240	209157	200950	164040	167410	177467	143080	160970	146070	150040	100890	103060	82982	95644	92465	105720	92045	96743.3
Lmtn002997	493.1	331.05	494.106	C22H22O13	[M-H]-	Mearnsetin-3-O-glucoside	Flavonoids	Flavonoid	-	299200	242840	234020	258687	444670	535430	434050	471383	473080	513460	631560	539367	505270	408920	489070	467753	250980	232570	219970	234507	183110	176290	197960	185787	352910	366590	409230	376243	330520	316590	277610	308240	521260	436680	499800	485913	422450	249830	19322	230534
Lmtp003948	481.13	319.05	480.127	C22H24O12	[M+H]+	3',5',5,7-Tetrahydroxy-4'-methoxyflavanone-3'-O-glucoside	Flavonoids	Flavonoid	-	99586	113050	127180	113272	62115	84578	81136	75943	97121	107960	112920	106000	50071	64112	63711	59298	56326	80271	84031	73542.7	77858	81235	97575	85556	66453	90782	103040	86758.3	87307	78782	75202	80430.3	55273	45919	77374	59522	54477	59984	63087	59182.7
Lmyp004617	419.13	257.08	418.127	C21H22O9	[M+H]+	Pinocembrin-7-O-glucoside (Pinocembroside)	Flavonoids	Flavonoid	75829-43-5	92812	90780	91057	91549.7	173620	150140	184910	169557	345160	354080	355460	351567	470030	481150	515780	488987	225990	236050	239340	233793	283980	288010	311130	294373	234670	222860	220230	225920	333430	315650	301860	316980	209510	200730	187040	199093	225260	215280	207680	216073
Lmyp005841	417.12	255.06	416.111	C21H20O9	[M+H]+	Chrysin-7-O-glucoside	Flavonoids	Flavonoid	31025-53-3	13008	14286	13052	13448.7	23227	18631	20658	20838.7	34438	31922	33209	33189.7	30874	31678	28670	30407.3	30868	30680	33744	31764	29263	21820	30246	27109.7	28197	29643	32333	30057.7	41550	34965	33267	36594	8209	11609	7605.4	9141.13	21445	24941	31936	26107.3
Lmyp006951	331.08	273.04	330.074	C17H14O7	[M+H]+	5,8,4'-Trihydroxy-6,7-dimethoxyflavone	Flavonoids	Flavonoid	98755-25-0	79193	75355	66450	73666	66192	71400	72339	69977	15405	16120	14079	15201.3	58261	54650	54808	55906.3	75016	70456	69305	71592.3	54929	58167	59781	57625.7	37798	35029	37871	36899.3	49127	54633	48428	50729.3	65318	62783	60449	62850	16700	18395	16397	17164
Lmzn001875	741.23	579.18	742.232	C33H42O19	[M-H]-	Naringenin-7-O-Rutinoside-4'-O-glucoside	Flavonoids	Flavonoid	-	88288	83513	91673	87824.7	102560	103620	97490	101223	88835	119110	119830	109258	63757	58601	51870	58076	48103	53838	48840	50260.3	173740	194110	201420	189757	100390	106850	117700	108313	116800	89202	103710	103237	101970	106440	103210	103873	101620	105850	106140	104537
Lmzp002365	465.14	303.09	464.131	C22H24O11	[M+H]+	Hesperetin-7-O-glucoside	Flavonoids	Flavonoid	31712-49-9	516480	478550	386330	460453	526540	490030	539370	518647	516860	594510	584860	565410	864700	807790	1008800	893763	530020	417810	517080	488303	557010	566590	507510	543703	568080	446870	510850	508600	761250	565110	603820	643393	374410	325230	325660	341767	480370	519970	491830	497390
mws0043	403.14	373.1	402.131	C21H22O8	[M+H]+	Nobiletin (5,6,7,8,3',4'-Hexamethoxyflavone)	Flavonoids	Flavonoid	478-01-3	234260	239400	245000	239553	623130	651930	689650	654903	339190	338920	396120	358077	474440	467180	481450	474357	262520	284090	290550	279053	298680	295710	313630	302673	492970	477950	511770	494230	288190	291470	284940	288200	251210	249930	239320	246820	301670	293790	308570	301343
mws0047	579.17	271.07	578.164	C27H30O14	[M+H]+	Apigenin-7-O-neohesperidoside (Rhoifolin)	Flavonoids	Flavonoid	17306-46-6	107820	103490	103800	105037	165320	102270	120600	129397	121400	118180	145710	128430	173450	141060	149320	154610	199830	222550	207600	209993	114450	169200	194810	159487	208610	189620	197060	198430	171090	184150	178690	177977	14718	12143	17199	14686.7	115850	106030	97898	106593
mws0058	299.06	284	300.063	C16H12O6	[M-H]-	Diosmetin (5,7,3'-Trihydroxy-4'-methoxyflavone)	Flavonoids	Flavonoid	520-34-3	20801	18603	22107	20503.7	15942	12911	16363	15072	40911	44671	40941	42174.3	14291	14547	14287	14375	13236	14077	16298	14537	33649	30287	37625	33853.7	19139	21059	21880	20692.7	17363	20937	20797	19699	33093	38383	37470	36315.3	16569	17760	13936	16088.3
mws0071	415.1	269.05	416.111	C21H20O9	[M-H]-	Apigenin-4'-O-rhamnoside	Flavonoids	Flavonoid	133538-77-9	27999	24589	22000	24862.7	7565.5	10494	9956.2	9338.57	13964	13191	13965	13706.7	18830	14813	13338	15660.3	20164	17924	20670	19586	16167	20023	16543	17577.7	16898	17053	19977	17976	13104	8712.3	12681	11499.1	19683	24016	24999	22899.3	39675	41015	34703	38464.3
mws0072	433.11	271.01	432.106	C21H20O10	[M+H]+	Apigenin-5-O-glucoside	Flavonoids	Flavonoid	28757-27-9	111610	90005	84483	95366	69230	27799	63452	53493.7	126280	125700	89450	113810	89191	65889	67862	74314	38971	34343	45674	39662.7	56918	81508	71337	69921	109260	61254	60571	77028.3	45908	39342	43506	42918.7	159740	229670	105500	164970	134160	152620	110290	132357
mws1313	373.13	312.1	372.121	C20H20O7	[M+H]+	Sinensetin (5,6,7,3',4'-pentamethoxyflavone)	Flavonoids	Flavonoid	2306-27-6	3146.9	2888	564.5	2199.8	8939.3	10089	11378	10135.4	1512.6	2968.1	2315.1	2265.27	5715.8	4752.4	3415.4	4627.87	2584.9	1932.4	2843.4	2453.57	6244.1	7785.6	5882.1	6637.27	6474.4	5168.9	6181	5941.43	3749.6	3427.1	5340.4	4172.37	2374.1	2285.9	865.36	1841.79	1293.8	1124.3	918.36	1112.15
mws1662	269.08	226	268.074	C16H12O4	[M+H]+	Tectochrysin	Flavonoids	Flavonoid	520-28-5	7949	7391	7920.3	7753.43	16736	16534	16936	16735.3	9	9	9	9	9	9	9	9	9	9	9	9	9	9	9	9	9	9	9	9	9	9	9	9	9	9	9	9	9	9	9	9
mws2627	317.07	285.04	316.058	C16H12O7	[M+H]+	Tamarixetin (3,3',5,7-Tetrahydroxy-4'-Methoxyflavone)	Flavonoids	Flavonoid	603-61-2	32114	28741	28166	29673.7	26452	30723	20397	25857.3	13500	16226	15801	15175.7	32049	38189	35505	35247.7	16563	17544	20483	18196.7	34540	27530	29569	30546.3	12952	11405	11446	11934.3	23501	26248	20036	23261.7	28058	24605	25678	26113.7	18444	13993	15173	15870
pma0760	565	317	564.112	C25H24O15	[M+H]+	3'-O-Methyltricetin-7-O-(6''-malonyl)glucoside	Flavonoids	Flavonoid	-	764440	871200	838690	824777	462560	468290	405520	445457	711890	753380	727860	731043	1120600	1175200	1295800	1197200	477520	431330	449570	452807	821600	967960	922110	903890	695960	663900	784530	714797	644570	698170	648360	663700	925600	967960	1000500	964687	769770	1008300	913460	897177
pma0825	503	255	502.111	C24H22O12	[M+H]+	Chrysin-7-O-(6''-malonyl)glucoside	Flavonoids	Flavonoid	-	695130	685420	628390	669647	505550	514000	524960	514837	54727	53100	63960	57262.3	136040	161300	129020	142120	566740	534430	525660	542277	416160	417040	421810	418337	336680	344400	341360	340813	369100	362250	397040	376130	41380	51360	36494	43078	145080	148240	126060	139793
pmb0565	509.13	347.08	508.122	C23H24O13	[M+H]+	Syringetin-3-O-glucoside	Flavonoids	Flavonoid	40039-49-4	126830	130590	108330	121917	70883	50992	74106	65327	86078	118860	101320	102086	96990	93654	59855	83499.7	80608	90060	97380	89349.3	55710	80791	111370	82623.7	67687	100120	110770	92859	105560	99565	63758	89627.7	126660	170130	157610	151467	102390	174100	145930	140807
pmb0580	417.1	255.1	416.111	C21H20O9	[M+H]+	Chrysin-5-O-glucoside (Toringin)	Flavonoids	Flavonoid	1329-10-8	579510	640120	589210	602947	928070	976350	1005200	969873	179430	180260	162860	174183	268090	263860	237910	256620	822460	754670	737280	771470	1541100	1706000	1621400	1.62283e+06	1191700	1218300	1255800	1.22193e+06	1209600	1048200	1095000	1117600	390870	320230	328690	346597	472580	497250	505660	491830
pmb0592	771.23	463.2	770.227	C34H42O20	[M+H]+	Chrysoeriol-7-O-rutinoside-5-O-glucoside	Flavonoids	Flavonoid	-	33810000	35584000	34293000	3.45623e+07	11566000	11353000	12237000	1.17187e+07	23482000	23885000	24891000	24086000	15772000	17894000	18477000	17381000	35468000	35866000	37488000	36274000	9315300	8232100	9556200	9.03453e+06	36765000	36678000	36949000	3.67973e+07	41686000	38515000	42851000	4.10173e+07	13782000	14001000	14150000	1.39777e+07	21778000	21802000	22216000	21932000
pmb0603	625.18	301.6	624.169	C28H32O16	[M+H]+	Chrysoeriol-7,4'-di-O-glucoside	Flavonoids	Flavonoid	-	28194	34739	27933	30288.7	18126	21238	22256	20540	29455	19168	31529	26717.3	30408	40310	32192	34303.3	19511	17152	19485	18716	44506	41552	51758	45938.7	25490	14718	31192	23800	30719	29114	28995	29609.3	13637	17356	17466	16153	27249	28244	20881	25458
pmb0608	549.12	301.4	548.117	C25H24O14	[M+H]+	Chrysoeriol-7-O-(6''-malonyl)glucoside	Flavonoids	Flavonoid	-	86765	81730	65821	78105.3	43462	35154	37279	38631.7	91055	89908	92762	91241.7	74545	84062	67009	75205.3	47587	47054	59712	51451	69909	85346	86614	80623	62647	62227	62957	62610.3	52340	52035	57885	54086.7	40694	43057	39440	41063.7	87355	73707	83227	81429.7
pmb0736	493.13	331.08	492.127	C23H24O12	[M+H]+	Tricin-7-O-Glucoside	Flavonoids	Flavonoid	32769-01-0	641560	664990	665540	657363	536240	492580	489760	506193	316890	314170	304950	312003	608360	542970	525570	558967	522920	454110	518530	498520	1403100	1376200	1411600	1.39697e+06	679430	727040	734850	713773	740680	753750	789300	761243	1557200	1657000	1674800	1.62967e+06	413680	449800	471680	445053
pmb2999	461.11	299.1	462.116	C22H22O11	[M-H]-	Chrysoeriol-5-O-glucoside	Flavonoids	Flavonoid	-	584410	481630	526580	530873	759540	850450	790550	800180	622150	640600	647980	636910	980520	1017700	1105000	1.03441e+06	468580	583840	595820	549413	819640	777610	789990	795747	628380	604610	604530	612507	698460	647350	576060	640623	416770	333160	338820	362917	452440	462490	429070	448000
pmb3000	503.12	341.1	504.127	C24H24O12	[M-H]-	Chrysoeriol-7-O-(6''-acetyl)glucoside	Flavonoids	Flavonoid	-	106180	149460	106790	120810	138700	102130	162540	134457	134320	183630	117650	145200	292930	237700	277250	269293	91962	100470	90751	94394.3	190220	256650	164440	203770	153140	80880	108300	114107	153300	105510	125900	128237	78555	70474	88564	79197.7	206040	199860	156370	187423
pmb3002	607.17	299	608.174	C28H32O15	[M-H]-	Chrysoeriol-7-O-rutinoside	Flavonoids	Flavonoid	-	2335600	2151600	2065000	2.18407e+06	2264400	2524200	2748300	2512300	1910100	1776100	1796800	1.82767e+06	2102100	1937000	2434300	2157800	1953800	2011900	1933900	1.96653e+06	2749800	2612500	2543800	2.63537e+06	2448400	2179600	1986000	2.20467e+06	2417900	2145700	2189300	2.25097e+06	1212800	1058400	1297200	1.18947e+06	1422600	1552600	1713000	1.56273e+06
pmb3006	431.1	269.1	432.106	C21H20O10	[M-H]-	Apigenin-7-O-glucoside(Cosmosiin)	Flavonoids	Flavonoid	578-74-5	148450	115290	113450	125730	159660	160950	141080	153897	298440	256390	213710	256180	240840	195220	192340	209467	133660	158490	195840	162663	149120	191790	139750	160220	172330	172690	205730	183583	231410	258620	164420	218150	119070	105630	110130	111610	159040	186300	143150	162830
pmb3041	521.09	329.2	522.101	C23H22O14	[M-H]-	Tricin-7-O-saccharic acid	Flavonoids	Flavonoid	-	188020	188450	166920	181130	259670	268630	301230	276510	284200	249110	289830	274380	286490	291430	259240	279053	277960	271330	287980	279090	387070	377100	356480	373550	276360	253960	246570	258963	402420	309130	345100	352217	293180	292290	257710	281060	177870	179620	176040	177843
pmb3042	491.12	329.1	492.127	C23H24O12	[M-H]-	Tricin-5-O-Glucoside	Flavonoids	Flavonoid	32769-00-9	622970	737150	550020	636713	1234700	945540	1061400	1.08055e+06	486310	500900	490450	492553	852980	946490	795130	864867	1124800	1150100	843510	1039470	879890	874790	977090	910590	919060	679610	872890	823853	1012500	913920	852070	926163	1418400	1536900	1365400	1.44023e+06	1566200	1912900	2301200	1.92677e+06
pme1662	287.08	167	286.084	C16H14O5	[M+H]+	5,4'-Dihydroxy-7-methoxyflavanone (Sakuranetin)	Flavonoids	Flavonoid	2957-21-3	42574	38838	41742	41051.3	25021	21395	22821	23079	4153.7	3771.3	6802.2	4909.07	10222	6303	8845.2	8456.73	35859	39199	34201	36419.7	45878	44143	48624	46215	30929	34772	33328	33009.7	31020	34243	39459	34907.3	40670	36231	31296	36065.7	10501	8120.2	9568.2	9396.47
pme2459	449.11	287.2	448.101	C21H20O11	[M+H]+	Luteolin-7-O-glucoside (Cynaroside)	Flavonoids	Flavonoid	5373-11-5	16196000	13987000	15358000	1.51803e+07	17412000	11176000	12828000	1.38053e+07	19944000	18584000	18950000	1.91593e+07	16845000	19948000	18807000	1.85333e+07	20252000	15072000	20387000	1.85703e+07	17578000	19334000	16161000	17691000	17427000	15386000	18115000	16976000	16246000	18890000	18042000	17726000	9982200	11838000	12230000	1.13501e+07	23464000	19531000	19861000	20952000
pmp000001	301.07	286.05	300.063	C16H12O6	[M+H]+	Hispidulin (5,7,4'-Trihydroxy-6-methoxyflavone)	Flavonoids	Flavonoid	1447-88-7	1579400	1512100	1398100	1.49653e+06	936460	966780	990370	964537	292850	301440	297460	297250	934930	919110	965800	939947	3343400	3310200	3212100	3.28857e+06	1338200	1309700	1252700	1300200	918650	966530	943880	943020	1144000	1207000	1084100	1.14503e+06	1753700	1740700	1742500	1.74563e+06	301140	291000	283400	291847
pmp000003	317.07	302.04	316.058	C16H12O7	[M+H]+	Nepetin (5,7,3',4'-Tetrahydroxy-6-methoxyflavone)	Flavonoids	Flavonoid	520-11-6	5557900	5453900	5184100	5.39863e+06	4088100	4018800	4032400	4.04643e+06	407320	419170	419400	415297	2793700	2557700	2568400	2.63993e+06	4298900	4193600	4511800	4.33477e+06	3570900	3500200	3445100	3505400	1354700	1411700	1421600	1396000	3822500	3652400	4100600	3858500	2403100	2395800	2348500	2.38247e+06	1030100	1076300	992950	1.03312e+06
pmp000004	331.08	316.06	330.074	C17H14O7	[M+H]+	4',5,7-Trihydroxy-3',6-dimethoxyflavone (Jaceosidin)	Flavonoids	Flavonoid	18085-97-7	9477400	8969300	8813800	9.08683e+06	8937600	9123200	9141800	9.06753e+06	1831800	1825000	1650000	1.76893e+06	7057300	6965400	7502600	7175100	9569900	8961000	9481200	9.33737e+06	7430900	7366200	7836900	7.54467e+06	4406200	4754500	4348700	4.50313e+06	6916300	6863100	6966500	6915300	8566500	8814500	8984600	8.78853e+06	2029100	2169800	2147700	2.11553e+06
pmp000006	345.1	330.07	344.09	C18H16O7	[M+H]+	Eupatilin (5,7-Dihydroxy-3',4',6-Trimethoxyflavone)*	Flavonoids	Flavonoid	22368-21-4	27880	31724	32119	30574.3	33838	40232	40294	38121.3	13466	12549	12271	12762	32738	29365	32259	31454	32435	33040	33053	32842.7	29962	25062	30974	28666	14678	16074	13730	14827.3	23290	20943	22130	22121	43738	40616	39939	41431	14891	12337	14205	13811
pmp000113	389.12	359.08	388.116	C20H20O8	[M+H]+	5-Hydroxy-6,7,8,3',4'-pentamethoxyflavone	Flavonoids	Flavonoid	2174-59-6	2864.5	3932.2	1527.2	2774.63	8409.6	9373.5	8386.9	8723.33	3306.6	2952	3358.9	3205.83	5467.6	4803.5	4623.9	4965	2143.2	3787.9	2885.2	2938.77	3094.9	2457.5	4022	3191.47	8384.7	5963.9	7584.1	7310.9	3049.8	2293.2	3737.7	3026.9	3693.6	2636.7	2518.2	2949.5	3358.9	3038	4106.3	3501.07
pmp000344	271.06	243.06	270.053	C15H10O5	[M+H]+	3',4',7-Trihydroxyflavone	Flavonoids	Flavonoid	2150-11-0	16211	14374	12649	14411.3	4603	6884	10481	7322.67	12723	13853	14465	13680.3	18795	15756	15720	16757	13057	15664	10316	13012.3	7070.7	6721.6	6803.9	6865.4	8282.5	6444.8	10600	8442.43	11491	9583.6	12223	11099.2	23071	20558	22513	22047.3	28936	24173	26402	26503.7
pmp000566	287.09	163	286.084	C16H14O5	[M+H]+	Claussequinone	Flavonoids	Flavonoid	35878-39-8	80571	83180	60071	74607.3	30797	52798	40649	41414.7	9255.9	11781	12623	11220	34019	16260	32484	27587.7	72639	91733	84057	82809.7	115290	103430	92822	103847	35705	87625	108880	77403.3	67462	45120	57236	56606	63418	51678	85765	66953.7	11763	10021	14366	12050
pmp000575	447.13	285.18	446.121	C22H22O10	[M+H]+	Acacetin-7-O-glucoside (Tilianin)	Flavonoids	Flavonoid	4291-60-5	56626	74147	76130	68967.7	21343	16161	26444	21316	50040	51456	51277	50924.3	23221	19546	24747	22504.7	53114	48991	51966	51357	40432	44846	32274	39184	82401	46395	45386	58060.7	60438	54777	46349	53854.7	65596	68000	49612	61069.3	63310	36641	43377	47776
pmp000579	463.12	301.07	462.116	C22H22O11	[M+H]+	Diosmetin-7-O-galactoside	Flavonoids	Flavonoid	-	137660	134400	124080	132047	72628	79652	86291	79523.7	172820	199880	208490	193730	120030	133550	121810	125130	101590	98659	111880	104043	159910	199050	202240	187067	113530	100970	102810	105770	135170	122140	121290	126200	120920	120420	105370	115570	106480	104030	123820	111443
pmp000588	549.12	463.12	548.117	C25H24O14	[M+H]+	Diosmetin-7-O-(6''-malonyl)glucoside	Flavonoids	Flavonoid	-	8832.4	9396.3	9769.1	9332.6	3798.9	2675.5	1824.8	2766.4	6508.4	8048.8	9758.9	8105.37	6510.9	8060.3	4416.9	6329.37	8042.7	2645.2	5585.1	5424.33	9861.9	7590	6995.7	8149.2	4962.5	2680.5	6663.6	4768.87	7649.8	4510.6	5348.1	5836.17	4931.5	4987	4581.2	4833.23	6701.9	7091.5	8652.8	7482.07
pmp000593	595.17	449.1	594.158	C27H30O15	[M+H]+	Luteolin-7-O-rutinoside*	Flavonoids	Flavonoid	3563-98-2	22499000	23049000	22445000	2.26643e+07	18928000	17546000	20569000	1.90143e+07	27431000	26220000	26775000	2.68087e+07	22700000	24358000	23121000	23393000	23399000	23431000	22085000	2.29717e+07	19660000	24037000	24891000	2.28627e+07	21861000	23572000	24408000	2.32803e+07	23976000	24792000	22919000	2.38957e+07	18110000	18628000	17668000	1.81353e+07	25230000	28164000	27482000	2.69587e+07
pmp000786	345.1	330.07	344.09	C18H16O7	[M+H]+	Eupatorin (5,3'-Dihydroxy-6,7,4'-trimethoxyflavone)*	Flavonoids	Flavonoid	855-96-9	18893	22001	17972	19622	23762	24847	27129	25246	11022	11241	9479.4	10580.8	24029	24559	25131	24573	20841	18317	22391	20516.3	20027	18242	19406	19225	11306	13070	12316	12230.7	15505	14335	13830	14556.7	27172	25973	29133	27426	9395.5	9201.6	9053.2	9216.77
pmp001076	373.13	343.08	372.121	C20H20O7	[M+H]+	Isosinensetin	Flavonoids	Flavonoid	17290-70-9	1125.4	1863.8	1084.7	1357.97	12116	15093	15092	14100.3	2584.6	2467.1	3653.3	2901.67	6690	5490.5	5538.3	5906.27	3434	4569.8	2713.8	3572.53	3649.5	5122.2	3797.1	4189.6	12272	11648	11632	11850.7	3098.6	3657.6	4430.9	3729.03	1324.8	1799.5	1261.2	1461.83	1762	2213	1860.1	1945.03
pmp001079	595.17	449.1	594.158	C27H30O15	[M+H]+	Luteolin-7-O-neohesperidoside (Lonicerin)*	Flavonoids	Flavonoid	25694-72-8	3040100	2848500	3055600	2981400	2160400	2189500	2480600	2.27683e+06	3750200	3449700	3930800	3.71023e+06	3234800	2515100	3329900	3026600	3304800	3304500	3052700	3.22067e+06	3018400	2652000	2840600	2837000	2963100	2964100	3402300	3.10983e+06	3249600	2898600	2848400	2.99887e+06	2309600	1873600	2256700	2.14663e+06	3651000	3550500	3254600	3.48537e+06
pmp001127	301.07	286.08	300.063	C16H12O6	[M+H]+	Chrysoeriol	Flavonoids	Flavonoid	491-71-4	1440800	1440800	1370200	1.41727e+06	901640	881260	993690	925530	287620	303550	266010	285727	941890	856070	876850	891603	3352800	3064500	3308400	3241900	1281000	1306900	1176000	1.25463e+06	907420	848600	858220	871413	1094600	1062700	1104400	1.08723e+06	1780200	1601300	1578500	1.65333e+06	271860	284290	282860	279670
pmp001204	299.09	284.1	298.084	C17H14O5	[M+H]+	Apigenin-7,4'-dimethyl ether	Flavonoids	Flavonoid	5128-44-9	9	9	825.92	281.307	9	9	9	9	9	9	9	9	9	9	9	9	9	9	9	9	3769.6	4069.2	4737.5	4192.1	9	441.83	1002.1	484.31	9	9	9	9	9	9	9	9	9	9	9	9
Xmgp003697	481.1	319.05	480.09	C21H20O13	[M+H]+	Cannabiscitrin	Flavonoids	Flavonoid	520-14-9	187670	160870	199340	182627	107070	128420	129570	121687	320480	261070	280060	287203	204390	221760	236140	220763	216930	172880	195880	195230	131010	137850	222410	163757	157920	126140	155140	146400	175650	157620	154610	162627	91385	47306	138070	92253.7	48285	108520	127530	94778.3
Xmsn002700	465.13	303.06	466.111	C21H22O12	[M-H]-	Taxifolin-3'-O-glucoside	Flavonoids	Flavonoid	31106-05-5	181190	240100	240440	220577	228970	261490	216220	235560	295570	265550	304220	288447	505540	583090	514170	534267	226380	235360	251050	237597	266900	345250	304380	305510	216790	264610	253750	245050	278180	274810	243300	265430	164020	189180	165820	173007	290720	277280	302470	290157
Xmyp004945	757.22	287.06	756.211	C33H40O20	[M+H]+	Kaempferol-3-O-(6''-Rhamnosyl-2''-Glucosyl)Glucoside (Camelliaside A)	Flavonoids	Flavonoid	135095-52-2	85719	101550	132060	106443	86864	69190	76495	77516.3	74668	76914	146890	99490.7	72086	70442	92860	78462.7	88709	74759	62350	75272.7	119310	118000	120390	119233	82205	110170	59634	84003	66674	66087	52325	61695.3	80918	94385	106570	93957.7	129010	117250	125220	123827
Xmyp005654	449.11	287.06	448.101	C21H20O11	[M+H]+	Kaempferol-4'-O-glucoside	Flavonoids	Flavonoid	-	21854000	23813000	21280000	2.23157e+07	16790000	16145000	15384000	1.61063e+07	27677000	27217000	27057000	27317000	19762000	22636000	20646000	2.10147e+07	24305000	23669000	22436000	23470000	22964000	19156000	22295000	2.14717e+07	18464000	17498000	19039000	1.83337e+07	19774000	18719000	18733000	1.90753e+07	13911000	13764000	15827000	1.45007e+07	24625000	23558000	25085000	2.44227e+07
Zmcp003989	595.16	287.05	594.158	C27H30O15	[M+H]+	Kaempferol-3-O-rhamnosyl(1→2)glucoside	Flavonoids	Flavonoid	-	30735	23194	29634	27854.3	16473	20006	6755	14411.3	32291	66626	43438	47451.7	44852	49477	65234	53187.7	21011	21206	30725	24314	13786	22626	30583	22331.7	33227	36086	27777	32363.3	19320	11392	20877	17196.3	18477	20144	23691	20770.7	45830	45488	47988	46435.3
Zmdp003457	627.16	319.05	626.148	C27H30O17	[M+H]+	Myricetin-3-O-galactoside-3'-O-rhamnoside*	Flavonoids	Flavonoid	-	245920	235420	187980	223107	412110	415200	311700	379670	543820	540410	355700	479977	728990	798690	677270	734983	681570	780420	900790	787593	390380	292440	333390	338737	395540	292260	168690	285497	102050	143260	99491	114934	15638	16710	11837	14728.3	23330	31712	18035	24359
Zmhp003514	301.07	286.05	300.063	C16H12O6	[M+H]+	6,7,8-Tetrahydroxy-5-methoxyflavone	Flavonoids	Flavonoid	-	1476200	1527400	1507800	1503800	1023100	1021300	1070600	1.03833e+06	316810	322090	297730	312210	984810	897080	957160	946350	3345200	3400200	3287400	3.34427e+06	1291700	1337000	1298100	1.30893e+06	974840	897480	959530	943950	1160600	1137500	1134100	1.14407e+06	1796900	1839800	1749500	1795400	299260	301650	303760	301557
Zmhp004065	345.1	330.07	344.089	C18H16O7	[M+H]+	7,8-Dihydroxy-5,6,4'-trimethoxyflavone	Flavonoids	Flavonoid	-	30725	32327	30195	31082.3	38239	34871	44024	39044.7	11643	11404	11922	11656.3	33584	34781	34408	34257.7	33004	30545	31135	31561.3	32343	24421	29673	28812.3	17200	17796	15922	16972.7	22458	24071	22135	22888	45714	40439	38786	41646.3	11930	14587	11348	12621.7
Zmhp005139	565.12	317.07	564.112	C25H24O15	[M+H]+	Tamarixetin-3-O-(6''-malonyl)glucoside	Flavonoids	Flavonoid	-	897590	840180	849980	862583	444780	483430	453150	460453	804180	843050	829110	825447	1260200	1246400	1319600	1275400	455700	510810	470090	478867	1005100	1047300	1004500	1.01897e+06	645860	695450	764900	702070	703990	660750	674470	679737	1042000	1045600	1011400	1033000	917570	786500	927510	877193
Zmlp003063	741.23	433.12	740.209	C33H40O19	[M+H]+	Luteolin-7-O-(2''-O-rhamnosyl)rutinoside	Flavonoids	Flavonoid	-	39683	18331	32101	30038.3	11529	14624	16264	14139	88935	96331	92134	92466.7	109990	107490	98325	105268	37632	32338	43203	37724.3	34827	40521	46617	40655	41887	33739	51049	42225	29283	45555	33671	36169.7	39892	41142	40315	40449.7	32371	39625	29222	33739.3
Zmpn004068	567.17	273.08	568.179	C26H32O14	[M-H]-	Phloretin-2'-O-(6''-O-xylosyl)glucoside	Flavonoids	Flavonoid	-	40036	32070	40263	37456.3	34448	28492	22116	28352	18911	17578	16020	17503	15774	9910.2	16703	14129.1	51590	51175	43011	48592	14163	16228	22578	17656.3	34768	30178	41171	35372.3	14688	22404	26702	21264.7	41500	28080	28091	32557	32716	48709	43994	41806.3
Lmnp002413	595.17	449.11	594.158	C27H30O15	[M+H]+	Luteolin-6-C-rhamnoside-7-O-glucoside	Flavonoids	Flavonoid carbonoside	-	19014	18069	21260	19447.7	15712	20468	7225.8	14468.6	25432	33546	40563	33180.3	29326	25898	36666	30630	26258	29502	19432	25064	12895	10218	17243	13452	24573	15862	24769	21734.7	12744	25452	18258	18818	12430	5478.5	11719	9875.83	34542	33306	27983	31943.7
Lmnp002584	625.18	463.13	624.169	C28H32O16	[M+H]+	Hispidulin-8-C-(2''-O-glucosyl)glucoside	Flavonoids	Flavonoid carbonoside	-	8078400	7785700	6935400	7.59983e+06	2024300	1744900	2020000	1.92973e+06	3545800	3457100	3931300	3.64473e+06	2146500	2280900	2162600	2.19667e+06	7605900	6964100	7412600	7.32753e+06	1318000	1258100	1179700	1.25193e+06	7635800	7275400	6714500	7.20857e+06	16691000	14487000	16246000	15808000	1543900	1659100	1756600	1653200	2922200	2612000	2894400	2.80953e+06
mws0048	431.1	311	432.106	C21H20O10	[M-H]-	Apigenin-8-C-Glucoside (Vitexin)	Flavonoids	Flavonoid carbonoside	3681-93-4	81280	69911	62310	71167	47187	41279	43690	44052	65673	69687	82340	72566.7	67692	52001	83429	67707.3	92911	110680	91666	98419	29420	43092	26878	33130	39430	37973	59862	45755	52191	43461	51786	49146	28195	39141	30312	32549.3	55041	54130	55740	54970.3
pmb0618	627.19	465.1	626.185	C28H34O16	[M+H]+	Hesperetin-8-C-glucoside-3'-O-glucoside	Flavonoids	Flavonoid carbonoside	-	4857700	4072000	4848200	4.59263e+06	3568500	3777000	3501000	3615500	5674500	5002300	5384600	5353800	7062100	6723900	7048300	6.94477e+06	5527900	4104900	4245800	4626200	5531400	4760300	5982100	5424600	4958100	4664000	3930700	4517600	4880500	4710000	4919100	4.83653e+06	3802500	4355200	4003600	4.05377e+06	4675900	5164000	5686600	5175500
pmb0624	611.16	431.3	610.153	C27H30O16	[M+H]+	Isoorientin-7-O-glucoside	Flavonoids	Flavonoid carbonoside	-	293330	312560	257680	287857	272810	294100	294480	287130	302070	299950	302800	301607	663880	666640	711210	680577	583830	608130	604840	598933	339140	366290	384600	363343	550320	557310	498400	535343	379060	321630	321070	340587	389590	393840	344140	375857	790370	780490	851520	807460
pmb0626	757.22	433.4	756.211	C33H40O20	[M+H]+	Apigenin-6-C-glucoside-7-O-Sophoroside	Flavonoids	Flavonoid carbonoside	-	8753.9	10765	9620.5	9713.13	5335.8	10168	5805.4	7103.07	8324.8	13531	14549	12134.9	11654	6036.4	11650	9780.13	10685	10062	9313.5	10020.2	10836	11144	13346	11775.3	6355.7	7568.7	10729	8217.8	6588.3	14807	4033.5	8476.27	5619.6	9594.2	4858.1	6690.63	12527	19536	12384	14815.7
pmb0639	757.22	595.2	756.211	C33H40O20	[M+H]+	Apigenin-8-C-glucoside-7-O-Sophoroside	Flavonoids	Flavonoid carbonoside	-	148410	153760	131620	144597	110720	116390	117660	114923	227080	223950	258140	236390	203480	216500	195760	205247	181610	179230	195780	185540	245860	216070	211630	224520	145040	117810	135740	132863	182480	151420	152590	162163	137020	127350	137180	133850	241220	272390	290930	268180
pmb0645	627.19	465.2	626.185	C28H34O16	[M+H]+	Hesperetin-6-C-glucoside-7-O-glucoside	Flavonoids	Flavonoid carbonoside	-	50034	40814	54360	48402.7	28923	58146	46846	44638.3	51656	62290	50363	54769.7	75370	78330	91498	81732.7	45342	76424	104490	75418.7	120900	81746	70113	90919.7	38390	48202	104390	63660.7	139480	123060	127390	129977	65035	51690	27788	48171	79400	74427	109730	87852.3
pmb0665	611.16	465.1	610.153	C27H30O16	[M+H]+	Orientin-7-O-glucoside	Flavonoids	Flavonoid carbonoside	-	9349600	8698700	8495100	8847800	7872600	6834100	7498300	7.40167e+06	7491800	8125700	9173100	8.26353e+06	9622900	9440600	9763600	9.60903e+06	8177700	8434900	8040000	8.21753e+06	9552500	9667700	9839000	9686400	8448600	9147500	7795900	8464000	10612000	9743200	8704700	9.68663e+06	5376100	5708100	5300000	5461400	8172000	7608500	8133300	7.97127e+06
pmb0672	771.21	463.1	770.206	C37H38O18	[M+H]+	Isovitexin-7-O-(6''-feruloyl)glucoside	Flavonoids	Flavonoid carbonoside	-	12348000	11391000	12009000	11916000	2756300	2979400	3079900	2.93853e+06	6686800	6596600	7103000	6.79547e+06	4053000	4166700	4655100	4291600	13266000	13420000	13731000	1.34723e+07	2339500	2643000	2414600	2465700	11678000	12032000	12189000	1.19663e+07	24688000	26303000	24261000	25084000	3022600	3463500	3772600	3.41957e+06	6382900	6300100	6933900	6.53897e+06
pmb0691	757.22	431.4	756.211	C33H40O20	[M+H]+	Isoorientin-7-O-(2''-rhamnosyl)glucoside	Flavonoids	Flavonoid carbonoside	-	6510.7	10038	3400.2	6649.63	9401.9	5122.4	10618	8380.77	14252	12762	6874.6	11296.2	8244.9	7081.1	10217	8514.33	8820.4	5422.9	12444	8895.77	11137	12545	9992.7	11224.9	8291.9	5930.1	5213.8	6478.6	15396	6418.3	16368	12727.4	4286	6537.6	6029.3	5617.63	9936.1	11230	13799	11655
pmp000126	611.16	593.2	610.153	C27H30O16	[M+H]+	Luteolin-6,8-di-C-glucoside	Flavonoids	Flavonoid carbonoside	29428-58-8	332170	338760	283470	318133	232810	294640	260670	262707	307650	373160	306260	329023	702370	742220	656310	700300	637360	591400	600550	609770	357650	354280	424910	378947	662730	507690	554230	574883	327460	345400	348000	340287	357310	388520	417790	387873	880370	795530	891030	855643
Cwjp002681	919.23	287.06	918.243	C42H46O23	[M+H]+	Kaempferol-3-O-(2'''-p-Coumaroyl)sophoroside-7-O-Glucoside	Flavonoids	Flavonols	-	5841	9036.5	6354.8	7077.43	10781	10606	16503	12630	8116.8	6366.8	10087	8190.2	12207	12371	10592	11723.3	7988.2	12294	12951	11077.7	7926	15969	12729	12208	14366	10302	13434	12700.7	16972	12238	14904	14704.7	5799.2	5402.5	6439.5	5880.4	11191	7982.2	12222	10465.1
HJAP112	491.11	303.06	490.111	C23H22O12	[M+H]+	Quercetin-3-O-(2''-acetyl)rhamnoside	Flavonoids	Flavonols	-	27415	24491	28599	26835	22224	17340	24309	21291	27756	32101	29764	29873.7	18037	21506	20492	20011.7	20629	19473	20266	20122.7	13506	19136	14142	15594.7	13721	21055	14726	16500.7	18656	13666	14430	15584	16641	14121	19451	16737.7	30197	30891	18600	26562.7
HJAP136	919.27	303.05	918.264	C39H50O25	[M+H]+	Quercetin-3-O-(2''-O-rhamnosyl)rutinoside-7-O-glucoside	Flavonoids	Flavonols	-	4674.7	8779.8	7983.3	7145.93	2942.2	1338.5	4795.9	3025.53	5060.7	5588	10387	7011.9	5826.9	12163	9312.3	9100.73	7713.5	4783.4	8261.1	6919.33	11165	8565.4	9342.5	9690.97	5338.1	8398.4	5024.6	6253.7	3749.4	3632.8	2672	3351.4	5082.8	5266.3	3722.9	4690.67	9337.2	8558.1	8812.4	8902.57
HJN039	657.11	505.1	658.116	C30H26O17	[M-H]-	Myricetin-3-O-(2''-galloyl-4''-acetyl)rhamnoside	Flavonoids	Flavonols	-	23834	19805	19045	20894.7	14389	16251	16726	15788.7	14989	16158	13867	15004.7	17397	12611	18292	16100	15695	15799	17208	16234	10578	13316	17335	13743	9797.2	9552.9	12565	10638.4	6661.4	6321	8255.4	7079.27	11040	12261	14914	12738.3	21762	20566	18681	20336.3
Hmcp001578	641.17	479.11	640.163	C28H32O17	[M+H]+	Isorhamnetin-3,7-O-diglucoside	Flavonoids	Flavonols	6758-51-6	458830	381840	367480	402717	305040	337180	360790	334337	371510	430150	423780	408480	670220	722120	641510	677950	340970	330120	272970	314687	722640	774340	635950	710977	349960	344090	444320	379457	457700	502220	424300	461407	397720	356170	367980	373957	501050	540610	620610	554090
Hmcp001589	787.23	317.06	786.221	C34H42O21	[M+H]+	Isorhamnetin-3-O-rutinoside-4'-O-glucoside	Flavonoids	Flavonols	111393-97-6	218110	260580	292050	256913	221110	191520	242890	218507	209590	249610	230890	230030	349450	342270	347900	346540	236730	229230	242710	236223	535440	459200	504250	499630	196950	238680	213900	216510	183020	217780	185450	195417	162960	165020	159920	162633	285260	283580	311420	293420
Hmcp001598	611.16	317.06	610.153	C27H30O16	[M+H]+	Isorhamnetin-3-O-(2''-O-xylosyl)glucoside	Flavonoids	Flavonols	-	23143	26138	20420	23233.7	29168	19950	21417	23511.7	36561	31381	33063	33668.3	74695	85516	81718	80643	15344	12633	15381	14452.7	28442	30581	32780	30601	20972	19167	24070	21403	41722	31974	27628	33774.7	21290	23066	21069	21808.3	26107	22585	32732	27141.3
Hmcp001629	697.16	449.1	696.153	C30H32O19	[M+H]+	Kaempferol-3-O-(6''-Malonyl)glucoside-7-O-Glucoside	Flavonoids	Flavonols	-	63548	82121	52688	66119	67245	47039	56334	56872.7	173720	193670	165000	177463	138600	151510	149940	146683	138720	97609	106800	114376	77351	73587	83777	78238.3	96798	90807	90171	92592	99637	116640	95274	103850	155230	151340	138850	148473	230290	246600	228290	235060
Hmcp001829	595.16	303.04	594.158	C27H30O15	[M+H]+	Quercetin-3,7-Di-O-rhamnoside	Flavonoids	Flavonols	28638-13-3	17406	18553	8998.8	14985.9	9336.2	16849	12930	13038.4	7078.8	7577.8	10116	8257.53	12926	4187.5	11224	9445.83	11255	14746	7889	11296.7	5636	16860	15208	12568	5607.5	12394	7351	8450.83	14037	8425	6413.8	9625.27	9	9	9	9	10680	7621	5764.1	8021.7
Hmcp002207	479.12	317.06	478.111	C22H22O12	[M+H]+	Isorhamnetin-7-O-glucoside (Brassicin)*	Flavonoids	Flavonols	6743-96-0	736570	797440	702820	745610	482510	372430	431310	428750	1294200	1026600	1297200	1206000	1673800	1512300	1774500	1.65353e+06	443000	386000	474460	434487	1005400	1005500	1001900	1.00427e+06	888900	802120	828980	840000	936130	874480	889230	899947	889420	867670	994860	917317	1033000	1101500	914270	1.01626e+06
Hmcp002316	449.11	317.06	448.1	C21H20O11	[M+H]+	Isorhamnetin-3-O-arabinoside	Flavonoids	Flavonols	-	88294	85786	75114	83064.7	67919	59324	54024	60422.3	110680	108090	105540	108103	159550	178000	165590	167713	31759	38408	35092	35086.3	119340	111610	132560	121170	103850	102950	104600	103800	146220	139060	138630	141303	29227	23925	33444	28865.3	78864	82415	103400	88226.3
Hmcp002539	463.12	317.06	462.116	C22H22O11	[M+H]+	Isorhamnetin-3-O-rhamnoside	Flavonoids	Flavonols	-	106730	100380	103680	103597	55148	53907	55862	54972.3	136740	143510	144380	141543	180490	189290	175770	181850	33745	34435	45377	37852.3	179380	172680	171840	174633	103540	116820	110180	110180	160090	145740	145570	150467	16513	14797	15962	15757.3	152160	145540	148820	148840
Hmjp003123	479.08	303.06	478.075	C21H18O13	[M+H]+	Quercetin-5-O-glucuronide	Flavonoids	Flavonols	-	12776	8553.2	14294	11874.4	12364	13074	5722.2	10386.7	17427	17621	17258	17435.3	23028	8462.8	16368	15952.9	6882.5	15721	12628	11743.8	14782	35726	12041	20849.7	10507	11561	15735	12601	15962	17287	10478	14575.7	27296	14260	23923	21826.3	13522	12198	12926	12882
Hmln002189	549.09	505.11	550.096	C24H22O15	[M-H]-	Quercetin-3-O-(6''-malonyl)galactoside	Flavonoids	Flavonols	-	3743700	3396400	3459800	3533300	2665900	2775300	2208000	2.54973e+06	4705500	5193500	5018600	4.97253e+06	9214000	9393800	8741300	9.11637e+06	2274600	2208200	2262400	2248400	4229700	4068700	4123300	4.14057e+06	2401200	2457700	2774200	2.54437e+06	2813100	3414200	2996400	3.07457e+06	1949700	2427300	2035800	2137600	7870900	7070800	7753000	7564900
Hmln002199	505.1	300.03	506.107	C23H22O13	[M-H]-	Quercetin-3-O-(6''-acetyl)galactoside	Flavonoids	Flavonols	-	2184100	1876000	2178500	2.07953e+06	1317000	1560400	1593000	1.49013e+06	4075700	3977900	3981600	4.01173e+06	6543100	6780100	5123300	6.14883e+06	1669500	2061500	1461000	1.73067e+06	2647600	3236800	2941700	2.94203e+06	1643200	2327400	1084500	1.68503e+06	1886000	1868100	1740900	1.83167e+06	1549900	1221600	1630700	1467400	4043700	6578700	7403000	6.00847e+06
Hmmp002240	963.27	801.23	962.262	C40H50O27	[M+H]+	Isorhamnetin-3-O-rutinoside-7-O-(2''-O-glucosyl)glucuronate	Flavonoids	Flavonols	-	18028	19952	19834	19271.3	16200	11964	17960	15374.7	21041	14874	10725	15546.7	13128	10162	13018	12102.7	15924	14718	24170	18270.7	11928	19980	13860	15256	22675	15926	6188.2	14929.7	13954	13019	12170	13047.7	14328	12709	11450	12829	12464	14352	9910.5	12242.2
Li512111	519.11	315.05	520.122	C24H24O13	[M-H]-	Isorhamnetin-3-O-(6''-acetylglucoside)	Flavonoids	Flavonols	-	569340	495500	572010	545617	269380	296950	295270	287200	589710	615220	645010	616647	907170	730370	858960	832167	293280	314460	308760	305500	691880	686530	687340	688583	613910	485710	548880	549500	452190	451500	537580	480423	793390	709910	531950	678417	773760	739580	696940	736760
Lmbp002336	611.16	303.05	610.153	C27H30O16	[M+H]+	Quercetin-3-O-(2''-O-rhamnosyl)galactoside	Flavonoids	Flavonols	-	183870	166080	147660	165870	114280	115910	102840	111010	117910	105990	133120	119007	162890	176060	188420	175790	105260	100910	128350	111507	193730	204250	196760	198247	125710	142290	144530	137510	140460	175700	177490	164550	69052	61070	59404	63175.3	167140	174340	162900	168127
Lmcp003788	479.12	317.06	478.111	C22H22O12	[M+H]+	Isotamarixin	Flavonoids	Flavonols	-	86798	103460	105060	98439.3	33143	78452	60728	57441	128220	93514	156980	126238	112490	180980	135990	143153	86365	90338	59378	78693.7	70645	78923	93866	81144.7	24858	91335	71230	62474.3	54894	68264	22718	48625.3	9	9	9	9	9	9	9	9
Lmcp005645	331.08	287.05	330.074	C17H14O7	[M+H]+	Quercetin-3,4'-Dimethyl Ether	Flavonoids	Flavonols	33429-83-3	21603	18089	23868	21186.7	56256	52935	58556	55915.7	15144	13066	18582	15597.3	27619	26275	24859	26251	8082.9	9397.1	11033	9504.33	47031	55988	47051	50023.3	20088	16757	20040	18961.7	22426	25278	22065	23256.3	17341	16674	12439	15484.7	3917.8	3727.9	4183.5	3943.07
Lmdp003286	465.1	303.06	464.095	C21H20O12	[M+H]+	Isohyperoside*	Flavonoids	Flavonols	35589-21-0	1537100	1331800	1449100	1.43933e+06	1133700	1332200	1597300	1354400	1248700	1365100	951630	1.18848e+06	1690300	1203800	1205200	1.36643e+06	1331800	974720	1300000	1.20217e+06	872110	1083700	1222300	1059370	1234000	1057300	1064700	1.11867e+06	1218200	1532100	1288500	1.34627e+06	1037500	782380	684720	834867	1115800	848830	1256300	1.07364e+06
Lmdp004892	535.11	287.05	534.101	C24H22O14	[M+H]+	Kaempferol-3-O-(6''-malonyl)galactoside	Flavonoids	Flavonols	-	228430	216150	214270	219617	160650	156610	158940	158733	363630	374760	363480	367290	280030	296460	272170	282887	172020	197580	218520	196040	119980	129310	144040	131110	189300	183050	172060	181470	250770	203200	223720	225897	152820	124930	166560	148103	202930	177030	219560	199840
Lmjp002596	597.14	303.05	596.138	C26H28O16	[M+H]+	Quercetin-3-O-sambubioside	Flavonoids	Flavonols	83048-35-5	383910	373570	338490	365323	201800	274930	208210	228313	360890	464640	454950	426827	730660	763570	721440	738557	236040	215190	251960	234397	314530	349160	388270	350653	255340	282550	230230	256040	419230	401750	443150	421377	120940	163820	138380	141047	293810	297890	326830	306177
Lmjp002867	595.17	287.05	594.158	C27H30O15	[M+H]+	Kaempferol-3-O-neohesperidoside*	Flavonoids	Flavonols	32602-81-6	793800	738940	831350	788030	629370	685890	570410	628557	953330	1012900	1041000	1002410	852680	920130	769190	847333	829320	754510	940850	841560	1115300	711760	852960	893340	891740	765600	829330	828890	786170	807290	880460	824640	507720	544800	520830	524450	1020800	1026300	941820	996307
Lmjp002906	479.12	317.07	478.111	C22H22O12	[M+H]+	Rhamnetin-3-O-Glucoside	Flavonoids	Flavonols	27875-34-9	5582600	3358200	5007400	4649400	3908200	4091200	3239000	3.74613e+06	4378900	4475600	3829300	4.22793e+06	5588400	4378000	4687000	4.88447e+06	1865500	2122500	1841300	1943100	5491900	6822900	5697300	6.00403e+06	3507100	3909400	3711300	3.70927e+06	4706300	4972000	4003200	4560500	2866100	2842500	2814200	2.84093e+06	4706400	3594300	4016400	4105700
Lmjp003044	479.12	317.06	478.111	C22H22O12	[M+H]+	Isorhamnetin-3-O-Glucoside*	Flavonoids	Flavonols	5041-82-7	689720	649200	794390	711103	478190	480840	487300	482110	1295900	1189300	1069500	1184900	1711100	1948200	1156100	1.60513e+06	452530	440670	576970	490057	1021400	950230	1021900	997843	911030	900070	835420	882173	940300	849810	859150	883087	965260	936630	1106600	1002830	1292600	790520	1007700	1.03027e+06
Lmln001951	595.13	300.03	596.138	C26H28O16	[M-H]-	Quercetin-3-O-(6''-O-arabinosyl)glucoside	Flavonoids	Flavonols	-	18366	22182	21296	20614.7	16711	9532.6	9737.7	11993.8	14510	25192	35069	24923.7	32620	26707	25806	28377.7	11996	21063	20338	17799	26264	16277	26306	22949	11548	19251	13614	14804.3	17683	18210	18349	18080.7	9024.3	14252	9031.3	10769.2	16230	22637	28288	22385
Lmmn003398	489.11	285.04	490.111	C23H22O12	[M-H]-	Kaempferol-3-O-(6''-acetyl)glucoside	Flavonoids	Flavonols	-	492700	697860	617550	602703	463130	447650	650100	520293	2277300	2839300	2885700	2.66743e+06	1716100	1989400	1966800	1.89077e+06	576290	633960	559670	589973	721180	596930	742120	686743	739170	688940	697080	708397	523520	682130	770660	658770	1115700	997900	1097700	1.07043e+06	1777800	2056700	1947500	1.92733e+06
Lmmn004625	449.11	287.06	450.116	C21H22O11	[M-H]-	Dihydrokaempferol-7-O-glucoside	Flavonoids	Flavonols	-	194760	213520	200760	203013	194020	186820	217750	199530	232180	263570	260910	252220	286920	292830	322390	300713	252190	248820	250780	250597	467940	446080	457840	457287	190730	193420	238810	207653	240030	215090	258740	237953	265060	235360	285540	261987	148370	180330	133370	154023
Lmmn004912	315.05	271.02	316.058	C16H12O7	[M-H]-	3-O-Methylquercetin	Flavonoids	Flavonols	1486-70-0	1590200	1588100	1522700	1567000	1398000	1339600	1391800	1.37647e+06	151270	146910	133470	143883	959000	959760	966610	961790	1374300	1336100	1374700	1361700	1305400	1375900	1315900	1332400	438240	477780	441140	452387	1225000	1320700	1271300	1.27233e+06	887940	849430	873220	870197	341760	363320	363070	356050
Lmmp002334	773.21	303.05	772.206	C33H40O21	[M+H]+	Quercetin-3-O-rutinoside-7-O-glucoside	Flavonoids	Flavonols	-	3424100	3199100	3163900	3.26237e+06	2211600	2563800	2408700	2394700	2801500	3277500	3146700	3.07523e+06	3825100	3584100	3817500	3.74223e+06	3335100	3113600	3379400	3.27603e+06	4501100	4495600	4568500	4.52173e+06	2792900	2847100	2402800	2.68093e+06	2562400	2237500	2307200	2.36903e+06	2899300	2636500	2763500	2.76643e+06	3545000	3387300	3857100	3.59647e+06
Lmmp002463	625.18	317.07	624.169	C28H32O16	[M+H]+	Sexangularetin-3-O-glucoside-7-O-rhamnoside	Flavonoids	Flavonols	-	20481000	19357000	21832000	2.05567e+07	15580000	15664000	16326000	1.58567e+07	18144000	20564000	18285000	1.89977e+07	23500000	24240000	23102000	23614000	12507000	12365000	13759000	12877000	25173000	23729000	26541000	2.51477e+07	18000000	16555000	17491000	1.73487e+07	21604000	20705000	19555000	2.06213e+07	13499000	12017000	13782000	1.30993e+07	19718000	20293000	18676000	1.95623e+07
Lmmp002529	773.21	465.1	772.206	C33H40O21	[M+H]+	Gossypetin-3-O-rutinoside-8-O-rhamnoside	Flavonoids	Flavonols	-	495290	545990	364010	468430	358280	414650	355810	376247	400820	357620	414760	391067	619950	486740	448440	518377	464380	373270	339440	392363	499330	460840	589820	516663	375730	376510	449210	400483	582390	374470	461760	472873	281440	268400	340200	296680	449060	385290	380770	405040
Lmmp002755	773.21	303.05	772.206	C33H40O21	[M+H]+	Quercetin-7-O-rutinoside-4'-O-glucoside	Flavonoids	Flavonols	-	979380	881480	919990	926950	726450	689300	781130	732293	637970	731800	669570	679780	1085700	1032800	910960	1009820	756000	630440	714150	700197	922590	1206100	1121600	1083430	730670	845670	669250	748530	897010	994200	833860	908357	500030	444550	447210	463930	470320	612490	469270	517360
Lmmp002796	627.16	319.05	626.148	C27H30O17	[M+H]+	Gossypetin-3-O-rutinoside	Flavonoids	Flavonols	-	948920	893830	812100	884950	520270	541170	432570	498003	1201100	1065700	1085600	1.11747e+06	926460	989990	970910	962453	745930	914120	908840	856297	879020	809380	850200	846200	732010	592620	466830	597153	753350	810730	753440	772507	177720	168640	157900	168087	399390	393640	379040	390690
Lmmp002963	625.18	317.06	624.169	C28H32O16	[M+H]+	6-C-Methylquercetin-3-O-rutinoside	Flavonoids	Flavonols	-	37236	72403	59262	56300.3	95848	95685	78000	89844.3	166680	156110	163260	162017	205700	173280	158380	179120	75784	51832	69515	65710.3	57150	74585	62999	64911.3	73564	87280	38704	66516	48663	74190	35651	52834.7	24536	17038	27002	22858.7	39535	56047	50354	48645.3
Lmmp003091	611.16	303.05	610.153	C27H30O16	[M+H]+	Quercetin-3-O-(4''-O-glucosyl)rhamnoside	Flavonoids	Flavonols	59262-54-3	2062400	2216000	2318200	2.19887e+06	1755600	1529400	1777600	1.68753e+06	1767400	2064300	1859600	1897100	2695400	2381900	2641400	2572900	2007200	1972000	2299200	2092800	2795200	2388700	2132400	2.43877e+06	1969400	1898800	2134200	2000800	2471400	2683800	2409500	2.52157e+06	1238200	1246600	1221700	1235500	1847500	1745400	1850400	1.81443e+06
Lmmp003817	535.11	287.05	534.101	C24H22O14	[M+H]+	Kaempferol-3-O-(6''-malonyl)glucoside	Flavonoids	Flavonols	-	923440	983000	1038000	981480	915880	843340	817530	858917	4471800	4296700	4856700	4.54173e+06	3524300	3620800	3483900	3543000	1040200	1068900	1033000	1.04737e+06	1204000	1168200	1231700	1201300	1159000	1159900	1020900	1.11327e+06	1173000	1078700	1081200	1.11097e+06	1293900	1322400	1343300	1.31987e+06	2827600	3168800	2851200	2949200
Lmqp002170	773.21	449.11	772.206	C33H40O21	[M+H]+	Kaempferol-3-O-sophorotrioside	Flavonoids	Flavonols	80714-53-0	181100	165110	187020	177743	163960	152240	172300	162833	182420	177200	182950	180857	229690	209310	197160	212053	226420	184430	194450	201767	253780	275700	287030	272170	165500	161690	173740	166977	166950	133220	163350	154507	181250	180660	168250	176720	209490	201970	221700	211053
Lmsp002982	773.21	303.05	772.206	C33H40O21	[M+H]+	Quercetin-3-O-sophoroside-7-O-rhamnoside	Flavonoids	Flavonols	-	3530800	3299800	3220000	3350200	2229900	2420400	2530300	2.39353e+06	2746600	3297600	3139100	3061100	3829500	3426200	3744900	3.66687e+06	3618800	3388900	3797400	3601700	4607200	3905600	4828100	4.44697e+06	2784200	3070600	2950700	2.93517e+06	2416300	2331300	2528600	2425400	2508400	2459400	2708100	2.55863e+06	3418400	3440400	3511600	3456800
Lmsp003161	757.22	287.06	756.211	C33H40O20	[M+H]+	Kaempferol-3-O-sophoroside-7-O-rhamnoside	Flavonoids	Flavonols	-	126800	115830	122160	121597	66183	70942	55358	64161	23613	26790	37428	29277	55489	46251	54345	52028.3	161430	158420	177890	165913	88816	84541	97925	90427.3	123570	115480	99497	112849	98413	94251	86081	92915	81614	70218	65713	72515	146100	151170	166670	154647
Lmsp003729	627.16	319.05	626.148	C27H30O17	[M+H]+	Myricetin-3-O-rutinoside*	Flavonoids	Flavonols	-	274690	188010	188570	217090	437630	404600	275700	372643	516660	510960	394650	474090	858080	729750	797880	795237	659890	777830	942650	793457	518680	314170	353430	395427	386190	274390	174050	278210	110530	132900	97781	113737	9880.1	6114.8	13138	9710.97	14973	32855	28504	25444
Lmsp004166	611.16	303.05	610.153	C27H30O16	[M+H]+	Quercetin-3-O-glucoside-7-O-rhamnoside	Flavonoids	Flavonols	-	2163100	2242900	2166300	2.19077e+06	1804400	1824100	1918100	1.84887e+06	1821100	2039500	2140200	2.00027e+06	2366400	2440100	2612400	2.47297e+06	1900400	2116100	2051500	2.02267e+06	2464900	2495500	2836700	2.59903e+06	2056800	2028000	1827700	1.97083e+06	2341300	2439600	2432100	2.40433e+06	1343400	1310200	1451600	1368400	1885700	2149900	1973300	2.00297e+06
Lmsp004670	595.17	287.06	594.158	C27H30O15	[M+H]+	Kaempferol-3-O-glucoside-7-O-rhamnoside	Flavonoids	Flavonols	-	888150	758910	847880	831647	562950	565710	619730	582797	1214900	1148400	1120400	1.16123e+06	933030	1011700	891380	945370	913310	949210	968290	943603	872800	652750	1012900	846150	808770	698780	853050	786867	864760	864820	865860	865147	639680	492240	536740	556220	1047200	873250	984300	968250
Lmtp003677	627.16	303.04	626.148	C27H30O17	[M+H]+	Quercetin-3-O-sophoroside (Baimaside)	Flavonoids	Flavonols	18609-17-1	630280	761150	700420	697283	299280	362250	435060	365530	115880	73772	130970	106874	275170	311180	330750	305700	582510	789180	903400	758363	487890	481050	406020	458320	480680	676510	655050	604080	554430	568680	514410	545840	250090	298970	325570	291543	161530	130780	150520	147610
Lmtp004044	597.14	303.04	596.138	C26H28O16	[M+H]+	Quercetin-3-O-apiosyl(1→2)galactoside	Flavonoids	Flavonols	-	357950	325780	330480	338070	249620	188720	270700	236347	453070	373190	412160	412807	667050	800880	734410	734113	245970	245690	248250	246637	388120	470070	376300	411497	244350	270360	256560	257090	395770	402340	436680	411597	102330	108670	112230	107743	327710	282900	314250	308287
Lmwp004293	935.25	303.05	934.238	C42H46O24	[M+H]+	Quercetin-3-O-(2'''-p-coumaroyl)sophoroside-7-O-glucoside	Flavonoids	Flavonols	-	125450	104570	102060	110693	142310	114280	132360	129650	103530	91800	82274	92534.7	111530	89487	124660	108559	101230	117440	92356	103675	146010	127110	120080	131067	104510	96456	117880	106282	127670	105390	86199	106420	76144	79549	72134	75942.3	71181	63598	66924	67234.3
Lnrp102163	757.21	303.05	756.211	C33H40O20	[M+H]+	Quercetin-3-O-rutinoside-7-O-rhamnoside	Flavonoids	Flavonols	-	1055200	1028500	1014100	1032600	1018200	1074700	1043800	1.04557e+06	905990	1097400	915090	972827	1105100	1227700	1258000	1.19693e+06	1060800	1019700	980820	1020440	1080900	1125000	1072300	1.09273e+06	1151500	992580	1058500	1.06753e+06	1314000	1133400	1276000	1.24113e+06	836830	649680	827850	771453	897680	857000	982600	912427
mws0038	313.07	283	314.079	C17H14O6	[M-H]-	Kumatakenin	Flavonoids	Flavonols	3301-49-3	3163.9	2954.2	2442.3	2853.47	4298.2	3928.8	3991.2	4072.73	4940.3	5543	5192	5225.1	7231.1	7932.1	7920.7	7694.63	9161.8	9860.1	8426.1	9149.33	4835.7	5276.9	4452.3	4854.97	2750.7	2431.8	2274.1	2485.53	1759.2	2639.6	3017.6	2472.13	6006.6	6054.2	6165.1	6075.3	1403.2	1162.8	1577.7	1381.23
mws0045	449.11	303.05	448.101	C21H20O11	[M+H]+	Quercetin-3-O-rhamnoside(Quercitrin)	Flavonoids	Flavonols	522-12-3	1159000	895740	1000000	1.01825e+06	612140	640820	651380	634780	1284500	1197300	1172000	1.21793e+06	1791500	1917000	1751400	1.81997e+06	1022500	1048300	1086400	1052400	1309700	1335100	1296300	1313700	1063600	978270	1046200	1.02936e+06	1293200	1227600	1421300	1.31403e+06	425350	433930	436360	431880	1148000	1128200	1056100	1.11077e+06
mws0055	373.13	343.09	372.121	C20H20O7	[M+H]+	Tangeretin (4',5,6,7,8-Pentamethoxyflavone)	Flavonoids	Flavonols	481-53-8	253970	241390	263700	253020	693860	701030	708600	701163	377810	379010	392630	383150	522610	575390	516850	538283	282090	285220	286480	284597	290180	296200	302900	296427	514280	513970	511500	513250	289570	297650	323350	303523	243900	241090	258460	247817	331890	316810	324460	324387
mws0059	609.15	301	610.153	C27H30O16	[M-H]-	Quercetin-3-O-rutinoside (Rutin)*	Flavonoids	Flavonols	153-18-4	1985300	1762000	1964300	1.90387e+06	1692000	1623700	1798200	1.70463e+06	1859900	1769900	1630800	1.75353e+06	1819100	1910300	1676000	1801800	1781000	1699600	2062800	1847800	1933700	1856300	1794100	1.86137e+06	1980200	2082100	1764600	1942300	1703600	2113300	2089700	1.96887e+06	1505700	1640600	1629000	1.59177e+06	2175300	1941400	1819000	1.97857e+06
mws0061	463.09	300	464.095	C21H20O12	[M-H]-	Quercetin-3-O-galactoside (Hyperin)*	Flavonoids	Flavonols	482-36-0	14129000	16909000	17124000	16054000	16606000	15508000	14372000	1.54953e+07	20557000	21992000	20515000	2.10213e+07	30656000	29755000	30845000	3.04187e+07	16390000	17555000	16284000	16743000	22093000	22842000	19980000	2.16383e+07	16689000	14683000	16495000	1.59557e+07	20123000	16152000	18366000	1.82137e+07	11099000	12298000	11949000	11782000	19514000	17753000	20603000	19290000
mws0066	315.05	151	316.058	C16H12O7	[M-H]-	Isorhamnetin	Flavonoids	Flavonols	480-19-3	93125	90947	95021	93031	81879	84778	77764	81473.7	42261	45696	42026	43327.7	99879	95644	95514	97012.3	74007	69111	65821	69646.3	91197	88698	101050	93648.3	35177	34746	33762	34561.7	61566	62388	59876	61276.7	77478	79366	73919	76921	39602	38841	45397	41280
mws0089	447.09	285.04	448.101	C21H20O11	[M-H]-	Kaempferol-7-O-glucoside	Flavonoids	Flavonols	16290-07-6	336890	226780	259310	274327	503010	537430	560970	533803	9	9	9	9	621430	600180	663070	628227	571110	376400	778930	575480	272040	534440	416150	407543	301670	397120	350820	349870	424330	357290	450440	410687	327040	523920	484330	445097	776570	678770	784850	746730
mws0091	463.09	300.03	464.095	C21H20O12	[M-H]-	Quercetin-3-O-glucoside (Isoquercitrin)*	Flavonoids	Flavonols	482-35-9	10672000	10160000	12144000	10992000	9557500	10373000	11393000	1.04412e+07	14996000	16670000	12895000	1.48537e+07	21634000	20730000	22978000	2.17807e+07	10114000	10307000	12015000	10812000	16304000	13246000	13429000	1.43263e+07	10507000	11946000	11513000	11322000	10664000	11658000	10951000	11091000	8053800	8383600	7751700	8.06303e+06	11351000	11768000	11481000	1.15333e+07
mws0856	463.09	301	464.095	C21H20O12	[M-H]-	Quercetin-4'-O-glucoside (Spiraeoside)*	Flavonoids	Flavonols	20229-56-5	8781400	9350300	7856900	8.66287e+06	8574700	9137600	8439700	8.71733e+06	12736000	11642000	14277000	12885000	19018000	18004000	17551000	18191000	9947900	8485200	9215700	9.21627e+06	12919000	11979000	12572000	12490000	8354300	9071400	9256700	8.89413e+06	10106000	11325000	10063000	10498000	6537800	6673800	6296800	6502800	9105700	10156000	11288000	1.01832e+07
mws0913	447.09	285	448.101	C21H20O11	[M-H]-	Kaempferol-3-O-galactoside (Trifolin)*	Flavonoids	Flavonols	23627-87-4	153350	146830	151940	150707	144170	165930	191620	167240	301580	303940	292370	299297	218260	255510	164740	212837	177190	131210	156780	155060	136420	120530	139200	132050	181230	202500	249100	210943	226800	259800	273370	253323	190840	171250	210410	190833	114180	145590	105810	121860
mws0917	329.07	314	330.074	C17H14O7	[M-H]-	3,7-Di-O-methylquercetin	Flavonoids	Flavonols	2068-02-2	4109600	3988000	3862000	3.98653e+06	5318600	5211500	5257100	5262400	815050	825720	794880	811883	3631600	3378800	3545200	3.51853e+06	4674600	4583400	4743700	4.66723e+06	3703500	3725600	3944500	3791200	2002800	1993700	1978000	1991500	3266100	3123000	3174500	3.18787e+06	4572900	4388000	4434100	4465000	847520	862080	884670	864757
mws1003	331.05	151	332.053	C16H12O8	[M-H]-	Laricitrin	Flavonoids	Flavonols	53472-37-0	12126	11179	11469	11591.3	7871.9	9670.4	6950.4	8164.23	3810	6651.1	5183.5	5214.87	4869.8	4921	4534.8	4775.2	8769	9705.4	9993	9489.13	6831.3	8782.8	10485	8699.7	8377.9	13250	13434	11687.3	8148.3	6079	7330.6	7185.97	3387.2	3645.6	3354.8	3462.53	5099.6	5273.7	6064.9	5479.4
mws1035	741.22	433	740.216	C33H40O19	[M+H]+	Kaempferol-3-O-robinoside-7-O-rhamnoside (Robinin)	Flavonoids	Flavonols	301-19-9	46396	31896	43285	40525.7	8171.4	11825	18897	12964.5	84129	85608	76382	82039.7	103430	110060	84706	99398.7	45360	35893	41747	41000	30422	27623	44854	34299.7	54577	19294	32633	35501.3	29127	27828	20760	25905	38626	39696	34118	37480	42267	35996	40911	39724.7
mws1326	301.04	211.4	302.043	C15H10O7	[M-H]-	Herbacetin	Flavonoids	Flavonols	527-95-7	4541.1	5117.6	4777.3	4812	2213.5	2132.5	1902.3	2082.77	3532.2	5118.5	4076.9	4242.53	3113.8	4143.8	5318.2	4191.93	2712.4	4789.9	2012.8	3171.7	6827.4	5245.6	5660.6	5911.2	4902.1	2981	3117.1	3666.73	3039.8	3172.6	1985.9	2732.77	2989.4	1683.8	3505.5	2726.23	3589	5099.1	3668.2	4118.77
mws1329	463.09	300.7	464.095	C21H20O12	[M-H]-	Quercetin-7-O-glucoside*	Flavonoids	Flavonols	491-50-9	6754300	8418400	7748500	7640400	7333900	7427600	7368900	7376800	9536200	9876100	9653500	9688600	15164000	16406000	13425000	1.49983e+07	7532700	7408200	7693700	7.54487e+06	10426000	8972900	10559000	9.98597e+06	7546900	8171400	11419000	9.04577e+06	9214100	7541300	8105400	8.28693e+06	4897500	4641300	6007200	5182000	8979300	9065200	8731000	8.92517e+06
mws2186	435.09	303	434.085	C20H18O11	[M+H]+	Avicularin(Quercetin-3-O-α-L-arabinofuranoside)	Flavonoids	Flavonols	572-30-5	851840	842100	810800	834913	804180	832710	749140	795343	1024600	1070200	1107400	1067400	1621900	1539600	1540200	1.56723e+06	745350	699780	797020	747383	829160	794000	818940	814033	858540	854170	789510	834073	1357000	1471200	1242100	1.35677e+06	392670	444330	450110	429037	730750	717390	703290	717143
mws2209	449.11	287.06	448.101	C21H20O11	[M+H]+	Kaempferol-3-O-glucoside (Astragalin)*	Flavonoids	Flavonols	480-10-4	1935500	1761500	1564300	1.75377e+06	1186100	1374100	1244500	1.26823e+06	6497300	6449100	6608400	6.51827e+06	5195400	4664900	4383100	4747800	1843800	1867600	2363000	2024800	2131900	2147900	2007100	2.09563e+06	2094000	1929900	2134300	2.05273e+06	2531000	2082100	2009100	2207400	2214900	1999500	1736800	1.98373e+06	4172000	4662000	4434500	4.42283e+06
mws4183	433.08	300.03	434.085	C20H18O11	[M-H]-	Quercetin-3-O-arabinoside (Guaijaverin)	Flavonoids	Flavonols	22255-13-6	864480	778480	725180	789380	873950	947170	835880	885667	1080600	1161500	977160	1.07309e+06	1788000	1492500	1678000	1.65283e+06	628800	690260	637760	652273	951320	908230	864950	908167	817170	851370	861520	843353	1356200	1226300	1202600	1261700	515230	475920	490650	493933	744140	682690	737400	721410
pmb0706	713.16	465.1	712.149	C30H32O20	[M+H]+	Quercetin-3-O-(6''-malonyl)glucosyl-5-O-glucoside	Flavonoids	Flavonols	-	27685	29673	19332	25563.3	18617	22006	22714	21112.3	17514	20469	24731	20904.7	44210	61835	52679	52908	24911	23141	28262	25438	41548	38411	39463	39807.3	20264	21732	29446	23814	28743	22389	28819	26650.3	19779	22974	22416	21723	44068	46985	53310	48121
pmb0711	611.16	303.1	610.153	C27H30O16	[M+H]+	Quercetin-7-O-rutinoside	Flavonoids	Flavonols	147714-62-3	2134900	2311400	2125200	2190500	1856900	1637400	1838100	1.77747e+06	1901600	1947700	1747400	1.86557e+06	2229200	2421100	2498800	2.38303e+06	2063300	2085600	1895200	2014700	2419400	2467200	2536200	2.47427e+06	2019400	2041700	2065000	2.04203e+06	2337900	2468100	2357600	2.38787e+06	1121200	1123400	1492700	1.24577e+06	2107700	1858200	1701100	1889000
pme1540	625.18	317.06	624.169	C28H32O16	[M+H]+	Isorhamnetin-3-O-neohesperidoside	Flavonoids	Flavonols	55033-90-4	65149	86953	80785	77629	88322	82559	72949	81276.7	181910	174240	178070	178073	223980	247680	227440	233033	53101	37568	26837	39168.7	93416	98844	96103	96121	92404	77976	76494	82291.3	90308	91607	60790	80901.7	34206	34839	30369	33138	55396	76309	67574	66426.3
pme2954	303.05	137.02	302.043	C15H10O7	[M+H]+	Quercetin	Flavonoids	Flavonols	117-39-5	123220	169710	136700	143210	112350	122900	105630	113627	287520	322230	286570	298773	187940	261630	252740	234103	125960	137090	138460	133837	248150	192680	296540	245790	173150	169370	181030	174517	118660	99000	123450	113703	138280	129970	114180	127477	226760	240690	204490	223980
pmn001583	609.15	300	610.153	C27H30O16	[M-H]-	Quercetin-3-O-robinobioside*	Flavonoids	Flavonols	52525-35-6	1858500	1739100	1714300	1.77063e+06	1665800	1522300	1817100	1668400	1606700	1811400	1582900	1667000	1590100	1803100	1807000	1733400	1644100	1583500	1820900	1.68283e+06	1895700	1884700	1992900	1.92443e+06	1909600	1799100	1679000	1795900	1833700	1984600	1967000	1.92843e+06	1372200	1356600	1583200	1.43733e+06	1978000	1814700	1782000	1.85823e+06
pmn001642	503.08	459.1	504.09	C23H20O13	[M-H]-	Kaempferol-3-O-(2''-O-acetyl)glucuronide	Flavonoids	Flavonols	-	550000	621940	553580	575173	358050	368210	378180	368147	478080	399520	539000	472200	373710	322080	259800	318530	802920	790910	867360	820397	713870	576000	580840	623570	480850	411930	398280	430353	857960	739050	853950	816987	190400	165390	143540	166443	370140	453470	363370	395660
pmn001644	519.08	300	520.085	C23H20O14	[M-H]-	Quercetin-3-O-(2''-acetyl)glucuronide	Flavonoids	Flavonols	-	143200	109990	153590	135593	63368	81203	65857	70142.7	163630	137520	162010	154387	272750	281700	316820	290423	68330	62775	82178	71094.3	162780	138960	145120	148953	109190	93633	151720	118181	88598	88489	86628	87905	210290	192720	215530	206180	213420	161020	211700	195380
pmp000117	433.15	403.11	432.142	C22H24O9	[M+H]+	3,5,6,7,8,3',4'-Heptamethoxyflavone	Flavonoids	Flavonols	1178-24-1	5207.7	3905.8	5112.7	4742.07	18171	18088	21555	19271.3	5159.5	4751	4901.2	4937.23	9189.1	10053	8337.8	9193.3	4756.5	6086.2	5693	5511.9	32485	33641	32873	32999.7	10057	10163	12037	10752.3	11668	14157	13003	12942.7	5959.3	6486.3	2682.7	5042.77	6648.1	7204.4	6379.6	6744.03
pmp000589	551.1	303.05	550.096	C24H22O15	[M+H]+	Quercetin-7-O-(6''-malonyl)glucoside	Flavonoids	Flavonols	-	1876000	2084700	2091500	2017400	1713100	1842500	1732800	1762800	2705100	2712300	2750900	2.72277e+06	5536400	5974100	6122700	5.87773e+06	1921600	1680400	1727400	1.77647e+06	2610100	2378500	2530900	2506500	1426400	1587600	1523700	1.51257e+06	2086500	2222400	2319400	2.20943e+06	1194900	1268200	1134800	1199300	3463100	3690700	3639500	3.59777e+06
pmp000596	627.16	465.1	626.148	C27H30O17	[M+H]+	Quercetin-3-O-(2''-O-galactosyl)glucoside	Flavonoids	Flavonols	56782-99-1	83918	63854	82828	76866.7	44585	47413	62359	51452.3	48640	36888	64768	50098.7	53063	60665	43812	52513.3	80030	83254	50201	71161.7	25108	35252	47616	35992	83097	61625	57809	67510.3	133680	121210	107740	120877	7533.8	11189	10655	9792.6	47464	34656	58440	46853.3
pmp001105	757.22	287.06	756.211	C33H40O20	[M+H]+	Kaempferol-3-O-neohesperidoside-7-O-glucoside	Flavonoids	Flavonols	-	119000	122440	104520	115320	73602	53547	64317	63822	25407	22350	22029	23262	42584	44282	60601	49155.7	148810	156400	133990	146400	79215	82050	101260	87508.3	106060	113680	98666	106135	92341	96297	97065	95234.3	64880	65485	70501	66955.3	148210	155350	144430	149330
pmp001309	465.1	303.1	464.095	C21H20O12	[M+H]+	6-Hydroxykaempferol-7-O-glucoside	Flavonoids	Flavonols	-	850550	1034200	1191300	1025350	676090	1000900	961410	879467	1157700	852040	914910	974883	908970	967770	969470	948737	1098500	831800	877780	936027	1025400	1257900	1273600	1.18563e+06	928650	826280	655650	803527	796560	1221400	695740	904567	467100	547810	688440	567783	711070	1048200	849810	869693
pmp001310	627.16	303.1	626.148	C27H30O17	[M+H]+	6-Hydroxykaempferol-3,6-O-Diglucoside	Flavonoids	Flavonols	-	75063	89746	94310	86373	51157	47612	83716	60828.3	84273	61829	60593	68898.3	75636	92036	73548	80406.7	66786	70295	69796	68959	77509	112830	74605	88314.7	59532	99592	71253	76792.3	94976	74296	68759	79343.7	54216	52673	79719	62202.7	75573	72053	84256	77294
pmp001311	627.16	303.1	626.148	C27H30O17	[M+H]+	6-Hydroxykaempferol-7,6-O-Diglucoside	Flavonoids	Flavonols	-	11773000	10408000	11403000	1.11947e+07	9379800	9618500	8885600	9.29463e+06	13223000	14226000	14222000	1.38903e+07	16052000	17600000	16041000	1.65643e+07	10377000	9566100	12063000	10668700	12899000	14718000	14433000	1.40167e+07	13244000	11807000	11348000	12133000	12918000	12249000	10276000	1.18143e+07	9242800	10045000	10230000	9.83927e+06	13436000	13247000	13278000	1.33203e+07
Hmcp004650	287.22	269.21	286.212	C16H30O4	[M+H]+	Hexadecanedioic acid	Lipids	Free fatty acids	505-54-4	218150	231730	213370	221083	246420	258480	245170	250023	73969	93904	85857	84576.7	129220	123480	105950	119550	509000	501950	512040	507663	423360	409560	496920	443280	444160	396520	458420	433033	344560	369550	427050	380387	293610	310610	303630	302617	153770	169260	185970	169667
Hmqn004825	293.21	275.2	294.219	C18H30O3	[M-H]-	Rabdosia acid A	Lipids	Free fatty acids	-	180580	191900	175740	182740	222470	223220	231920	225870	303000	322590	326130	317240	444990	449230	454020	449413	254030	253340	269570	258980	256000	246700	275390	259363	266860	268020	265850	266910	313750	309500	307130	310127	429100	441680	420330	430370	288540	284010	302920	291823
Hmqp005411	297.24	81.07	296.234	C18H32O3	[M+H]+	9-Oxo-12Z-Octadecenoic acid	Lipids	Free fatty acids	112543-32-5	485850	486540	471450	481280	419920	447230	436570	434573	695460	682250	684000	687237	775440	833490	778800	795910	775750	744720	757950	759473	453460	416750	460410	443540	538880	556750	567440	554357	763030	735280	761190	753167	906040	871650	872800	883497	611840	586760	608310	602303
Hmqp005455	297.24	81.07	296.234	C18H32O3	[M+H]+	15(R)-Hydroxylinoleic Acid	Lipids	Free fatty acids	177931-23-6	471960	474380	479770	475370	417250	437240	437040	430510	680800	671260	674520	675527	773140	824240	790670	796017	767330	718900	720660	735630	460220	421070	443500	441597	514570	540060	511550	522060	730160	727320	733960	730480	951710	892330	848950	897663	574850	600440	585940	587077
Hmqp006023	326.27	309.27	324.266	C20H36O3	[M+H]+	Ethyl 9-Hydroxy-10,12-octadecadienoic acid	Lipids	Free fatty acids	-	32676	32324	35340	33446.7	8897.1	9303.9	9140	9113.67	46515	43576	41574	43888.3	56641	62259	62924	60608	33592	35368	33965	34308.3	19211	17325	18674	18403.3	34674	30597	34841	33370.7	27014	27642	26890	27182	55066	53239	52373	53559.3	25827	28041	28084	27317.3
Hmsn000210	133.01	115.01	266.224	C17H30O2	[M-H]-	Methyl 7,10-hexadecadienoate	Lipids	Free fatty acids	-	9830000	10877000	11780000	10829000	7536700	7968900	7590100	7.69857e+06	10282000	9311800	8673200	9.42233e+06	7055500	7078300	6779600	6.97113e+06	12416000	10852000	10878000	11382000	12076000	10942000	12422000	1.18133e+07	14518000	13580000	12032000	1.33767e+07	8709900	11440000	10573000	1.0241e+07	6998500	6667600	6493600	6719900	8805300	10533000	7842300	9060200
Lmbn004240	329.23	199.13	330.241	C18H34O5	[M-H]-	9,10-Dihydroxy-12,13-epoxyoctadecanoic acid	Lipids	Free fatty acids	-	12818	10719	10075	11204	12574	13812	12374	12920	12222	12155	12019	12132	12252	12178	13233	12554.3	23155	21517	24410	23027.3	10548	10286	11435	10756.3	16714	16154	15669	16179	27262	26854	26496	26870.7	46125	49414	46962	47500.3	14677	14584	13316	14192.3
Lmbn004685	311.22	223.17	312.23	C18H32O4	[M-H]-	5S,8R-DiHODE; (5S,8R,9Z,12Z)-5,8-Dihydroxyoctadeca-9,12-dienoate	Lipids	Free fatty acids	-	291060	341660	319130	317283	603290	633830	650430	629183	807760	838060	869920	838580	1183800	1145000	1154000	1.16093e+06	1220800	1274400	1366500	1.28723e+06	452250	416540	467420	445403	622610	660750	615120	632827	978000	1116900	1077500	1.05747e+06	1339000	1472100	1429500	1.41353e+06	678130	666020	658960	667703
Lmbn005287	311.22	249.22	312.23	C18H32O4	[M-H]-	7S,8S-DiHODE; (9Z,12Z)-(7S,8S)-Dihydroxyoctadeca-9,12-dienoic acid	Lipids	Free fatty acids	143288-65-7	82504	86022	96461	88329	51371	44779	50226	48792	46260	53083	52777	50706.7	39192	42660	38818	40223.3	47825	46499	46075	46799.7	48586	47363	45773	47240.7	68773	71943	80292	73669.3	40669	37714	47693	42025.3	386470	421980	427430	411960	171270	174370	176620	174087
Lmbn005369	295.23	195.14	296.235	C18H32O3	[M-H]-	13(S)-HODE;13(S)-Hydroxyoctadeca-9Z,11E-dienoic acid	Lipids	Free fatty acids	10219-69-9	2472400	2514100	2500500	2.49567e+06	1333100	1326900	1377500	1.34583e+06	2256300	2478400	2330600	2355100	2649700	2684200	2672300	2.66873e+06	1701800	1762000	1757700	1740500	2411700	2322300	2445400	2.39313e+06	1986200	1992000	1945800	1.97467e+06	2290000	2263400	2215100	2.25617e+06	7296400	7729700	7364900	7.46367e+06	3146600	3228800	3334200	3.23653e+06
Lmbn005662	295.23	171.1	296.235	C18H32O3	[M-H]-	9(10)-EpOME;(9R,10S)-(12Z)-9,10-Epoxyoctadecenoic acid	Lipids	Free fatty acids	16833-56-0	32929	35875	31885	33563	29698	26955	27151	27934.7	50867	43476	44125	46156	31906	31762	32518	32062	43085	40163	41549	41599	40607	41231	38504	40114	41886	42726	45563	43391.7	40255	38213	41115	39861	92745	97252	86047	92014.7	48768	54092	54590	52483.3
Lmbn005923	277.22	59.01	278.225	C18H30O2	[M-H]-	Crepenynic acid	Lipids	Free fatty acids	2277-31-8	621130	633920	669670	641573	697960	708880	739780	715540	1080800	1117600	1226600	1.14167e+06	1012300	898820	883610	931577	820350	677170	654560	717360	703100	681800	767770	717557	910560	920410	856950	895973	788900	820510	804570	804660	1097200	1099300	1129700	1.10873e+06	1048700	1242500	1081300	1.12417e+06
Lmbn006152	279.23	59.01	280.24	C18H32O2	[M-H]-	(9Z,11E)-Octadecadienoic acid	Lipids	Free fatty acids	2540-56-9	31268	32779	36380	33475.7	25172	30986	28296	28151.3	49095	55396	35844	46778.3	31647	39982	39060	36896.3	42821	38496	33522	38279.7	34592	34958	35966	35172	35799	39738	36299	37278.7	36908	47526	42631	42355	62631	69750	65554	65978.3	62384	57432	56653	58823
Lmcn009122	253.22	235.21	254.225	C16H30O2	[M-H]-	(7Z)-Hexadecenoic acid	Lipids	Free fatty acids	2416-19-5	28103	30995	33489	30862.3	48715	36014	48314	44347.7	51554	52018	50247	51273	62161	61639	61512	61770.7	55982	56562	55668	56070.7	54553	50324	48714	51197	44255	40725	38688	41222.7	49622	51370	52155	51049	62912	54731	61411	59684.7	36636	34674	39498	36936
Lmcn009539	293.25	293.25	294.256	C19H34O2	[M-H]-	E,E,Z-1,3,12-Nonadecatriene-5,14-diol	Lipids	Free fatty acids	-	1543000	1672000	1989100	1734700	523650	583940	629010	578867	697210	718910	672780	696300	744000	713610	801760	753123	1765800	1675600	1530600	1.65733e+06	1138200	1070300	1131700	1113400	2205500	2045700	2033500	2094900	1977500	2317100	2037300	2.11063e+06	1049600	1025600	1230400	1.10187e+06	2281400	2374500	2347300	2334400
Lmqn008288	299.26	299.26	300.267	C18H36O3	[M-H]-	3-Hydroxyoctadecanoic Acid	Lipids	Free fatty acids	45261-96-9	151900	136020	154270	147397	283640	268350	234470	262153	247280	197340	218340	220987	157360	167640	167350	164117	138930	140100	133080	137370	201720	165480	153600	173600	181070	148590	155160	161607	137020	131910	123460	130797	204890	198430	197410	200243	187690	203030	189170	193297
Lmxn015337	269.25	251.24	270.256	C17H34O2	[M-H]-	Methyl palmitate	Lipids	Free fatty acids	112-39-0	35366	37720	37843	36976.3	26736	28652	28853	28080.3	26459	25531	26006	25998.7	30718	28070	30422	29736.7	40551	37808	36987	38448.7	49722	44118	48295	47378.3	51799	51392	48984	50725	40458	39584	38927	39656.3	29064	26903	31497	29154.7	34963	37919	40216	37699.3
Lmyn007883	287.22	287.22	288.23	C16H32O4	[M-H]-	9,16-Dihydroxypalmitic acid	Lipids	Free fatty acids	38076-49-2	618580	632460	632150	627730	494370	480100	506780	493750	967660	1030300	955690	984550	600490	531550	631600	587880	571300	609560	587010	589290	689800	666770	723710	693427	663750	692810	737350	697970	529100	510510	527130	522247	1208300	1259100	1269400	1245600	736010	707380	726110	723167
Lmyn011997	337.31	337.31	338.318	C22H42O2	[M-H]-	Erucic acid	Lipids	Free fatty acids	112-86-7	214420	384810	397990	332407	114310	107710	137220	119747	225250	109090	160880	165073	237530	153500	249600	213543	411710	210520	312490	311573	140060	74301	162040	125467	110830	157760	271520	180037	264470	100640	288270	217793	519990	357210	400690	425963	680510	509100	558050	582553
Lmyn012331	281.25	281.25	282.256	C18H34O2	[M-H]-	Petroselinic acid	Lipids	Free fatty acids	593-39-5	18921000	22163000	27799000	22961000	18053000	19163000	20851000	1.93557e+07	25623000	24489000	23134000	2.44153e+07	25850000	24735000	26392000	25659000	27961000	28443000	24070000	2.68247e+07	20606000	19827000	21689000	2.07073e+07	23186000	20907000	22913000	2.23353e+07	23851000	26305000	26664000	2.56067e+07	34995000	36680000	39206000	3.69603e+07	25241000	25398000	25648000	25429000
mws0119	227.2	227.2	228.209	C14H28O2	[M-H]-	Myristic Acid	Lipids	Free fatty acids	544-63-8	17287000	17395000	17568000	1.74167e+07	13162000	13858000	13462000	13494000	16263000	17004000	17060000	1.67757e+07	14830000	15485000	15042000	15119000	21119000	19677000	20115000	2.03037e+07	16200000	16480000	15298000	1.59927e+07	17263000	16622000	16728000	16871000	17692000	18661000	18213000	1.81887e+07	17139000	17564000	18142000	17615000	14813000	15095000	14827000	1.49117e+07
mws0359	241.22	241.22	242.225	C15H30O2	[M-H]-	Pentadecanoic Acid	Lipids	Free fatty acids	1002-84-2	2217500	2645200	2841200	2.56797e+06	2335400	2430700	2469900	2412000	2398700	2355300	2568300	2.44077e+06	1866800	2049400	1981800	1966000	2839300	2673400	2611200	2.70797e+06	1526700	1519300	1602600	1.54953e+06	1883000	1910300	1913700	1.90233e+06	2063500	2373800	2285600	2.24097e+06	2207800	2202800	2516100	2308900	2419600	2279100	2382400	2.36037e+06
mws0361	253.22	235.19	254.225	C16H30O2	[M-H]-	Palmitoleic Acid	Lipids	Free fatty acids	373-49-9	22875	21103	25178	23052	40557	46508	44880	43981.7	39540	36900	41609	39349.7	44453	49364	49218	47678.3	40550	41615	38715	40293.3	41872	41636	42232	41913.3	39684	32194	32250	34709.3	39734	44970	43280	42661.3	45400	50109	49642	48383.7	34308	24165	23424	27299
mws0362	269.25	269.24	270.256	C17H34O2	[M-H]-	Heptadecanoic acid	Lipids	Free fatty acids	506-12-7	42997	64395	66952	58114.7	54622	51452	61954	56009.3	101320	119420	92545	104428	108760	123930	125220	119303	157380	151760	134210	147783	60973	54909	58428	58103.3	72768	73928	85822	77506	76568	84275	89631	83491.3	165210	154360	169150	162907	91220	90800	109120	97046.7
mws0366	277.22	277.22	278.225	C18H30O2	[M-H]-	γ-Linolenic Acid*	Lipids	Free fatty acids	506-26-3	37798000	40542000	42002000	40114000	38659000	40082000	41290000	4.00103e+07	53122000	53811000	53322000	5.34183e+07	49049000	49388000	48728000	49055000	42428000	42268000	40963000	4.18863e+07	44345000	42640000	44215000	4.37333e+07	47408000	46291000	46670000	4.67897e+07	44843000	45582000	45070000	45165000	53558000	52289000	52576000	5.28077e+07	53092000	52005000	54243000	5.31133e+07
mws0367	277.22	277.22	278.225	C18H30O2	[M-H]-	α-Linolenic Acid*	Lipids	Free fatty acids	463-40-1	38493000	34743000	40799000	3.80117e+07	32930000	35048000	40511000	36163000	40626000	53887000	40716000	4.50763e+07	48314000	39766000	39150000	42410000	35623000	41621000	34399000	3.72143e+07	36466000	36301000	36229000	36332000	47612000	39459000	46190000	4.44203e+07	38306000	37345000	44595000	40082000	42622000	42602000	41769000	42331000	42633000	42018000	43074000	42575000
mws0371	327.23	283.3	328.24	C22H32O2	[M-H]-	Cis-4,7,10,13,16,19-Docosahexaenoic Acid	Lipids	Free fatty acids	6217-54-5	7923.1	10623	7978.1	8841.4	9824.8	8312.4	9809.8	9315.67	48603	41034	35087	41574.7	47112	33820	28223	36385	10799	9051	9870	9906.67	11658	11409	10986	11351	11442	11255	11097	11264.7	11465	11388	9914.7	10922.6	137570	218990	127420	161327	71780	80714	108080	86858
mws0383	267.23	267.23	268.24	C17H32O2	[M-H]-	10-Heptadecenoic Acid	Lipids	Free fatty acids	29743-97-3	1681800	1677900	1839700	1.73313e+06	1804100	2120000	1996800	1.97363e+06	3028700	3058500	2806200	2.96447e+06	2380600	2727900	2418900	2.50913e+06	1773100	1646100	1586100	1.66843e+06	1417800	1100900	1237500	1.25207e+06	2683900	2984000	2743000	2.80363e+06	2209800	2544300	2466700	2.40693e+06	5598600	5710500	6132500	5.81387e+06	5187400	5326600	5599300	5371100
mws0396	281.25	281.25	282.256	C18H34O2	[M-H]-	Elaidic Acid	Lipids	Free fatty acids	112-79-8	881280	1031600	1054600	989160	574550	612070	588340	591653	963260	994020	759350	905543	2353300	2202300	2162600	2239400	3206900	3138600	3361100	3.23553e+06	1022200	855980	925900	934693	1198700	1009900	992560	1.06705e+06	1343500	1305200	1177600	1.27543e+06	1984400	1623500	2224500	1.94413e+06	544830	422890	508200	491973
mws0751	213.19	195	214.193	C13H26O2	[M-H]-	Tridecanoic Acid	Lipids	Free fatty acids	638-53-9	2654.8	2078.9	1998.8	2244.17	2787.8	1907.2	2291.4	2328.8	1957.3	1603.2	2108.2	1889.57	2042.2	1766.3	1651.5	1820	4318.3	5084.5	4458.3	4620.37	1539.7	1076.1	1700.6	1438.8	1924.9	1588.4	2426.9	1980.07	2662.2	2793.6	2398.4	2618.07	2790.2	2675.1	3356.7	2940.67	2237.5	2191.9	2254.3	2227.9
mws0752	185.15	185.16	186.162	C11H22O2	[M-H]-	Undecylic Acid	Lipids	Free fatty acids	112-37-8	646460	645310	631760	641177	553170	536630	601610	563803	371910	406610	387960	388827	430840	425460	393860	416720	671470	653030	683660	669387	601110	596510	623660	607093	827220	808230	805340	813597	553330	606380	566070	575260	746110	736190	755150	745817	492160	490010	531130	504433
mws1436	287.29	97.2	286.287	C18H38O2	[M+H]+	1,18-Octadecanediol	Lipids	Free fatty acids	3155-43-9	47589	40629	49772	45996.7	37321	35919	31806	35015.3	11454	12905	9424.4	11261.1	10631	16943	15793	14455.7	133300	136040	142410	137250	79300	72374	77149	76274.3	89152	89157	90379	89562.7	85251	80864	87473	84529.3	81277	78272	70214	76587.7	28836	25122	29197	27718.3
mws1488	255.23	237.22	256.24	C16H32O2	[M-H]-	Palmitic acid	Lipids	Free fatty acids	57-10-3	45987	52890	66337	55071.3	41059	52859	52635	48851	59843	75442	53533	62939.3	49567	48660	48088	48771.7	48906	52084	47943	49644.3	48544	38107	49365	45338.7	50587	46498	46418	47834.3	57191	62132	60228	59850.3	96036	82600	111840	96825.3	81256	99476	84309	88347
mws1489	283.26	283.26	284.272	C18H36O2	[M-H]-	Stearic Acid	Lipids	Free fatty acids	57-11-4	27862000	26687000	29089000	2.78793e+07	27852000	26235000	26624000	2.69037e+07	30825000	33536000	31335000	3.18987e+07	28576000	32075000	31731000	30794000	30196000	28551000	27587000	28778000	25074000	27926000	29596000	27532000	27410000	26343000	27691000	27148000	28663000	28935000	28358000	28652000	13241000	29365000	25070000	2.25587e+07	9120800	29736000	21426000	2.00943e+07
mws1491	279.23	279.23	280.24	C18H32O2	[M-H]-	Linoleic acid	Lipids	Free fatty acids	60-33-3	30713000	35325000	38189000	3.47423e+07	30253000	34188000	32572000	3.23377e+07	45645000	45182000	44025000	4.49507e+07	38051000	42890000	43715000	41552000	41330000	39398000	35164000	3.86307e+07	36226000	37614000	37421000	37087000	39205000	36023000	36380000	3.72027e+07	41020000	43882000	41337000	4.20797e+07	48560000	52969000	50636000	5.07217e+07	50306000	47270000	48277000	4.86177e+07
mws2623	281.25	281.25	282.256	C18H34O2	[M-H]-	11-Octadecanoic acid(Vaccenic acid)	Lipids	Free fatty acids	506-17-2	21288000	25302000	28375000	2.49883e+07	21647000	23385000	22545000	2.25257e+07	28180000	26042000	24642000	26288000	28897000	28955000	29111000	2.89877e+07	30194000	30458000	26731000	2.91277e+07	23035000	22968000	23644000	2.32157e+07	25396000	24997000	25971000	2.54547e+07	29001000	30786000	28917000	29568000	41035000	40739000	44608000	4.21273e+07	26224000	28470000	27307000	2.73337e+07
mws5045	215.17	169.16	216.173	C12H24O3	[M-H]-	12-Hydroxydodecanoic acid	Lipids	Free fatty acids	505-95-3	1948	1827	1883.3	1886.1	6481.2	6378.5	5995.4	6285.03	4069.6	2692.4	3352.3	3371.43	2864.6	2064	2267.8	2398.8	2600	2694	3243.7	2845.9	2107.8	1936.8	1462.6	1835.73	3124.3	2796.9	2843.3	2921.5	1700.9	1992.7	1379.3	1690.97	4705.9	5279.9	4279.5	4755.1	5862.4	5085.6	5413.2	5453.73
pmb0885	291	190.9	290.188	C18H26O3	[M+H]+	4-Oxo-9Z,11Z,13E,15E-Octadecatetraenoic Acid	Lipids	Free fatty acids	-	21425	19679	26077	22393.7	14165	7133.4	8892.9	10063.8	17695	15736	18091	17174	16371	20598	17457	18142	11590	12561	13233	12461.3	15460	21815	21555	19610	14818	16322	10948	14029.3	21598	22921	18184	20901	29152	27878	18774	25268	25698	25688	20846	24077.3
pmb0889	279.23	95.1	278.225	C18H30O2	[M+H]+	Punicic acid (9Z,11E,13Z-octadecatrienoic acid)	Lipids	Free fatty acids	544-72-9	10999000	12414000	12404000	11939000	5383100	5555900	5764100	5567700	9484800	9339800	9263600	9.36273e+06	7285100	7667800	7284700	7.41253e+06	6954900	6658500	6460300	6.69123e+06	7674900	7118500	8100600	7.63133e+06	8314700	8758000	8428600	8.50043e+06	13465000	12990000	12396000	1.29503e+07	17944000	19072000	18569000	1.85283e+07	11753000	11448000	11552000	1.15843e+07
pmb1452	275.1	213.2	273.267	C16H35NO2	[M+H]+	N-Lauryldiethanolamine	Lipids	Free fatty acids	1541-67-9	36857	36270	41715	38280.7	42932	55206	53806	50648	54949	54534	46500	51994.3	63161	60850	55366	59792.3	46947	46491	37323	43587	52701	48299	46703	49234.3	51962	43742	39777	45160.3	46772	46453	55879	49701.3	65836	60485	56862	61061	53509	47845	45253	48869
pmb1574	277.2	93	276.209	C18H28O2	[M+H]+	9,12-Octadecadien-6-Ynoic Acid	Lipids	Free fatty acids	61481-29-6	499930	513130	542690	518583	255300	246730	264560	255530	509860	507100	533620	516860	668310	653380	675300	665663	258180	260570	251750	256833	492190	497650	493320	494387	424580	448510	433750	435613	369320	372760	364250	368777	1563900	1596400	1565600	1575300	797710	792100	796510	795440
pmb1650	279.2	149.4	278.225	C18H30O2	[M+H]+	Octadeca-11E,13E,15Z-trienoic acid	Lipids	Free fatty acids	25575-00-2	1349200	1345300	1453900	1382800	1041400	979390	1075300	1032030	1448100	1476900	1405200	1443400	1361600	1305000	1608800	1.42513e+06	1058300	1008900	1144500	1.07057e+06	1040100	1216000	1004400	1.08683e+06	1005100	1147400	1058800	1.07043e+06	1066000	1062700	1034700	1.05447e+06	1300100	1576800	1234200	1.37037e+06	1672500	1551900	1639200	1621200
pmb2640	199.17	199.17	200.178	C12H24O2	[M-H]-	Dodecanoic acid (Lauric acid)	Lipids	Free fatty acids	143-07-7	76101	76189	73341	75210.3	76223	71396	73243	73620.7	82772	86913	83740	84475	86078	83891	85075	85014.7	85087	87883	80851	84607	104710	98495	103920	102375	74820	69708	75905	73477.7	92723	88605	91405	90911	83602	88508	86279	86129.7	115830	111060	104390	110427
pmb2643	225.19	207	226.193	C14H26O2	[M-H]-	Myristoleic acid	Lipids	Free fatty acids	544-64-9	1303.6	1632.6	1778	1571.4	2823.7	3142.8	2703.8	2890.1	1532	1463.4	2259.5	1751.63	2794.3	3451.6	3511.1	3252.33	2251.6	2364.2	2048.9	2221.57	2127.3	2595.3	1966.6	2229.73	2692.9	1756.5	2600.3	2349.9	3734	2820.3	2990.7	3181.67	1412.7	1513.6	1600	1508.77	1743.8	2297	1476.9	1839.23
pmb2786	293.21	235.17	294.219	C18H30O3	[M-H]-	9-Hydroxy-10,12,15-octadecatrienoic acid	Lipids	Free fatty acids	89886-42-0	139550	143820	140580	141317	153610	160700	156630	156980	260170	275990	263290	266483	369280	374000	376130	373137	227780	211720	227830	222443	211510	202170	210140	207940	219400	223360	210140	217633	248300	260960	277080	262113	341940	349510	352370	347940	246640	241450	247190	245093
pmb2787	293.21	275.1	294.219	C18H30O3	[M-H]-	9-Oxo-10E,12Z-octadecadienoic acid	Lipids	Free fatty acids	54232-59-6	189050	192760	199090	193633	243990	243780	249160	245643	342440	354190	342270	346300	474350	470410	472040	472267	273260	268360	287680	276433	284360	253490	280060	272637	268450	290170	272430	277017	328910	333800	349690	337467	445160	460820	443600	449860	329920	320170	331070	327053
pmb2791	309.21	209.1	310.1	C18H30O4	[M-H]-	9-Hydroperoxy-10E,12,15Z-octadecatrienoic acid	Lipids	Free fatty acids	111004-08-1	280780	271580	274910	275757	244700	243810	249200	245903	227560	252560	246870	242330	339440	333200	344720	339120	213790	211750	221450	215663	492590	493940	479740	488757	244230	256350	239730	246770	247080	249780	245740	247533	1192400	1171300	1204400	1.18937e+06	371780	379010	391370	380720
pmb2792	293.21	193.1	294.219	C18H30O3	[M-H]-	13-Hydroxy-6,9,11-octadecatrienoic acid	Lipids	Free fatty acids	74784-20-6	60245	67524	71648	66472.3	79168	72831	76636	76211.7	67828	73473	88596	76632.3	76324	81668	72356	76782.7	67461	53136	65534	62043.7	59272	68495	39513	55760	62378	55838	60354	59523.3	76336	59787	58667	64930	74252	81433	68184	74623	83966	75071	77043	78693.3
pmb2799	295.23	195.2	296.235	C18H32O3	[M-H]-	12,13-Epoxy-9-Octadecenoic Acid	Lipids	Free fatty acids	6799-85-5	74023	76903	78088	76338	85355	85146	83793	84764.7	125130	122600	127920	125217	208530	211630	203270	207810	161560	155720	157170	158150	111210	109930	111030	110723	107260	109670	104040	106990	152030	160150	158850	157010	182770	182980	191610	185787	88628	88795	96609	91344
pmb2804	311.1	171.3	312.23	C18H32O4	[M-H]-	13S-Hydroperoxy-9Z,11E-octadecadienoic acid	Lipids	Free fatty acids	33964-75-9	870150	860540	890790	873827	679890	694990	696590	690490	511910	511420	529480	517603	441130	426380	433510	433673	350750	337100	342060	343303	637540	612760	648930	633077	646970	650190	657600	651587	883580	806370	866670	852207	1255500	1301600	1270700	1.27593e+06	894680	866050	876050	878927
pme2827	239	223	240.245	C16H32O	[M-H]-	Palmitaldehyde	Lipids	Free fatty acids	629-80-1	42735000	42372000	42357000	42488000	44028000	42273000	43766000	4.33557e+07	42428000	42317000	42089000	42278000	41229000	42535000	42335000	42033000	41947000	41888000	41962000	4.19323e+07	42451000	42218000	42252000	42307000	42574000	42648000	42575000	42599000	42522000	42419000	42149000	4.23633e+07	42438000	43090000	42868000	4.27987e+07	43440000	42530000	42029000	4.26663e+07
pmf0297	297.32	183.1	298.324	C20H42O	[M-H]-	1-Eicosanol	Lipids	Free fatty acids	629-96-9	24151	25280	26200	25210.3	22175	26910	25073	24719.3	53389	59670	53035	55364.7	44829	46250	45848	45642.3	45389	40522	44261	43390.7	51965	48271	46343	48859.7	95490	98033	91391	94971.3	62754	58778	56891	59474.3	88681	93497	88598	90258.7	64348	76536	71915	70933
pmn001610	307.26	307.3	308.272	C20H36O2	[M-H]-	Eicosadienoic acid	Lipids	Free fatty acids	5598-38-9	930870	974560	1047200	984210	831840	872370	890580	864930	2215300	2088600	2061200	2121700	1316200	1375500	1318900	1.33687e+06	971110	891630	859240	907327	1103100	1061100	1166300	1.11017e+06	1121800	1120000	1155700	1132500	1517500	1518500	1475900	1.50397e+06	2311500	2233200	2714400	2419700	1634700	1658000	1555000	1615900
pmn001686	287.22	241.22	288.23	C16H32O4	[M-H]-	10,16-Dihydroxypalmitic acid	Lipids	Free fatty acids	3233-90-7	13309	13065	11417	12597	9541.1	8648.3	10113	9434.13	21532	23561	20866	21986.3	12083	12711	12029	12274.3	9894.2	13322	13298	12171.4	14711	12240	12536	13162.3	13844	14997	15786	14875.7	10429	9443.9	11237	10370	27103	28543	29061	28235.7	16120	16886	15772	16259.3
pmn001689	311.22	223.17	312.23	C18H32O4	[M-H]-	9-Hydroxy-12-oxo-15(Z)-octadecenoic acid	Lipids	Free fatty acids	-	330060	316350	317940	321450	613370	650440	663890	642567	891090	912710	916630	906810	1276200	1339200	1240000	1.28513e+06	1236500	1253000	1301400	1.26363e+06	456060	461270	475600	464310	594180	690320	648450	644317	1136400	1158600	1139500	1.14483e+06	1403000	1476000	1467900	1.44897e+06	708020	649450	682310	679927
pmn001691	327.22	291.2	328.225	C18H32O5	[M-H]-	9,12,13-Trihydroxy-10,15-octadecadienoic acid	Lipids	Free fatty acids	-	596550	659290	617190	624343	2331000	2281600	2365600	2.32607e+06	1100800	1105600	1093700	1.10003e+06	1788700	1744600	1814500	1782600	1952000	2033800	1964800	1.98353e+06	876180	833620	895020	868273	1035200	1254800	1098200	1129400	1330900	1255300	1336200	1.30747e+06	1644700	1859000	1721300	1.74167e+06	1087800	1084500	1071600	1081300
pmn001694	329.23	229.15	330.241	C18H34O5	[M-H]-	9,10,13-Trihydroxy-11-Octadecenoic Acid	Lipids	Free fatty acids	29907-57-1	858730	870620	855900	861750	3999000	4132000	4062500	4064500	2083700	2041600	2115600	2080300	3723300	3826900	3568700	3706300	7004300	7086700	7302800	7.13127e+06	1705800	1568700	1680500	1.65167e+06	1954400	2252600	1951700	2052900	3730400	3737100	3726500	3.73133e+06	5423500	5478400	5387400	5.42977e+06	931050	910500	925150	922233
pmp001259	526.34	508.33	525.33	C28H47NO8	[M+H]+	5,8,11,14-Pentadecanoamide	Lipids	Free fatty acids	-	320070	349320	369440	346277	297620	281950	279840	286470	525910	437000	502500	488470	147820	134940	160880	147880	618350	717720	622200	652757	448420	525730	557890	510680	760780	703250	689550	717860	718990	665510	706450	696983	244280	268710	247070	253353	503570	504970	569870	526137
pmp001271	679.39	263.24	678.383	C33H58O14	[M+H]+	1-Linoleoyl-sn-glycerol-diglucoside	Lipids	Free fatty acids	-	19374	20076	17029	18826.3	14893	13769	17767	15476.3	25822	16920	17236	19992.7	34891	31908	38707	35168.7	24254	23085	21232	22857	22162	25921	22627	23570	15165	19650	14830	16548.3	17675	14107	17393	16391.7	37600	24961	34928	32496.3	25338	21898	23192	23476
pmp001276	677.37	677.37	676.367	C33H56O14	[M+H]+	1-Linolenoyl-rac-glycerol-diglucoside	Lipids	Free fatty acids	-	1003700	1015700	995200	1.00487e+06	1190300	1221700	1214300	1.20877e+06	1745400	1826400	1813900	1.79523e+06	3891400	3681200	3754100	3.77557e+06	1110000	1068100	1158400	1.11217e+06	1050500	983710	952400	995537	725550	841770	748780	772033	1741100	1638500	1699300	1.69297e+06	1358100	1373900	1408900	1380300	1422100	1361800	1383300	1.38907e+06
Rfmb087	311.22	293.21	312.23	C18H32O4	[M-H]-	9-Hydroxy-13-oxo-10-octadecenoic Acid	Lipids	Free fatty acids	-	598870	630280	590840	606663	1038800	1097900	1091000	1075900	501900	525500	522080	516493	726900	696320	718200	713807	569610	542870	584980	565820	842040	788310	857050	829133	871090	936820	841990	883300	1139100	1132200	1110300	1127200	520950	506790	478970	502237	584220	569270	615630	589707
Rfmb091	295.23	195.14	296.235	C18H32O3	[M-H]-	9S-Hydroxy-10E,12Z-octadecadienoic acid	Lipids	Free fatty acids	15514-85-9	2736400	2742200	2788400	2.75567e+06	1359600	1400500	1441200	1.40043e+06	2472700	2612800	2584700	2.55673e+06	2970600	2977100	2808800	2.91883e+06	1920300	1907000	1923000	1.91677e+06	2615900	2590700	2642900	2616500	2098900	2161900	2126900	2.12923e+06	2373600	2441200	2490300	2.43503e+06	8151100	8332200	8084200	8.18917e+06	3429600	3516700	3625100	3523800
YC512118	282.28	247.24	281.272	C18H35NO	[M+H]+	Oleamide (9-Octadecenamide)	Lipids	Free fatty acids	301-02-0	196310	215080	181700	197697	94596	103070	114120	103929	90005	81178	81470	84217.7	83625	96260	97320	92401.7	247490	229160	232050	236233	111830	101800	112800	108810	119650	117400	121190	119413	76552	77174	79202	77642.7	5068.4	3783.9	6857.9	5236.73	6853.6	8660.8	7516.4	7676.93
Zmjn003398	227.13	183.14	228.136	C12H20O4	[M-H]-	2-Dodecenedioic acid	Lipids	Free fatty acids	6402-36-4	12453	12819	11748	12340	57644	56354	52578	55525.3	18612	16983	16531	17375.3	14241	13126	10947	12771.3	20854	17987	20083	19641.3	7513.2	5889.3	6924.7	6775.73	20522	22417	18709	20549.3	18323	17310	18090	17907.7	30265	35462	35656	33794.3	84731	92473	89679	88961
Zmpn003368	293.21	195.14	294.219	C18H30O3	[M-H]-	13S-Hydroxy-9Z,11E,15Z-octadecatrienoic acid	Lipids	Free fatty acids	87984-82-5	1422000	1469600	1413300	1.43497e+06	955720	971940	1034600	987420	1403600	1493100	1552200	1.48297e+06	1641900	1678700	1663200	1.66127e+06	726810	704420	721000	717410	1325500	1331500	1345800	1.33427e+06	1106600	1191800	1155400	1.15127e+06	1009700	1018700	985440	1.00461e+06	4167500	4193400	4147200	4.16937e+06	2134200	2184800	2210300	2.17643e+06
Zmyn004714	297.24	183.14	298.251	C18H34O3	[M-H]-	Ricinoleic acid	Lipids	Free fatty acids	141-22-0	28491	27417	26364	27424	21534	23149	23441	22708	51741	65389	56101	57743.7	50789	49451	46009	48749.7	47013	45115	43637	45255	50173	51291	50647	50703.7	104750	107430	99695	103958	60874	64787	66614	64091.7	95917	92633	94980	94510	72986	75518	73641	74048.3
Zmyn005026	283.26	283.26	284.272	C18H36O2	[M-H]-	16-Methylheptadecanoic acid	Lipids	Free fatty acids	2724-58-5	1811000	3629500	1576600	2.33903e+06	1591700	748710	806510	1.04897e+06	2041300	745050	784630	1.19033e+06	1677400	890930	901920	1156750	1027000	1607800	1509000	1.38127e+06	1674300	1308800	1406200	1463100	1377700	1748100	1547500	1.55777e+06	1266800	1277400	716980	1087060	639380	741660	619540	666860	809050	985550	1003600	932733
Zmyn005384	299.26	253.26	300.266	C18H36O3	[M-H]-	2R-Hydroxyoctadecanoic Acid	Lipids	Free fatty acids	26633-48-7	1187700	1283300	1519700	1.33023e+06	650870	721370	703740	691993	1120900	1227300	1214700	1.18763e+06	712420	809570	762770	761587	1226800	1179700	1171200	1.19257e+06	620380	532080	650920	601127	809340	775270	778710	787773	1072600	1370900	1296100	1.24653e+06	1715800	1794200	1990100	1.83337e+06	1068200	642860	378490	696517
Lmnn001273	463.05	96.96	463.048	C16H19N2O10S2-	[M]-	4-Hydroxyindol-3-ylmethyl glucosinolate	Others	Glucosinolates	-	1436600	1462700	1541500	1.48027e+06	1299600	1510700	1603900	1471400	1071900	1106200	765980	981360	1849700	1624400	1506300	1.66013e+06	1509900	1457900	1231900	1399900	1306800	1194400	1099000	1.20007e+06	1168800	1005900	1319500	1.16473e+06	1431400	1343200	1621700	1.46543e+06	1825000	1753800	1365000	1.64793e+06	1059300	1210300	1112200	1.12727e+06
Cmbn007148	429.12	429.12	430.126	C22H22O9	[M-H]-	1-O-Feruloyl-3-O-caffeoylglycerol	Lipids	Glycerol ester	-	142600	137520	136460	138860	48643	45582	53712	49312.3	148580	166850	185600	167010	94754	103270	92114	96712.7	41768	52198	32813	42259.7	63877	70265	83404	72515.3	182480	191030	167250	180253	122040	107380	120580	116667	121850	110770	109820	114147	73217	66661	69583	69820.3
Lmhp008513	677.37	261.22	676.367	C33H56O14	[M+H]+	2-α-Linolenoyl-glycerol-1,3-di-O-glucoside	Lipids	Glycerol ester	-	58953	41710	43878	48180.3	32558	41298	37963	37273	40731	45263	40010	42001.3	47385	45319	58122	50275.3	27880	24255	31563	27899.3	44241	40064	51267	45190.7	47166	37592	50101	44953	38611	42312	41398	40773.7	71613	51200	48734	57182.3	64949	70905	56617	64157
Lmhp008744	677.37	261.22	676.367	C33H56O14	[M+H]+	1-α-Linolenoyl-glycerol-2,3-di-O-glucoside	Lipids	Glycerol ester	-	80412	68894	90347	79884.3	67510	58142	69252	64968	63327	80170	70658	71385	52616	78423	67423	66154	54101	56594	52395	54363.3	77880	65810	57143	66944.3	59236	66748	53381	59788.3	49842	42897	41795	44844.7	64996	53140	55050	57728.7	67544	62920	64508	64990.7
Lmhp009190	679.39	263.24	678.383	C33H58O14	[M+H]+	2-Linoleoylglycerol-1,3-di-O-glucoside	Lipids	Glycerol ester	-	8631.1	9366.8	8940.7	8979.53	10991	5050.8	9022.3	8354.7	11993	13907	10237	12045.7	22205	21437	14249	19297	11655	6794.8	8888	9112.6	15396	13447	13226	14023	11618	10754	12870	11747.3	17782	16259	16100	16713.7	30976	24216	18873	24688.3	14472	17862	14815	15716.3
Lmhp009384	679.39	263.24	678.383	C33H58O14	[M+H]+	1-Linoleoylglycerol-2,3-di-O-glucoside	Lipids	Glycerol ester	-	16286	25674	15440	19133.3	15879	14306	16863	15682.7	18154	27314	24879	23449	44960	39494	31584	38679.3	24712	20593	30467	25257.3	23369	24065	25076	24170	13500	16722	14213	14811.7	17821	17111	15987	16973	22388	30884	21075	24782.3	19928	26795	21239	22654
Lmhp009526	515.32	261.22	514.314	C27H46O9	[M+H]+	2-α-Linolenoyl-glycerol-1-O-glucoside	Lipids	Glycerol ester	-	15036	19331	18741	17702.7	11030	13609	16150	13596.3	15217	14919	18231	16122.3	11212	8652.2	11838	10567.4	8929.6	12142	10123	10398.2	12862	12713	15822	13799	18122	17944	21402	19156	10950	13718	15274	13314	11991	11896	13457	12448	24588	27836	24525	25649.7
Lmhp009773	515.32	261.22	514.314	C27H46O9	[M+H]+	1-α-Linolenoyl-glycerol-3-O-glucoside	Lipids	Glycerol ester	-	61881	52694	55880	56818.3	32965	33738	37556	34753	59785	45885	49195	51621.7	22942	28536	30515	27331	35734	41890	36694	38106	43074	44672	46330	44692	59464	40659	46324	48815.7	26715	33828	27296	29279.7	23234	29332	19895	24153.7	56931	59132	68922	61661.7
Lmhp010334	517.34	263.24	516.33	C27H48O9	[M+H]+	2-Linoleoylglycerol-1-O-glucoside	Lipids	Glycerol ester	-	5302.8	4102	5618.8	5007.87	4382.4	5605.6	4579.4	4855.8	4047.6	5034.6	5318.8	4800.33	5317.3	4726	5435	5159.43	6156.8	4686.3	5848.7	5563.93	9504.5	5815	7560.6	7626.7	7860.7	5785.8	7090.6	6912.37	5269.3	5351.5	6115.8	5578.87	4226.6	6109.9	4564.3	4966.93	6440.6	9025.2	6125.9	7197.23
Lmhp010573	517.34	263.24	516.33	C27H48O9	[M+H]+	1-Linoleoylglycerol-3-O-glucoside	Lipids	Glycerol ester	-	6212.7	6138.6	7643.1	6664.8	6409.8	4695.9	4615.9	5240.53	5748.4	4814.9	6024.2	5529.17	4395.6	5384	5420.5	5066.7	6813.2	5878.8	4006.2	5566.07	9606.5	6274.1	8410.9	8097.17	6861.8	5362.1	5610.1	5944.67	3784	3751.1	5620.1	4385.07	4650	6799.1	5651.7	5700.27	6600.2	8719.2	8204.6	7841.33
Lmhp011388	353.27	261.22	352.261	C21H36O4	[M+H]+	2-α-Linolenoyl-glycerol	Lipids	Glycerol ester	55268-58-1	1542500	1610700	1626000	1.59307e+06	1449700	1444400	1405000	1.43303e+06	1352400	1354300	1285700	1330800	922870	1021400	963190	969153	509240	503390	534800	515810	1746900	1560900	1530400	1.61273e+06	1150200	1032900	1079900	1.08767e+06	1243600	1257000	1253900	1251500	1075700	979170	985300	1013390	1718900	1812600	1761700	1764400
Lmhp011562	353.27	261.22	352.261	C21H36O4	[M+H]+	1-α-Linolenoyl-glycerol	Lipids	Glycerol ester	-	5694300	6055100	6046600	5932000	5031500	5142700	5376400	5.18353e+06	5972800	6194600	5649900	5939100	4137700	4361600	4140100	4.21313e+06	2935800	2714700	2834500	2.82833e+06	5321000	5059600	5038400	5.13967e+06	5391800	4515200	4883400	4.93013e+06	4068300	3803800	3792000	3.88803e+06	4627800	4523100	4552000	4.56763e+06	5719700	5919900	5841200	5.82693e+06
Lmhp012042	355.28	263.24	354.277	C21H38O4	[M+H]+	2-Linoleoylglycerol*	Lipids	Glycerol ester	3443-82-1	235350	250800	238000	241383	154950	165770	169200	163307	217780	215770	206090	213213	185590	191000	195660	190750	127980	118970	118170	121707	254140	220240	237360	237247	177350	162540	165960	168617	299910	293680	297370	296987	232600	236600	230780	233327	263230	253450	252090	256257
Lmhp112042	355.28	263.24	354.277	C21H38O4	[M+H]+	1-Linoleoylglycerol*	Lipids	Glycerol ester	2277-28-3	677890	682770	686400	682353	424100	408520	432110	421577	728700	692020	685630	702117	537840	591950	567040	565610	460450	464940	448450	457947	532550	525270	545980	534600	578250	562010	588510	576257	668070	656950	618430	647817	764760	745750	747940	752817	617950	651600	702400	657317
pmb0296	357.3	265.4	356.293	C21H40O4	[M+H]+	1-Oleoyl-Sn-Glycerol	Lipids	Glycerol ester	129784-87-8	165640	149510	133260	149470	130160	130720	131560	130813	86361	107040	93995	95798.7	545050	510790	488180	514673	444010	394070	429500	422527	135220	132720	125190	131043	174790	171870	174000	173553	217110	223760	242180	227683	444070	432940	387140	421383	111650	125700	122230	119860
pmb0302	126.1	96	125.024	C2H8NO3P	[M+H]+	2-Aminoethylphosphonate	Lipids	Glycerol ester	2041-14-7	14027	10096	20196	14773	14804	8333.5	19636	14257.8	15662	25986	15986	19211.3	16287	13392	8974	12884.3	8937.5	12851	8364.5	10051	13429	9495	13465	12129.7	14860	12922	5053	10945	8136.5	3883.1	6131.8	6050.47	6702.5	17169	11781	11884.2	18513	19913	16554	18326.7
pmb1562	351.25	146.9	350.246	C21H34O4	[M+H]+	1-Stearidonoyl-Glycerol	Lipids	Glycerol ester	-	246040	256860	217550	240150	209270	180340	225440	205017	128060	151560	101830	127150	164500	203960	211950	193470	46828	48377	46989	47398	149760	141820	145030	145537	85045	109110	103550	99235	66955	74595	71047	70865.7	212390	186430	196780	198533	141640	145440	153610	146897
pmp001284	331.28	313.27	330.277	C19H38O4	[M+H]+	Monopalmitin	Lipids	Glycerol ester	542-44-9	251200	246090	237990	245093	242010	255840	279850	259233	293150	283390	328430	301657	271490	273980	266190	270553	262100	257790	266220	262037	229240	213720	205370	216110	235380	249630	260940	248650	254000	249170	226880	243350	248900	278620	288260	271927	279210	265490	270850	271850
HJN091	445.11	283.06	446.121	C22H20O10	[M-H]-	Prunetin-4'-O-glucoside	Flavonoids	Isoflavones	154-36-9	290440	291860	315570	299290	153580	149610	149900	151030	222390	187520	183680	197863	150520	142190	142780	145163	52293	55226	58395	55304.7	342560	312230	363910	339567	512740	675230	595820	594597	348150	431630	385200	388327	375580	369920	423660	389720	432560	443020	465620	447067
Hmdp001950	303.12	285.12	302.115	C17H18O5	[M+H]+	2',7-Dihydroxy-3',4'-dimethoxyisoflavan	Flavonoids	Isoflavones	52250-35-8	1699900	1659100	1528600	1629200	3363300	3239500	3260400	3.28773e+06	3308800	3481700	3487000	3.42583e+06	3997700	3758000	4013500	3.92307e+06	2133400	2089900	2157300	2.12687e+06	4524800	4475300	4603500	4.53453e+06	3186700	3274400	2992000	3.15103e+06	2552100	2401800	2357500	2.43713e+06	5135800	5007300	4555900	4.89967e+06	3418800	3321100	3476700	3.40553e+06
Lmgn002843	285.05	199.04	286.048	C15H10O6	[M-H]-	2'-Hydroxyisoflavone	Flavonoids	Isoflavones	-	7005.5	7028.1	4963.6	6332.4	5055.6	3829.2	2974.4	3953.07	8903.1	8526.7	8809.6	8746.47	3612	4585.7	5574.2	4590.63	3010	4351.5	3500.9	3620.8	7024.4	6426	7433.5	6961.3	6626.5	4715	5582.7	5641.4	5407.8	5461.3	4476.2	5115.1	9080	7730.9	7911	8240.63	6427.1	5326.1	4595.3	5449.5
Lmgp004474	579.17	271.06	578.164	C27H30O14	[M+H]+	Genistein-7-O-galactoside-rhamnose	Flavonoids	Isoflavones	-	102130	76848	82949	87309	131000	125790	113420	123403	143190	125150	160610	142983	146180	128010	191730	155307	223620	231850	225480	226983	155900	162210	139660	152590	183160	201410	214050	199540	215980	197830	167640	193817	9414.8	13272	9450	10712.3	125400	92518	131670	116529
Lmgp004731	433.11	271.06	432.106	C21H20O10	[M+H]+	5,7,4'-Trihydroxyisoflavone-7-O-galactoside	Flavonoids	Isoflavones	-	24736	21688	17814	21412.7	19004	19624	35344	24657.3	110070	132460	96387	112972	83778	60107	60609	68164.7	28338	31657	27627	29207.3	40036	39733	37557	39108.7	42143	36859	30185	36395.7	44439	27741	30348	34176	81336	67236	65074	71215.3	43247	39819	58268	47111.3
Lmgp004829	493.13	331.08	492.127	C23H24O12	[M+H]+	5,7,4'-Trihydroxy-6,8-dimethoxyisoflavone-7-O-galactoside	Flavonoids	Isoflavones	-	670630	653420	662320	662123	510360	526910	550090	529120	297990	302760	304070	301607	664590	528670	624550	605937	524500	525090	541050	530213	1496500	1387600	1329700	1404600	695070	785670	711050	730597	798430	810840	791360	800210	1584500	1642500	1550200	1592400	406190	418500	444510	423067
Lmhp003217	625.17	317.06	624.169	C28H32O16	[M+H]+	2'-Hydoxy,5-methoxyGenistein-O-rhamnosyl-glucoside	Flavonoids	Isoflavones	-	20329000	19699000	19985000	2.00043e+07	14463000	16883000	17209000	16185000	19302000	18208000	17638000	1.83827e+07	21517000	23080000	23444000	2.26803e+07	12927000	13252000	12830000	13003000	26334000	24714000	24583000	2.52103e+07	16057000	17592000	17083000	1.69107e+07	19897000	19450000	19147000	19498000	12651000	12609000	13167000	12809000	17762000	18099000	16978000	17613000
mws0918	283.06	268	284.068	C16H12O5	[M-H]-	Prunetin (5,4'-Dihydroxy-7-methoxyisoflavone)	Flavonoids	Isoflavones	552-59-0	1102.4	912.52	909.97	974.963	1336	756.2	897.86	996.687	2481.6	1156.9	665.62	1434.71	562.99	311.68	510.82	461.83	2065.1	2049.3	1998.2	2037.53	25208	19919	36615	27247.3	1201.7	1292.4	1488.1	1327.4	811.7	1309.1	936.39	1019.06	1050.6	1052.5	713.08	938.727	1113.3	1023.3	1552.9	1229.83
mws1172	445.11	283	446.121	C22H22O10	[M-H]-	Trifolirhizin (Maackiain-3-O-glucoside)	Flavonoids	Isoflavones	6807-83-6	131750	120000	121720	124490	69022	62994	66603	66206.3	95410	87421	92502	91777.7	64054	62232	58068	61451.3	24775	31888	27877	28180	155910	122500	156310	144907	263330	294700	241370	266467	199350	189160	153690	180733	159830	177930	168660	168807	160180	188300	172910	173797
pmp000194	519.11	271.05	518.106	C24H22O13	[M+H]+	6''-O-Malonylgenistin	Flavonoids	Isoflavones	51011-05-3	28532	23392	26910	26278	18371	13538	18207	16705.3	117300	131020	100770	116363	64369	70928	55762	63686.3	25161	28889	25058	26369.3	20493	26018	23414	23308.3	33171	28312	31270	30917.7	29595	25175	31508	28759.3	60177	56855	44515	53849	56161	60782	85950	67631
pmp000417	417.12	255.06	416.111	C21H20O9	[M+H]+	Daidzein-4'-O-glucoside	Flavonoids	Isoflavones	-	94372	118410	109480	107421	78406	96517	94670	89864.3	131610	97799	86527	105312	92336	84809	73540	83561.7	48671	47621	84202	60164.7	119110	117780	137780	124890	95114	127960	115510	112861	89268	97044	100850	95720.7	169740	177590	183610	176980	265830	333680	305610	301707
pmp000548	301.07	286.04	300.063	C16H12O6	[M+H]+	Pratensein	Flavonoids	Isoflavones	2284-31-3	1491600	1468300	1401200	1453700	993650	957530	1043400	998193	285570	309140	284300	293003	982850	882120	937080	934017	3346600	3490800	3421400	3419600	1306700	1288300	1315300	1.30343e+06	934100	924630	945380	934703	1117400	1140500	1121500	1.12647e+06	1806400	1707000	1806500	1773300	291550	302010	297910	297157
pmp000550	447.13	285.07	446.121	C22H22O10	[M+H]+	Calycosin-7-O-glucoside	Flavonoids	Isoflavones	20633-67-4	24442	23568	27494	25168	37992	11228	7856.5	19025.5	770220	904170	812190	828860	337930	321360	352240	337177	26238	21886	32131	26751.7	215020	239480	181560	212020	50529	54003	42246	48926	55561	69342	49112	58005	90995	78658	117080	95577.7	31986	44428	49144	41852.7
pmp001225	339.12	119	338.115	C20H18O5	[M+H]+	Wighteone	Flavonoids	Isoflavones	51225-30-0	69764	68800	67980	68848	39852	35785	32566	36067.7	9932.4	11737	11578	11082.5	12750	9371.1	5818	9313.03	67102	71337	62550	66996.3	47328	47966	52560	49284.7	54495	46835	55843	52391	41392	39884	44870	42048.7	28038	30662	28567	29089	18617	23292	14819	18909.3
Wmkn002777	561.16	267.07	562.169	C27H30O13	[M-H]-	7-Hydroxy-3''-methoxy-isoflavone-7-primeveroside	Flavonoids	Isoflavones	-	245750	318450	305560	289920	88924	83697	91749	88123.3	195530	269410	292060	252333	183370	119910	131270	144850	175060	128100	174810	159323	113790	112000	101190	108993	146030	139180	194110	159773	92009	82761	100080	91616.7	195700	162600	82247	146849	302210	294310	304900	300473
Zmdp004112	519.11	271.06	518.106	C24H22O13	[M+H]+	Genistein-7-O-(6''-malonyl)glucoside	Flavonoids	Isoflavones	-	416460	359060	378080	384533	309470	349150	319970	326197	122540	146500	141010	136683	280740	265590	236670	261000	210490	222240	228820	220517	209510	233330	195580	212807	242180	275880	255920	257993	164630	155970	195500	172033	135720	140820	117090	131210	596230	663650	623020	627633
Zmdp005767	517.13	269.09	516.127	C25H24O12	[M+H]+	Formononetin-7-O-(6''-Malonyl)glucoside	Flavonoids	Isoflavones	-	49563	51339	45656	48852.7	31230	23803	24914	26649	25573	24194	21680	23815.7	28550	34162	31857	31523	44601	42801	31756	39719.3	31757	20254	29190	27067	38751	25199	41653	35201	42636	40474	38463	40524.3	36349	29170	34213	33244	28065	35380	21043	28162.7
pmb0785	130.07	103.3	129.058	C9H7N	[M+H]+	Isoquinoline	Alkaloids	Isoquinoline alkaloids	119-65-3	12662	12559	21295	15505.3	24638	29318	22786	25580.7	27039	31758	26017	28271.3	38968	34831	41080	38293	47690	41520	51574	46928	11985	18050	16373	15469.3	9158.1	10819	5908.5	8628.53	38944	31070	21578	30530.7	20199	23578	19574	21117	12462	14050	20337	15616.3
HJN083	521.2	359.15	522.211	C26H34O11	[M-H]-	Lariciresinol-4'-O-glucoside	Lignans and Coumarins	Lignans	143663-00-7	48647	57103	54454	53401.3	106160	85698	84574	92144	113550	90772	102710	102344	71569	93550	61550	75556.3	123690	77735	87150	96191.7	140810	131320	99413	123848	84602	125990	102850	104481	149060	109330	107880	122090	89202	64945	90191	81446	29007	33921	32070	31666
Hmcn002743	417.15	181.04	418.162	C22H26O8	[M-H]-	Lirioresinol A	Lignans and Coumarins	Lignans	21453-71-4	145150	142610	157050	148270	204260	210620	214570	209817	302090	316350	302320	306920	154930	167470	145090	155830	69439	66576	60260	65425	177480	183090	201950	187507	145650	162870	155070	154530	110570	109600	97065	105745	299400	291620	284720	291913	192510	190850	204710	196023
Hmln002355	549.2	387.15	550.204	C27H34O12	[M-H]-	5'-Methoxymatairesinoside	Lignans and Coumarins	Lignans	1691201-82-7	111600	119130	179850	136860	208040	212070	237760	219290	142220	172780	189750	168250	182900	214000	157290	184730	152630	151310	118780	140907	117070	133000	162190	137420	144230	126520	127910	132887	142770	134090	195570	157477	133740	114620	125560	124640	173790	179060	107510	153453
Lmmn002260	551.21	389.17	552.221	C27H36O12	[M-H]-	5'-Methoxyisolariciresinol-9'-O-glucoside	Lignans and Coumarins	Lignans	-	252400	245210	278000	258537	346200	320070	332610	332960	196670	209400	193830	199967	317130	306330	224260	282573	275250	299940	314500	296563	520840	450620	545580	505680	283100	292330	289570	288333	251410	272620	248830	257620	276540	247410	251580	258510	139040	145040	161130	148403
Lmmn002274	521.2	359.15	522.21	C26H34O11	[M-H]-	Isolariciresinol-9'-O-glucoside	Lignans and Coumarins	Lignans	63358-12-3	25408	32498	23615	27173.7	45672	62362	82248	63427.3	37152	22851	25225	28409.3	52282	49731	59287	53766.7	56540	63087	55841	58489.3	57567	43144	54543	51751.3	34422	43715	39044	39060.3	65870	72524	47264	61886	62028	51814	50026	54622.7	28178	35414	47171	36921
Lmmn003748	359.15	180.08	360.157	C20H24O6	[M-H]-	Isolariciresinol	Lignans and Coumarins	Lignans	548-29-8	16294	14639	15246	15393	43730	36357	45792	41959.7	13055	12044	13622	12907	19999	17007	20860	19288.7	6216.2	5046.9	5865.8	5709.63	32793	42391	44762	39982	19332	14323	15912	16522.3	15078	18684	19107	17623	8729.5	10977	10307	10004.5	3504.8	3205.3	3366.5	3358.87
Lmqn001932	579.21	417.16	580.216	C28H36O13	[M-H]-	Syringaresinol-4'-O-glucoside	Lignans and Coumarins	Lignans	7374-79-0	571680	486540	416040	491420	496520	490130	446500	477717	448540	474500	435830	452957	193850	177470	207680	193000	206100	277870	242960	242310	530110	582350	759570	624010	326420	405430	412240	381363	318170	346690	402790	355883	346400	312040	286780	315073	637000	594840	446300	559380
Lmtn003096	523.21	361.14	524.226	C26H36O11	[M-H]-	Secoisolariciresinol 4-O-glucoside	Lignans and Coumarins	Lignans	-	50339	53768	37505	47204	87180	82058	69694	79644	50164	86966	60363	65831	81376	73449	79094	77973	71243	41893	72426	61854	136090	163050	143490	147543	96643	103010	83055	94236	125430	112690	96067	111396	99090	80787	61558	80478.3	113100	102010	106930	107347
mws0097	357.13	151	358.142	C20H22O6	[M-H]-	Pinoresinol	Lignans and Coumarins	Lignans	487-36-5	112480	115690	129700	119290	67486	58150	66937	64191	61302	61811	57602	60238.3	45533	51400	42988	46640.3	45322	36400	45120	42280.7	110980	107280	104860	107707	72623	75948	70257	72942.7	48022	49671	52002	49898.3	114760	132370	120510	122547	58485	58370	58654	58503
pmn001369	697.23	535.18	698.242	C32H42O17	[M-H]-	1-Hydroxypineolin Diglucoside	Lignans and Coumarins	Lignans	-	192700	209010	202660	201457	216150	171090	196290	194510	147150	161680	163880	157570	142430	124620	139680	135577	230730	242090	237690	236837	165850	191080	176280	177737	226150	280010	256450	254203	215350	204450	222430	214077	175120	131700	166510	157777	247560	208800	242260	232873
pmn001370	681.24	519.19	682.247	C32H42O16	[M-H]-	Pinoresinol-4,4'-O-di-O-glucoside	Lignans and Coumarins	Lignans	63902-38-5	647350	560150	676090	627863	665240	743490	762380	723703	528710	540700	583860	551090	736840	759890	797280	764670	1013900	1007700	932690	984763	738010	775420	734820	749417	738500	819310	671480	743097	623420	714800	671570	669930	1147600	1015400	1197200	1.12007e+06	914510	943630	970770	942970
pmn001371	549.2	387.15	550.205	C27H34O12	[M-H]-	Eucommin A	Lignans and Coumarins	Lignans	99633-12-2	120900	148930	123090	130973	165580	200140	178740	181487	167890	146780	172150	162273	168150	160690	161210	163350	149220	128340	119070	132210	286400	168620	256050	237023	161210	156840	137980	152010	168250	133350	150330	150643	283330	271320	265020	273223	175230	161650	171630	169503
pmn001375	535.18	373.13	536.189	C26H32O12	[M-H]-	1-Hydroxypinoresinol-1-O-Glucoside	Lignans and Coumarins	Lignans	81495-71-8	71629	57375	63347	64117	122690	90666	102460	105272	108570	110920	144340	121277	88957	75729	91892	85526	133670	168510	149450	150543	135560	168810	152980	152450	113140	115880	114090	114370	269560	225650	251460	248890	77205	68979	83062	76415.3	61686	85292	74933	73970.3
pmn001378	519.19	357.14	520.194	C26H32O11	[M-H]-	Pinoresinol-4-O-glucoside	Lignans and Coumarins	Lignans	41607-20-9	532180	541480	558750	544137	407970	387920	290260	362050	482690	401690	447740	444040	455000	511430	518880	495103	360840	404220	369650	378237	697510	664470	788660	716880	460000	504140	447500	470547	377810	443150	317520	379493	858410	814920	781130	818153	559920	562700	515430	546017
pmn001663	417.16	402.1	418.163	C22H26O8	[M-H]-	Syringaresinol	Lignans and Coumarins	Lignans	21453-69-0	38376	34080	37051	36502.3	53461	50429	55991	53293.7	69391	78828	77916	75378.3	39198	43071	35827	39365.3	16714	15341	16364	16139.7	47701	46150	50300	48050.3	34110	36066	32564	34246.7	28994	26569	24972	26845	74369	73073	82703	76715	50633	47655	47315	48534.3
Rfmb25702	561.2	357.13	562.205	C28H34O12	[M-H]-	Pinoresinol-4-O-(6''-acetyl)glucoside	Lignans and Coumarins	Lignans	-	119950	127860	128770	125527	53366	56369	58273	56002.7	104250	113880	112900	110343	132710	136140	108720	125857	104530	96540	104740	101937	172770	188500	167560	176277	106350	78909	95456	93571.7	107890	123850	116750	116163	140810	134200	128730	134580	116030	122540	93100	110557
Rfmb26201	621.22	417.16	622.226	C30H38O14	[M-H]-	Syringaresinol-4'-O-(6''-acetyl)glucoside	Lignans and Coumarins	Lignans	-	2276000	2577700	2845900	2.56653e+06	1185200	1122200	1271300	1192900	2643100	2845200	2831900	2773400	1689400	1528200	1581200	1599600	872130	995720	944170	937340	1985000	1959800	2017700	1987500	1835800	1632400	1871800	1780000	1434800	1421300	1525300	1.46047e+06	1577900	1704700	1676000	1.65287e+06	2715200	2728700	2572600	2.67217e+06
Xmyn002653	521.19	359.14	522.21	C26H34O11	[M-H]-	Isolariciresinol-4-O-glucoside	Lignans and Coumarins	Lignans	-	1140700	944990	1153700	1.0798e+06	562140	626740	630330	606403	1058000	1346600	1205100	1.20323e+06	935510	995150	710250	880303	1353400	1297300	1127000	1.25923e+06	1163400	1070000	1029700	1087700	1127900	1071500	1295800	1.16507e+06	1424900	1372100	1413600	1.40353e+06	1084100	1194500	1039700	1106100	1122400	1458800	1672000	1.41773e+06
Hmqp006235	516.3	184.07	515.297	C26H46NO7P	[M+H]+	LysoPC 18:4	Lipids	LPC	-	38535	37766	35789	37363.3	130940	124640	141010	132197	60561	68254	65508	64774.3	29692	25059	26682	27144.3	28107	24993	27509	26869.7	38723	39192	36655	38190	55800	59487	55334	56873.7	48069	49774	46072	47971.7	16158	13699	10981	13612.7	86266	108940	102850	99352
Lmhp007598	534.36	184.07	533.348	C27H52NO7P	[M+H]+	LysoPC 19:2(2n isomer)	Lipids	LPC	-	30124	27655	33481	30420	666790	684470	715150	688803	90529	88327	88776	89210.7	205330	189620	205020	199990	102440	104100	96802	101114	115270	109940	111650	112287	134420	154230	134640	141097	183510	174020	190850	182793	102690	103710	106580	104327	169710	162690	162570	164990
Lmhp007840	534.36	184.07	533.348	C27H52NO7P	[M+H]+	LysoPC 19:2	Lipids	LPC	-	19052	23238	17693	19994.3	231830	211050	248290	230390	47076	46854	45861	46597	73496	77291	85691	78826	40836	35925	47651	41470.7	45262	57129	61153	54514.7	45020	63901	54714	54545	66551	59392	58445	61462.7	74007	72189	56675	67623.7	74885	60324	57480	64229.7
Lmhp008718	506.32	184.07	505.317	C25H48NO7P	[M+H]+	LysoPC 17:2	Lipids	LPC	-	50737	48525	47797	49019.7	592240	581170	643170	605527	176870	182820	184780	181490	113810	121160	119850	118273	105340	92420	102160	99973.3	283570	282020	296870	287487	382240	381130	373290	378887	359840	350250	368670	359587	161480	160020	160320	160607	394690	390950	396100	393913
Lmhp008833	494.32	184.07	493.317	C24H48NO7P	[M+H]+	LysoPC 16:1(2n isomer)	Lipids	LPC	-	99474	91136	91666	94092	581130	658480	667510	635707	92168	98491	94141	94933.3	145840	179400	179100	168113	251560	286690	273320	270523	254180	250640	255320	253380	334160	317920	300860	317647	315120	333380	338960	329153	318070	227270	266670	270670	269450	270920	263480	267950
Lmhp008924	532.34	184.07	531.332	C27H50NO7P	[M+H]+	LysoPC 19:3	Lipids	LPC	-	3069.2	3013.5	1734.3	2605.67	18617	18932	17529	18359.3	7135.3	8206.8	5449.7	6930.6	4196.5	4092.8	4267	4185.43	4419	5148.2	6783.8	5450.33	9697.7	12550	11947	11398.2	13657	12693	9554.5	11968.2	11371	9864.4	9860.7	10365.4	5598.1	7774.8	3526.1	5633	15095	13769	13610	14158
Lmhp009129	482.32	184.07	481.317	C23H48NO7P	[M+H]+	LysoPC 15:0(2n isomer)	Lipids	LPC	-	354630	283230	299380	312413	2855200	2777800	2703300	2.77877e+06	1135800	1147300	1233000	1.17203e+06	1082100	1063800	1082300	1.07607e+06	689310	697350	727520	704727	796570	761950	768100	775540	1218400	1199100	1087300	1.16827e+06	1310400	1241900	1294900	1282400	569210	567850	547620	561560	1122100	1046400	1063100	1077200
Lmhp009590	508.34	184.07	507.332	C25H50NO7P	[M+H]+	LysoPC 17:1	Lipids	LPC	-	178150	137810	167700	161220	1351500	1398300	1310300	1.35337e+06	646540	665440	707770	673250	775150	812680	835000	807610	704070	725420	714600	714697	658060	688160	632720	659647	926000	998570	970200	964923	720180	700690	729120	716663	523400	485290	474530	494407	990320	1023800	1080800	1031640
Lmhp009890	546.36	184.07	545.348	C28H52NO7P	[M+H]+	LysoPC 20:3	Lipids	LPC	1199257-41-4	58539	50211	52764	53838	194720	188550	190540	191270	125210	136650	120040	127300	88208	92302	95964	92158	93055	96121	96211	95129	142390	144890	145000	144093	176580	166670	177920	173723	131890	119640	114730	122087	57474	53051	60954	57159.7	161090	155920	165720	160910
Lmhp010190	522.36	184.07	521.348	C26H52NO7P	[M+H]+	LysoPC 18:1(2n isomer)	Lipids	LPC	-	13535000	13625000	12162000	1.31073e+07	42988000	42506000	42826000	4.27733e+07	20523000	20423000	21298000	20748000	45499000	46273000	45701000	4.58243e+07	46021000	45896000	45924000	45947000	38086000	37607000	34905000	36866000	40146000	40070000	39783000	3.99997e+07	45560000	46864000	46583000	4.63357e+07	33881000	33164000	32524000	3.31897e+07	28040000	28049000	28673000	28254000
Lmhp010515	510.36	184.07	509.348	C25H52NO7P	[M+H]+	LysoPC 17:0(2n isomer)	Lipids	LPC	-	900950	914630	827770	881117	5419600	5210300	5382400	5.33743e+06	1075500	1071900	1139900	1.09577e+06	1613300	1594700	1659000	1.62233e+06	1989300	1873000	2024400	1.96223e+06	5111400	4990700	4769600	4.95723e+06	4440300	4764100	4546500	4.58363e+06	4245400	4394400	4355200	4.33167e+06	681290	730990	702580	704953	3396400	3570300	3472300	3.47967e+06
Lmhp010908	536.37	184.07	535.364	C27H54NO7P	[M+H]+	LysoPC 19:1	Lipids	LPC	-	562400	557360	496130	538630	1410600	1444700	1494200	1.44983e+06	394600	410550	407360	404170	678850	683280	655130	672420	1897500	1845000	1887900	1876800	2195500	2219400	2217100	2.21067e+06	2291900	2455800	2317800	2.35517e+06	1187500	1227000	1252100	1222200	447030	447400	418260	437563	1342900	1405500	1425900	1.39143e+06
Lmhp011549	550.39	184.07	549.379	C28H56NO7P	[M+H]+	LysoPC 20:1	Lipids	LPC	-	20425	20093	13795	18104.3	96057	77157	89575	87596.3	106270	134200	145600	128690	120010	125730	135210	126983	81726	90530	90342	87532.7	110400	102440	120120	110987	107910	115060	102910	108627	133270	158420	137170	142953	79064	84530	77260	80284.7	154120	164490	184520	167710
mws0126	524.37	184.07	523.364	C26H54NO7P	[M+H]+	LysoPC 18:0	Lipids	LPC	19420-57-6	12597000	11958000	11698000	1.20843e+07	37352000	38832000	37176000	3.77867e+07	22305000	22131000	23073000	22503000	23175000	23037000	24466000	2.35593e+07	26738000	26673000	29421000	2.76107e+07	23276000	24278000	24356000	23970000	23286000	26393000	24411000	2.46967e+07	25258000	25114000	26235000	2.55357e+07	12000000	12585000	12358000	1.23143e+07	23554000	22686000	24825000	2.36883e+07
pma1303	492.31	184.07	491.301	C24H46NO7P	[M+H]+	LysoPC 16:2	Lipids	LPC	-	21404	17081	15626	18037	276520	271530	278580	275543	176090	177430	168540	174020	103050	109710	109480	107413	89602	90144	88663	89469.7	95224	93454	104800	97826	100290	105260	101770	102440	93923	90136	93956	92671.7	96515	101960	100190	99555	106700	117340	121360	115133
pmb0854	518.32	184.07	517.317	C26H48NO7P	[M+H]+	LysoPC 18:3	Lipids	LPC	-	9386000	9936800	8690400	9.33773e+06	36039000	36239000	36183000	3.61537e+07	23272000	24786000	24015000	2.40243e+07	16416000	16657000	16688000	16587000	19357000	18687000	19532000	19192000	23203000	24053000	24450000	23902000	27281000	30233000	30065000	29193000	19137000	18466000	21054000	1.95523e+07	14882000	14522000	14706000	1.47033e+07	32314000	30218000	31271000	3.12677e+07
pmb0855	496.34	184.07	495.332	C24H50NO7P	[M+H]+	LysoPC 16:0	Lipids	LPC	17364-16-8	4479900	4362500	3785000	4.20913e+06	15796000	14898000	14793000	1.51623e+07	10508000	9943300	10481000	1.03108e+07	10834000	11334000	10555000	1.09077e+07	11913000	11928000	12575000	1.21387e+07	9528800	9447000	10091000	9.68893e+06	10657000	11491000	11064000	1.10707e+07	11658000	11732000	11958000	1.17827e+07	4907400	5042200	5016700	4.98877e+06	9735000	9485600	9559000	9593200
pmb0863	492.31	184.07	491.301	C24H46NO7P	[M+H]+	LysoPC 16:2(2n isomer)	Lipids	LPC	-	17054	15700	14052	15602	325750	355130	332660	337847	145990	152060	153680	150577	112560	114550	108020	111710	63627	67842	68174	66547.7	130120	117490	123840	123817	102800	113740	109810	108783	126300	130040	132940	129760	114350	106320	107300	109323	144730	142870	153080	146893
pmb0865	518.32	184.07	517.317	C26H48NO7P	[M+H]+	LysoPC 18:3(2n isomer)	Lipids	LPC	-	10722000	11109000	9764100	10531700	35595000	36900000	36973000	3.64893e+07	22854000	23860000	24152000	23622000	18562000	18814000	19035000	1.88037e+07	16384000	16548000	16836000	1.65893e+07	32477000	31948000	31714000	3.20463e+07	33449000	31447000	32920000	3.26053e+07	29143000	28376000	30295000	2.92713e+07	20192000	19065000	19764000	1.96737e+07	37314000	36100000	37572000	3.69953e+07
pmb2165	412.25	184.07	411.239	C18H38NO7P	[M+H]+	LysoPC 10:0	Lipids	LPC	22248-63-1	16039	13502	19132	16224.3	25004	25515	21833	24117.3	38342	39843	39911	39365.3	29025	22396	23428	24949.7	13568	10104	13846	12506	17352	15884	14759	15998.3	10683	12531	13800	12338	7138.1	10172	10531	9280.37	25912	25992	19486	23796.7	26350	19028	22205	22527.7
pmb2228	538.39	184.07	537.379	C27H56NO7P	[M+H]+	LysoPC 19:0	Lipids	LPC	108273-88-7	3641.6	1991.6	2678.6	2770.6	17003	16492	8998.3	14164.4	2100	2473.5	4641.1	3071.53	10096	16325	13575	13332	14652	18395	16923	16656.7	9957.1	4819.4	5529.4	6768.63	6108.3	14103	12921	11044.1	9271.8	10723	12157	10717.3	1579	5312.5	5767.6	4219.7	8472.3	4534.7	6539.7	6515.57
pmb2260	480.31	184.07	479.301	C23H46NO7P	[M+H]+	LysoPC 15:1	Lipids	LPC	-	36483	40821	32378	36560.7	429640	428890	415310	424613	83478	79614	86497	83196.3	64850	72957	74510	70772.3	51255	57846	46286	51795.7	76400	77795	74687	76294	149090	164840	149230	154387	94342	97147	96859	96116	42277	47373	40752	43467.3	201250	198720	197000	198990
pmb2319	482.32	184.07	481.317	C23H48NO7P	[M+H]+	LysoPC 15:0	Lipids	LPC	108273-89-8	271160	257820	232490	253823	2412600	2265500	2476100	2.38473e+06	977640	1000800	1035700	1.00471e+06	931320	878300	900940	903520	539250	536980	554810	543680	656240	682580	749830	696217	1053400	1152600	1077700	1.09457e+06	967910	1004000	1129300	1.03374e+06	470120	465810	477140	471023	939080	901260	940560	926967
pmb2406	510.36	184.07	509.348	C25H52NO7P	[M+H]+	LysoPC 17:0	Lipids	LPC	50930-23-9	1878100	1765700	1746600	1796800	8368500	8656600	9061400	8695500	2744800	2835200	2958000	2846000	3225900	3332200	3187200	3.24843e+06	5131400	5238100	5584300	5.31793e+06	6618000	6545600	6577900	6580500	8117000	8213200	8117900	8.14937e+06	5572300	5506300	5491800	5.52347e+06	1577800	1564400	1601700	1581300	5070900	5081300	5098400	5.08353e+06
pmd0130	468.31	184.07	467.301	C22H46NO7P	[M+H]+	LysoPC 14:0	Lipids	LPC	20559-16-4	132990	129820	120110	127640	888920	968700	953280	936967	344880	350610	352480	349323	450760	466990	450390	456047	313330	294300	311850	306493	282630	294960	284060	287217	383660	393620	366080	381120	596590	577120	606220	593310	183400	176040	174410	177950	324550	300990	295470	307003
pmd0132	496.34	184.07	495.332	C24H50NO7P	[M+H]+	LysoPC 16:0(2n isomer)	Lipids	LPC	-	4971300	5097300	4678100	4.91557e+06	25769000	25724000	26634000	2.60423e+07	12719000	13142000	13693000	1.31847e+07	15366000	15352000	15680000	15466000	14014000	13592000	13930000	1.38453e+07	13022000	13099000	13285000	1.31353e+07	16346000	17920000	16530000	16932000	18277000	17894000	19390000	1.85203e+07	7909900	7617200	7799700	7775600	13990000	14659000	14875000	14508000
pmd0136	524.37	184.07	523.364	C26H54NO7P	[M+H]+	LysoPC 18:0(2n isomer)	Lipids	LPC	-	3744000	4599800	3348600	3.89747e+06	16512000	16598000	13092000	1.54007e+07	8225400	6847100	8442600	7.83837e+06	8685800	8782200	8734600	8734200	7415500	7415700	7422400	7.41787e+06	6987200	6968800	7021400	6.99247e+06	7543600	8068500	7641900	7.75133e+06	8137000	8287300	8258100	8.22747e+06	5172600	5347100	4322100	4.94727e+06	7646400	8246800	8105200	7.99947e+06
pmd0146	548.37	184.07	547.364	C28H54NO7P	[M+H]+	LysoPC 20:2(2n isomer)	Lipids	LPC	-	57373	52005	52519	53965.7	237130	249230	258020	248127	111390	122970	119060	117807	90567	91366	87612	89848.3	79098	96473	105460	93677	172960	172120	175610	173563	220180	203220	207420	210273	291870	292910	303300	296027	110960	104320	107490	107590	236170	246950	242580	241900
pmd0147	548.37	184.07	547.364	C28H54NO7P	[M+H]+	LysoPC 20:2	Lipids	LPC	-	80001	100670	68508	83059.7	358300	347880	334010	346730	275380	274770	268630	272927	142090	144430	165680	150733	250840	243350	261370	251853	265450	271510	265940	267633	416880	447300	418700	427627	274780	325610	326820	309070	189320	189550	181580	186817	302320	289730	314830	302293
pmp001251	520.34	184.07	519.332	C26H50NO7P	[M+H]+	LysoPC 18:2(2n isomer)	Lipids	LPC	-	14795000	13813000	13181000	1.39297e+07	40767000	40773000	40412000	4.06507e+07	28611000	29588000	29625000	2.92747e+07	28169000	28917000	28049000	2.83783e+07	30017000	29399000	29471000	29629000	38534000	38584000	37879000	3.83323e+07	39469000	40126000	38816000	3.94703e+07	41976000	40516000	42173000	41555000	33090000	34666000	33237000	3.36643e+07	41351000	42421000	41724000	41832000
pmp001270	494.32	184.07	493.317	C24H48NO7P	[M+H]+	LysoPC 16:1	Lipids	LPC	76790-27-7	59395	58562	42469	53475.3	460440	453950	478030	464140	61903	98797	98782	86494	112440	154080	161580	142700	370420	498170	275900	381497	127810	140670	134840	134440	241230	271400	275900	262843	192040	202070	185620	193243	88386	86752	67073	80737	142750	139800	147510	143353
pmp001273	520.34	184.07	519.332	C26H50NO7P	[M+H]+	LysoPC 18:2	Lipids	LPC	-	12896000	12105000	11489000	1.21633e+07	35742000	35551000	35470000	3.55877e+07	28468000	27644000	28434000	28182000	23420000	22837000	22964000	2.30737e+07	32169000	31623000	31426000	3.17393e+07	30240000	29576000	30351000	3.00557e+07	35860000	37361000	35975000	3.63987e+07	34351000	33057000	35181000	3.41963e+07	28064000	26588000	26405000	27019000	34760000	37051000	36141000	35984000
pmp001281	522.36	184.07	521.348	C26H52NO7P	[M+H]+	LysoPC 18:1	Lipids	LPC	-	13790000	12684000	12540000	1.30047e+07	38998000	38537000	39388000	3.89743e+07	22054000	22109000	21286000	2.18163e+07	42257000	42191000	41189000	41879000	50196000	51313000	54630000	5.20463e+07	30532000	29948000	29827000	3.01023e+07	40550000	39674000	39915000	4.00463e+07	37439000	37455000	39464000	3.81193e+07	30535000	29129000	28170000	29278000	22110000	21628000	21731000	21823000
Lmhp007836	448.25	307.23	447.239	C21H38NO7P	[M+H]+	LysoPE 16:3	Lipids	LPE	-	5876.2	6592.7	7648.7	6705.87	15201	15766	14271	15079.3	3764	3650	3092.3	3502.1	6018.8	4480.6	3765	4754.8	2804.7	3138.2	3837	3259.97	15846	10836	14076	13586	6535.6	5989	6326.8	6283.8	6994.6	8816.2	7458.1	7756.3	4989.6	2406.1	3095.3	3497	10566	14887	13344	12932.3
Lmhp008337	426.26	285.24	425.254	C19H40NO7P	[M+H]+	LysoPE 14:0(2n isomer)	Lipids	LPE	-	4860.3	4454.7	5433.6	4916.2	5988.3	8209.7	6588.2	6928.73	5683	5533	5951.3	5722.43	7341	8167.7	6338.9	7282.53	3639.5	4201.9	3348	3729.8	71752	67363	65316	68143.7	2932.9	4433.4	3163.8	3510.03	4841	6177.1	4635.6	5217.9	2707.9	3093.6	4512.7	3438.07	4875.9	4789.7	5734.9	5133.5
Lmhp008440	438.26	297.24	437.254	C20H40NO7P	[M+H]+	LysoPE 15:1	Lipids	LPE	-	3230.9	1706.1	2264.7	2400.57	5902	3518.5	6024.3	5148.27	1741.1	1042.3	1281.5	1354.97	1019.9	2096	1179.2	1431.7	1973.8	3108.6	1246.7	2109.7	2327.2	2509.3	2398.6	2411.7	3215.8	2272.9	3459.7	2982.8	3102.2	1022.3	1914	2012.83	1530.8	881.07	2053	1488.29	6013.4	4251.8	4519.2	4928.13
Lmhp008589	476.28	335.26	475.27	C23H42NO7P	[M+H]+	LysoPE 18:3(2n isomer)	Lipids	LPE	-	768220	716560	750800	745193	751030	695830	729130	725330	486680	510000	496020	497567	427790	418700	413600	420030	290040	275370	288120	284510	1241700	1205100	1177800	1208200	698750	701390	680380	693507	585800	625110	621880	610930	354670	328060	346760	343163	1440000	1460100	1446700	1.44893e+06
Lmhp008763	452.28	311.26	451.27	C21H42NO7P	[M+H]+	LysoPE 16:1(2n isomer)	Lipids	LPE	-	6416.9	8112.4	7941.2	7490.17	7802.1	7749.7	10152	8567.93	2902.2	2671	1844.5	2472.57	2965.4	2116.1	2554.6	2545.37	1479.1	1565.8	2123.3	1722.73	68430	66462	68023	67638.3	8052.1	7889.1	6436.8	7459.33	4150.2	3767.3	4428.5	4115.33	31134	31430	27030	29864.7	14323	15509	12390	14074
Lmhp008801	476.28	335.26	475.27	C23H42NO7P	[M+H]+	LysoPE 18:3	Lipids	LPE	-	884830	851790	808950	848523	701600	628720	693340	674553	740510	760300	760770	753860	635890	623410	615980	625093	391290	409230	395280	398600	858260	793810	939120	863730	763580	773330	747840	761583	528660	564700	579420	557593	378090	380750	336040	364960	1227600	1255800	1229700	1237700
Lmhp008885	440.28	299.26	439.27	C20H42NO7P	[M+H]+	LysoPE 15:0(2n isomer)	Lipids	LPE	-	13381	12212	13743	13112	20637	22492	18960	20696.3	15550	14179	15992	15240.3	14723	13978	15559	14753.3	6263.2	11221	9757.4	9080.53	14605	19987	15327	16639.7	12014	13178	12370	12520.7	12481	15270	15331	14360.7	7065.4	7962.7	4642.8	6556.97	15759	16767	18255	16927
Lmhp009034	452.28	311.26	451.27	C21H42NO7P	[M+H]+	LysoPE 16:1	Lipids	LPE	-	5488.1	5845.4	5613.9	5649.13	10302	7253.3	9635.8	9063.7	5462.6	3313.8	3964.2	4246.87	4635.6	4657.2	5166.1	4819.63	4665.8	3759.7	3961.8	4129.1	16329	22357	17576	18754	6552.4	6691.8	6477.3	6573.83	4733.7	3377.2	3233.3	3781.4	10630	7889.1	11166	9895.03	6867.1	8072.2	4913.7	6617.67
Lmhp009187	440.28	299.26	439.27	C20H42NO7P	[M+H]+	LysoPE 15:0	Lipids	LPE	-	66075	69941	65433	67149.7	109700	113690	114510	112633	79290	93199	76132	82873.7	81042	81528	85275	82615	51301	48877	46641	48939.7	86656	89911	91580	89382.3	67359	67010	66423	66930.7	75367	76490	73654	75170.3	34866	29018	37753	33879	91516	95896	89813	92408.3
Lmhp009464	466.29	325.27	465.286	C22H44NO7P	[M+H]+	LysoPE 17:1(2n isomer)	Lipids	LPE	-	6351.3	9884	5166.9	7134.07	6397.3	11615	10108	9373.43	3464.6	3120.2	2588.5	3057.77	5494.6	6187	5160.6	5614.07	1668.9	2415	4095.1	2726.33	477880	460150	449370	462467	16452	13439	20107	16666	5616.4	9345.8	8201.7	7721.3	7055.5	5664.6	1257.2	4659.1	9833	10353	10104	10096.7
Lmhp009769	466.29	325.27	465.286	C22H44NO7P	[M+H]+	LysoPE 17:1	Lipids	LPE	-	23320	24078	17019	21472.3	29780	34399	35236	33138.3	20094	21372	24136	21867.3	24211	23401	26570	24727.3	16678	14449	17044	16057	26121	25187	28532	26613.3	21665	25013	22012	22896.7	23068	21199	23949	22738.7	14295	13754	12422	13490.3	36580	39000	39632	38404
Lmhp009802	504.31	363.29	503.301	C25H46NO7P	[M+H]+	LysoPE 20:3(2n isomer)	Lipids	LPE	-	19758	18262	17230	18416.7	10075	9286.7	9182.2	9514.63	12238	14657	15460	14118.3	6982.4	9225.5	7082.7	7763.53	4976	6395.7	4963.9	5445.2	21555	16487	16330	18124	8824.5	10434	9529.7	9596.07	10441	11870	10031	10780.7	4133.1	5267.4	4801.5	4734	14102	15378	14307	14595.7
Lmhp010040	504.31	363.29	503.301	C25H46NO7P	[M+H]+	LysoPE 20:3	Lipids	LPE	-	18709	19219	18630	18852.7	9051.7	9946.6	10669	9889.1	11974	14897	14785	13885.3	7151.3	6988.2	6990.9	7043.47	4805.4	4266.6	4726.8	4599.6	19095	17463	14126	16894.7	10464	9708.8	10395	10189.3	12908	9069.5	11205	11060.8	3906.6	5248.8	4992.8	4716.07	16278	16279	14185	15580.7
Lmhp010514	506.32	365.31	505.317	C25H48NO7P	[M+H]+	LysoPE 20:2(2n isomer)	Lipids	LPE	-	4928.5	4940	4166.4	4678.3	3943.4	3774.2	3943.1	3886.9	3729	3520.7	3731.2	3660.3	1091.6	1984.3	2010.7	1695.53	936.05	1059.2	1517.7	1170.98	6232.2	6375.6	6851.7	6486.5	3560.9	3275.2	2570.2	3135.43	4717.5	5972	5615.5	5435	1910.6	2256.9	1697.9	1955.13	4342.1	5789.7	8914	6348.6
Lmhp010757	506.32	365.31	505.317	C25H48NO7P	[M+H]+	LysoPE 20:2	Lipids	LPE	-	7888.4	10734	7537.4	8719.93	4583.4	5657.9	3681.1	4640.8	9820.9	9254.8	8870.7	9315.47	3824	3818.6	4127.5	3923.37	3942.1	3608	4573.9	4041.33	10479	7774.7	8086.1	8779.93	8216	6174.7	8792	7727.57	8950.2	7602.5	7964.7	8172.47	4196.6	4288.7	3740.2	4075.17	8663.8	11099	12012	10591.6
mws0289	480.31	339.29	479.301	C23H46NO7P	[M+H]+	LysoPE 18:1	Lipids	LPE	89576-29-4	648740	650000	643360	647367	503130	495720	499750	499533	271400	273530	286000	276977	819920	814170	823540	819210	964570	987750	930500	960940	633490	635130	624350	630990	589780	577470	598260	588503	624350	644420	700090	656287	374640	397320	389170	387043	336810	339030	335910	337250
pmb0856	480.31	339.29	479.301	C23H46NO7P	[M+H]+	LysoPE 18:1(2n isomer)	Lipids	LPE	-	301360	306070	302380	303270	291380	280080	298420	289960	117250	121470	118850	119190	474620	438640	466470	459910	409210	414530	401700	408480	451010	439110	421260	437127	291850	267020	292370	283747	457440	460540	456080	458020	257230	251630	250640	253167	168710	169880	199820	179470
pmb0864	426.26	285.24	425.254	C19H40NO7P	[M+H]+	LysoPE 14:0	Lipids	LPE	-	15847	17476	14586	15969.7	20866	24280	25858	23668	20719	20255	19490	20154.7	31045	34354	35107	33502	11674	15849	13040	13521	35891	38037	39569	37832.3	13450	15458	14845	14584.3	17096	18269	18173	17846	10604	12886	9672.6	11054.2	16196	16939	15514	16216.3
pmb0874	478.29	337.27	477.286	C23H44NO7P	[M+H]+	LysoPE 18:2(2n isomer)	Lipids	LPE	-	1171900	1178500	1110400	1153600	770540	831660	785560	795920	750220	757850	781120	763063	741310	725320	736040	734223	595190	620560	565670	593807	2048500	1834600	1924300	1935800	1154600	1099000	1235400	1163000	1410200	1434900	1467200	1.43743e+06	777400	819200	822500	806367	1912700	2036300	2086100	2011700
pmb0876	454.29	313.27	453.286	C21H44NO7P	[M+H]+	LysoPE 16:0	Lipids	LPE	53862-35-4	4375200	4544500	4275300	4.39833e+06	5848300	6017500	6110900	5.99223e+06	5249100	5243100	5449300	5.31383e+06	5942100	6113000	6099000	6.05137e+06	4389700	4450500	4837700	4559300	7608400	7677200	6997700	7.42777e+06	5616700	5430600	5273500	5.44027e+06	6093700	6394900	6401800	6296800	2346600	2271300	2174700	2264200	5876200	6280300	6340600	6165700
pmb0880	482.32	341.31	481.317	C23H48NO7P	[M+H]+	LysoPE 18:0(2n isomer)	Lipids	LPE	-	2794.8	1969	2400.9	2388.23	1839	3260.8	2714.6	2604.8	695.18	672.42	622.8	663.467	4871.5	4328.1	3557.2	4252.27	4075	2893.4	4136	3701.47	2486.3	3400.4	3422.7	3103.13	3086.3	1706	2938.8	2577.03	4142.8	4365.1	4180.3	4229.4	2465.6	1441.5	2546.1	2151.07	1606.4	1410.6	1568.6	1528.53
pmb0881	478.29	337.27	477.286	C23H44NO7P	[M+H]+	LysoPE 18:2	Lipids	LPE	-	925810	938440	858320	907523	543560	532180	525530	533757	717770	694180	669250	693733	585040	579260	582170	582157	526650	506660	558130	530480	1057400	1115500	1134900	1102600	887300	867720	961150	905390	827050	849040	837400	837830	535760	581060	534340	550387	1132800	1239400	1282400	1218200
pmb0883	482.32	341.31	481.317	C23H48NO7P	[M+H]+	LysoPE 18:0	Lipids	LPE	69747-55-3	774860	756610	806900	779457	468630	450240	458290	459053	520540	559470	548260	542757	432870	454080	445450	444133	611940	628030	640510	626827	927910	813710	827140	856253	577440	557050	584780	573090	569330	613180	639690	607400	272250	259090	272480	267940	758730	766910	708400	744680
pmd0160	454.29	313.27	453.286	C21H44NO7P	[M+H]+	LysoPE 16:0(2n isomer)	Lipids	LPE	-	862130	923160	840150	875147	1090700	1106900	1113200	1103600	1109600	992230	1091100	1064310	1190100	1226400	1248700	1.22173e+06	873480	891500	975940	913640	1485300	1470700	1510800	1.48893e+06	1107300	1042700	1062500	1.07083e+06	1189600	1194800	1261100	1.21517e+06	465530	518810	480660	488333	1254400	1245800	1317700	1.27263e+06
mws1429	223.13	161	224.141	C13H20O3	[M-H]-	Vomifoliol	Terpenoids	Monoterpenoids	189351-15-3	48036	50752	45939	48242.3	26139	21925	21131	23065	79069	59084	68342	68831.7	108100	108580	99791	105490	60304	87208	68507	72006.3	47218	48327	37644	44396.3	28841	35300	19768	27969.7	37389	40642	36594	38208.3	56132	61542	55374	57682.7	28962	26728	32750	29480
mws1565	389.14	209.08	388.137	C17H24O10	[M+H]+	Geniposide	Terpenoids	Monoterpenoids	24512-63-8	478970	381100	495350	451807	697610	421320	514370	544433	655920	768570	691610	705367	610640	602660	592200	601833	578670	741150	721730	680517	416780	747450	661120	608450	704530	626100	663020	664550	343490	745190	559920	549533	674360	582290	557650	604767	1113600	1064100	1492900	1.22353e+06
mws1574	373.11	123	374.121	C16H22O10	[M-H]-	Geniposidic acid	Terpenoids	Monoterpenoids	27741-01-1	35492	31070	52110	39557.3	20663	11845	15953	16153.7	49625	38923	46574	45040.7	37794	42139	47700	42544.3	23010	17466	28277	22917.7	19042	17466	15911	17473	20112	13032	20709	17951	29595	29576	25669	28280	82157	89210	80227	83864.7	56475	105250	66873	76199.3
pmn001587	431.12	269.1	432.127	C18H24O12	[M-H]-	Asperulosidic acid	Terpenoids	Monoterpenoids	25368-11-0	18255	18410	22104	19589.7	91838	79432	81026	84098.7	14994	14152	15714	14953.3	22224	15051	21981	19752	27486	11101	23677	20754.7	11715	12303	16021	13346.3	40815	29455	36533	35601	26036	35312	28883	30077	16750	23448	10339	16845.7	86984	81693	97471	88716
pmp000714	510.15	137.02	492.105	C23H24O12	[M+NH4]+	2'-(2,3-Dihydroxybenzoyl)gentiopicroside	Terpenoids	Monoterpenoids	-	318930	368770	273650	320450	207290	211800	210830	209973	443020	533800	453970	476930	282660	373640	283250	313183	202830	194580	294180	230530	213180	220000	218840	217340	332680	212300	242300	262427	228720	243760	268490	246990	196770	294060	181140	223990	254440	242270	249170	248627
pmp001069	730.26	209.08	712.187	C32H40O18	[M+NH4]+	6''-O-Trans-Caffeoylgenipin gentiobioside	Terpenoids	Monoterpenoids	-	12559	20653	13396	15536	37769	30529	31585	33294.3	9835.4	17606	9939.9	12460.4	16926	20607	11435	16322.7	26485	23807	18202	22831.3	27309	15320	28799	23809.3	18304	17006	25787	20365.7	41002	39354	31345	37233.7	13944	16614	12917	14491.7	20340	19153	21398	20297
Lmqp000329	296.07	104.11	295.056	C8H14N3O7P	[M+H]+	5-Aminoimidazole ribonucleotide	Nucleotides and derivatives	Nucleotides and derivatives	25635-88-5	1720300	1550500	1479600	1.58347e+06	897800	1042300	885390	941830	101730	96051	95540	97773.7	305690	362160	314280	327377	4047700	3952200	4019700	4.00653e+06	3517200	2697500	3274100	3.16293e+06	2785200	2611300	2348500	2.58167e+06	3045600	3375100	2824800	3.08183e+06	2309600	1876300	2391200	2.19237e+06	2879700	3359400	3096500	3.11187e+06
mws0248	243.06	110	244.07	C9H12N2O6	[M-H]-	Uridine	Nucleotides and derivatives	Nucleotides and derivatives	58-96-8	1522200	2281200	1999500	1934300	2448700	1985500	1756600	2063600	2325900	1217200	2601200	2048100	1267100	1240200	1923700	1477000	1395800	1612400	1791200	1599800	2715500	1651400	3113500	2.49347e+06	1668500	2459600	2453200	2.19377e+06	1926000	1010100	2324800	1.75363e+06	3488500	1710800	3100400	2.76657e+06	2332900	2181900	2462000	2325600
mws0251	127.05	110	126.043	C5H6N2O2	[M+H]+	Thymine	Nucleotides and derivatives	Nucleotides and derivatives	65-71-4	9	9	9	9	9	9	9	9	9	9	9	9	9	9	9	9	9	9	9	9	37261	43712	33147	38040	9	9	9	9	9	9	9	9	9	9	9	9	9	9	9	9
mws0255	112.05	95	111.043	C4H5N3O	[M+H]+	Cytosine	Nucleotides and derivatives	Nucleotides and derivatives	71-30-7	320980	399620	734730	485110	445200	568230	565590	526340	550660	654630	828540	677943	372310	574320	259050	401893	168810	217180	247740	211243	1451200	1358100	1587400	1.46557e+06	762400	522940	819650	701663	518970	307580	418760	415103	644720	881890	1093800	873470	465520	550900	423860	480093
mws0609	344.04	150	345.047	C10H12N5O7P	[M-H]-	Guanosine 3',5'-cyclic monophosphate	Nucleotides and derivatives	Nucleotides and derivatives	7665-99-8	58817	58600	64668	60695	32001	42384	38643	37676	27389	33749	30585	30574.3	58211	63029	87181	69473.7	70673	54051	53097	59273.7	79178	55500	74259	69645.7	180360	197150	181220	186243	46736	28523	37201	37486.7	80895	70936	101400	84410.3	118040	135260	94784	116028
mws0668	283.07	151	284.076	C10H12N4O6	[M-H]-	Xanthosine	Nucleotides and derivatives	Nucleotides and derivatives	146-80-5	8139700	9075900	7788700	8.33477e+06	5884000	5596400	4825400	5.43527e+06	6657600	6215100	5686500	6186400	7591700	6623200	7895000	7.36997e+06	10922000	14452000	14693000	1.33557e+07	3879600	3391200	3519000	3596600	4680800	5684000	5172800	5179200	8256800	7483400	8012400	7.91753e+06	6572400	6715100	6938200	6741900	4705100	3971500	4409500	4.36203e+06
mws0847	150.08	133	149.07	C6H7N5	[M+H]+	1-Methyladenine	Nucleotides and derivatives	Nucleotides and derivatives	5142-22-3	1074900	1282800	1420400	1.25937e+06	466640	464840	509890	480457	725660	883480	751530	786890	802310	774490	544980	707260	747490	716570	792830	752297	812110	854690	812370	826390	810300	921090	953680	895023	665280	684730	722170	690727	1081100	1012100	1178200	1.09047e+06	1639900	1492300	1894100	1.67543e+06
mws0874	346.06	210.9	347.063	C10H14N5O7P	[M-H]-	3'-Adenylic Acid	Nucleotides and derivatives	Nucleotides and derivatives	84-21-9	16583	17291	17798	17224	26203	27224	13036	22154.3	6185.8	11612	11754	9850.6	29964	31389	38596	33316.3	23356	57278	32031	37555	24087	15389	13838	17771.3	43636	48206	41798	44546.7	27175	16498	28248	23973.7	12647	6826.5	5840.5	8438	17463	18579	15775	17272.3
mws0884	328.05	134.2	329.053	C10H12N5O6P	[M-H]-	Cyclic 3',5'-Adenylic acid	Nucleotides and derivatives	Nucleotides and derivatives	60-92-4	71017	90918	39650	67195	43319	37749	30231	37099.7	23351	28101	28017	26489.7	55957	42367	50664	49662.7	30249	61830	47810	46629.7	36307	43727	27092	35708.7	50647	41725	22947	38439.7	37018	28241	23498	29585.7	16544	22989	22726	20753	58893	42371	55536	52266.7
mws0976	243.06	153	244.07	C9H12N2O6	[M-H]-	β-Pseudouridine	Nucleotides and derivatives	Nucleotides and derivatives	1445-07-4	111100	257860	224930	197963	279570	261660	172120	237783	318600	139610	275170	244460	120940	117290	209870	149367	230410	126060	169200	175223	409800	214350	306940	310363	187170	316240	281060	261490	206320	181690	222560	203523	477750	222670	331130	343850	243340	163170	279960	228823
mws0984	236.08	164.06	237.086	C9H11N5O3	[M-H]-	L-Sepiapterin	Nucleotides and derivatives	Nucleotides and derivatives	17094-01-8	60581	67053	64009	63881	19927	20100	15028	18351.7	28375	39429	54149	40651	37389	39273	35781	37481	16472	13872	18876	16406.7	52930	53645	37773	48116	24996	15896	17746	19546	13311	17214	11576	14033.7	55731	41433	56261	51141.7	30927	23277	20848	25017.3
mws1060	267.07	135	268.081	C10H12N4O5	[M-H]-	9-(Arabinosyl)hypoxanthine	Nucleotides and derivatives	Nucleotides and derivatives	7013-16-3	7137800	5662500	5915800	6238700	3060100	2442100	2975100	2.82577e+06	3143500	3874100	3033800	3.35047e+06	3760400	4666400	5125800	4.51753e+06	4883600	4179800	4762000	4.60847e+06	1090800	1283200	1422900	1.26563e+06	3201400	2565500	3305700	3024200	3265800	3873700	3439700	3526400	2539100	2609000	2600000	2582700	2450200	2387700	1688800	2.17557e+06
mws1641	165.04	120.02	164.033	C6H4N4O2	[M+H]+	Lumazine	Nucleotides and derivatives	Nucleotides and derivatives	487-21-8	624520	566050	585960	592177	209570	188300	220160	206010	301090	308650	312820	307520	328350	304600	318030	316993	636370	695260	671630	667753	422930	412340	397800	411023	403640	368080	420770	397497	405910	446540	410520	420990	649920	563720	548590	587410	586480	604740	579420	590213
pmb0197	298.1	166.3	297.107	C11H15N5O5	[M+H]+	N7-Methylguanosine	Nucleotides and derivatives	Nucleotides and derivatives	20244-86-4	140300	91310	156230	129280	76797	92380	76670	81949	112780	53292	97515	87862.3	34308	31073	48556	37979	41934	66431	42360	50241.7	119600	124340	111520	118487	84187	64385	87963	78845	56467	98375	81417	78753	85200	99694	108590	97828	71711	85391	79015	78705.7
pmb0374	136.06	118.9	135.054	C5H5N5	[M+H]+	2-Aminopurine	Nucleotides and derivatives	Nucleotides and derivatives	452-06-2	737470	731440	675740	714883	296230	301400	345260	314297	332410	377990	376390	362263	363450	313830	386920	354733	391330	402810	404210	399450	462750	487380	460230	470120	359610	409200	431860	400223	211560	185550	225340	207483	381990	379610	360450	374017	544640	575830	497560	539343
pmb0964	366.2	204.1	365.17	C16H23N5O5	[M+H]+	Isopentenyladenine-7-N-glucoside	Nucleotides and derivatives	Nucleotides and derivatives	-	43409	45144	72350	53634.3	32764	48051	41180	40665	80494	60825	102920	81413	61744	32763	44417	46308	39976	37863	43522	40453.7	42794	60757	35305	46285.3	28292	45473	43336	39033.7	52888	78182	46480	59183.3	72097	96864	88588	85849.7	42127	109500	78232	76619.7
pmb2507	213.1	97	214.024	C5H11O7P	[M-H]-	2-Deoxyribose-1-phosphate	Nucleotides and derivatives	Nucleotides and derivatives	17210-42-3	115140	159170	133990	136100	202720	269200	385590	285837	255940	287380	295700	279673	340680	257910	259440	286010	450800	462410	334680	415963	893010	690870	602210	728697	291930	276430	304330	290897	616560	533280	656710	602183	1203600	1305000	1240700	1.24977e+06	407520	378900	526370	437597
pmc0066	333.05	137.05	332.052	C10H13N4O7P	[M+H]+	2'-Deoxyinosine-5'-monophosphate	Nucleotides and derivatives	Nucleotides and derivatives	3393-18-8	10159	13739	12002	11966.7	1130300	918790	656010	901700	158250	208510	206210	190990	3286700	3492500	3249700	3.34297e+06	61806	56498	51195	56499.7	398850	442190	420740	420593	35605	45093	50924	43874	32155	34058	32054	32755.7	328890	308160	265550	300867	155740	174120	185020	171627
pmc0274	167.1	121.1	166.031	C6H6N4S	[M+H]+	6-Methylmercaptopurine	Nucleotides and derivatives	Nucleotides and derivatives	50-66-8	45966000	50090000	58707000	5.15877e+07	7177000	6788300	7283800	7.08303e+06	25020000	26768000	24644000	2.54773e+07	17695000	16671000	15646000	1.66707e+07	26068000	25072000	27399000	2.61797e+07	20963000	22113000	23727000	2.22677e+07	22480000	21608000	21892000	2.19933e+07	15443000	14969000	16259000	15557000	24414000	24924000	25231000	2.48563e+07	32781000	29221000	33035000	31679000
pme0040	136.06	119	135.054	C5H5N5	[M+H]+	Adenine	Nucleotides and derivatives	Nucleotides and derivatives	73-24-5	2501600	1591500	2708300	2.26713e+06	3191100	3694200	3293000	3.39277e+06	5278100	2420900	4604100	4.10103e+06	1824500	1427000	2849200	2.03357e+06	754220	2015700	1416200	1.39537e+06	5752800	5933800	4606000	5.43087e+06	5865200	2876300	4426600	4.38937e+06	1981800	4044300	3765300	3263800	5716900	6190900	7432900	6446900	1823800	4064100	2438900	2775600
pme0183	152.06	135	151.049	C5H5N5O	[M+H]+	Isoguanine	Nucleotides and derivatives	Nucleotides and derivatives	3373-53-3	102920	91209	81290	91806.3	58629	38391	57448	51489.3	88146	56928	55563	66879	56917	49464	69016	58465.7	31968	46271	38212	38817	100270	103360	163060	122230	99624	50625	46604	65617.7	43256	38146	48977	43459.7	51227	46646	49833	49235.3	21600	59471	23802	34957.7
pme0230	268.1	136.06	267.097	C10H13N5O4	[M+H]+	Adenosine	Nucleotides and derivatives	Nucleotides and derivatives	58-61-7	2928300	2870500	2820900	2.87323e+06	1180700	1203500	1203900	1.19603e+06	1002600	1052100	922900	992533	1690000	1728700	1591700	1.67013e+06	1992700	1807000	1833700	1877800	1497000	1407900	1358500	1.42113e+06	1799900	1599900	1776100	1725300	1055400	910560	988460	984807	862810	779840	750070	797573	2486500	2306000	2463900	2418800
pme0256	151.03	151	152.033	C5H4N4O2	[M-H]-	Xanthine	Nucleotides and derivatives	Nucleotides and derivatives	69-89-6	60607	118400	104300	94435.7	109820	126720	64619	100386	164060	74302	115830	118064	57374	59725	130350	82483	155040	98141	176960	143380	137650	46948	138380	107659	49701	87588	102370	79886.3	126580	84681	186570	132610	122980	39798	70367	77715	63462	50557	79149	64389.3
pme0257	111.02	80	112.027	C4H4N2O2	[M-H]-	Uracil	Nucleotides and derivatives	Nucleotides and derivatives	66-22-8	131760	106520	122610	120297	112080	158060	132790	134310	147130	109480	98183	118264	114710	126310	122080	121033	110150	137200	125540	124297	164360	151320	205380	173687	149820	136210	173990	153340	86733	105250	118300	103428	115830	131910	122120	123287	156720	198890	201320	185643
pme0264	243.1	127	242.09	C10H14N2O5	[M+H]+	Thymidine	Nucleotides and derivatives	Nucleotides and derivatives	50-89-5	49647	50402	58033	52694	609970	544880	490460	548437	37363	40365	31924	36550.7	210200	214200	168590	197663	29473	29596	38841	32636.7	97446	99141	110410	102332	46799	41111	29412	39107.3	44257	47619	33113	41663	22025	17942	26780	22249	44983	34342	38718	39347.7
pme1178	284.1	152	283.092	C10H13N5O5	[M+H]+	Guanosine	Nucleotides and derivatives	Nucleotides and derivatives	118-00-3	67760000	73813000	53067000	64880000	58817000	49694000	45537000	5.13493e+07	46170000	44600000	52278000	4.76827e+07	33779000	38254000	37157000	3.63967e+07	35108000	41366000	43316000	39930000	69801000	56304000	81119000	6.90747e+07	43229000	59385000	60774000	5.44627e+07	34800000	39409000	34243000	3.61507e+07	69431000	82520000	55815000	6.92553e+07	55296000	62654000	64967000	6.09723e+07
pme1184	268.1	152	267.097	C10H13N5O4	[M+H]+	2'-Deoxyguanosine	Nucleotides and derivatives	Nucleotides and derivatives	961-07-9	556930	471290	593510	540577	1543000	1371700	1816900	1577200	159160	150970	184930	165020	924970	923900	883610	910827	80185	68992	62094	70423.7	343340	375050	297300	338563	190510	131890	161600	161333	149710	144040	141450	145067	170560	156840	186230	171210	166080	185070	159860	170337
pme1187	257.08	124	258.085	C10H14N2O6	[M-H]-	5-Methyluridine	Nucleotides and derivatives	Nucleotides and derivatives	1463-10-1	6344.3	7834.1	3150	5776.13	10500	8411.4	10044	9651.8	3985.6	5004.2	5059.3	4683.03	4276.4	5156	6738.5	5390.3	3665.8	4078.7	5367.6	4370.7	7128.1	6435.7	7988	7183.93	4015.7	4021.4	2817.7	3618.27	3576.6	5026.6	2278.6	3627.27	7056	8861.8	8615.2	8177.67	3860.7	5209.5	5123.3	4731.17
pme1474	298.1	136	297.09	C11H15N5O3S	[M+H]+	5'-Deoxy-5'-(methylthio)adenosine	Nucleotides and derivatives	Nucleotides and derivatives	2457-80-9	1044600	1142400	982150	1.05638e+06	478610	512600	465470	485560	39900	41992	41105	40999	65497	45455	62110	57687.3	144370	124000	158700	142357	125020	137410	139740	134057	391620	290020	344000	341880	113140	112340	103190	109557	72017	84918	76317	77750.7	266930	245090	277760	263260
pme2746	784.15	437	785.157	C27H33N9O15P2	[M-H]-	Riboflavin 5'-Adenosine Diphosphate	Nucleotides and derivatives	Nucleotides and derivatives	146-14-5	291730	239840	267380	266317	155860	154730	136890	149160	202340	226050	236720	221703	259180	210390	236060	235210	268040	235750	315270	273020	189540	176030	195740	187103	245460	247930	268900	254097	250850	287070	268080	268667	180610	201730	167520	183287	199130	213550	197710	203463
pme3007	402.99	159	404.002	C9H14N2O12P2	[M-H]-	Uridine 5'-diphosphate	Nucleotides and derivatives	Nucleotides and derivatives	27821-45-0	71308	55377	30600	52428.3	51216	76396	60900	62837.3	60000	57532	49277	55603	87835	62129	73095	74353	64330	59898	57929	60719	59692	55749	67085	60842	38717	40095	55099	44637	59556	61597	66109	62420.7	57952	51804	63790	57848.7	78862	63609	89592	77354.3
pme3174	324.06	112	323.052	C9H14N3O8P	[M+H]+	Cytidine 5'-monophosphate(Cytidylic acid)	Nucleotides and derivatives	Nucleotides and derivatives	63-37-6	88874	85882	83652	86136	121320	176560	90037	129306	71180	38186	33549	47638.3	116280	92770	97540	102197	36878	74156	71922	60985.3	224850	342320	216510	261227	152270	156040	196230	168180	107590	111450	96293	105111	79270	53962	69468	67566.7	87469	56445	55758	66557.3
pme3184	332.08	136	331.068	C10H14N5O6P	[M+H]+	2'-Deoxyadenosine-5'-monophosphate	Nucleotides and derivatives	Nucleotides and derivatives	653-63-4	32496	16197	42085	30259.3	24612	21162	33398	26390.7	23633	11484	21167	18761.3	17063	14905	17682	16550	22118	36722	19159	25999.7	26077	33115	18505	25899	59797	22257	41582	41212	19654	36453	22608	26238.3	27239	19315	33969	26841	26470	47422	24317	32736.3
pme3188	323.03	211	324.036	C9H13N2O9P	[M-H]-	Uridine 5'-monophosphate	Nucleotides and derivatives	Nucleotides and derivatives	58-97-9	778440	793890	774590	782307	714020	1350100	772330	945483	412780	333850	312830	353153	1009400	690040	760590	820010	1610100	1845700	1209600	1.55513e+06	1112000	1478000	1284000	1.29133e+06	1151900	1602400	1193600	1.31597e+06	700980	880230	831830	804347	504520	562180	447430	504710	1163100	840480	844460	949347
pme3200	74	57	73.064	C2H7N3	[M+H]+	1-methylguanidine	Nucleotides and derivatives	Nucleotides and derivatives	471-29-4	29473	10246	26985	22234.7	9	9	9	9	27442	9479.5	11672	16197.8	9534	8339.5	7917.2	8596.9	5561.8	12456	8361	8792.93	12220	10273	18438	13643.7	10598	11636	18415	13549.7	10712	10826	10838	10792	23944	17014	13671	18209.7	29958	19566	18443	22655.7
pme3337	384.12	252	383.108	C14H17N5O8	[M+H]+	Succinyladenosine	Nucleotides and derivatives	Nucleotides and derivatives	4542-23-8	3496500	3669500	3782600	3.64953e+06	4395000	4182100	3904300	4.16047e+06	2732200	2384100	2762500	2.62627e+06	2749300	2672600	2830200	2750700	2373000	2634100	2750100	2.58573e+06	4772400	4273600	4765700	4603900	2859700	2802800	2720100	2794200	3471500	3755600	3299800	3.50897e+06	4020900	3915400	3167000	3701100	3451500	3808000	3701300	3653600
pme3732	244.09	112	243.086	C9H13N3O5	[M+H]+	Cytidine	Nucleotides and derivatives	Nucleotides and derivatives	65-46-3	3052900	5080600	5306900	4.48013e+06	3286700	2798000	3952900	3.34587e+06	4265200	4035100	4689800	4.33003e+06	3098100	2935100	2131200	2.72147e+06	1601800	1107400	1310700	1.33997e+06	7061000	7040600	8511500	7537700	4165200	4379600	3753600	4.09947e+06	2541100	2902400	2874600	2772700	6380500	5727700	8040500	6.71623e+06	5300600	4091400	4504900	4632300
pme3882	227.1	184	228.075	C9H12N2O5	[M-H]-	2'-Deoxyuridine	Nucleotides and derivatives	Nucleotides and derivatives	951-78-0	9	9	9	9	18768	16753	19004	18175	9	9	9	9	14946	9296	10857	11699.7	9	9	9	9	6916.4	9515.4	8210.3	8214.03	9	9	9	9	9	9	9	9	9	9	9	9	9	9	9	9
pme3961	252.11	136	251.102	C10H13N5O3	[M+H]+	2'-Deoxyadenosine	Nucleotides and derivatives	Nucleotides and derivatives	958-09-8	569230	675520	596800	613850	1063200	883240	1045400	997280	214510	205790	212860	211053	1093000	1115600	1042900	1.08383e+06	149310	131110	158130	146183	172760	169920	160590	167757	105430	110420	129130	114993	56907	48177	46109	50397.7	206250	230400	192210	209620	294180	281170	330070	301807
pme3967	312.13	180	311.123	C12H17N5O5	[M+H]+	2-(Dimethylamino)guanosine	Nucleotides and derivatives	Nucleotides and derivatives	2140-67-2	1378300	1433600	1441800	1417900	1082000	1151300	1217800	1.15037e+06	904530	922320	959640	928830	949540	1006300	981850	979230	586210	567390	578840	577480	913460	868270	903690	895140	703320	598600	649580	650500	684030	595600	663630	647753	1285100	1127200	1218800	1.21037e+06	838090	886780	839370	854747
pme3968	166.07	149.05	165.065	C6H7N5O	[M+H]+	7-Methylguanine	Nucleotides and derivatives	Nucleotides and derivatives	578-76-7	542270	631970	567110	580450	58079	58195	48920	55064.7	67115	73301	64291	68235.7	78419	67140	79741	75100	129230	90276	107680	109062	57941	62649	68172	62920.7	121950	112260	98503	110904	102130	97826	82067	94007.7	50022	55032	56135	53729.7	90431	66785	74444	77220
Zmyp000878	284.1	152.06	283.092	C10H13N5O5	[M+H]+	2-Hydroxyadenosine	Nucleotides and derivatives	Nucleotides and derivatives	1818-71-9	76709000	88148000	58937000	74598000	69341000	63877000	54326000	6.25147e+07	54425000	51174000	60483000	5.53607e+07	41879000	44191000	45437000	4.38357e+07	43647000	50116000	49770000	4.78443e+07	78123000	62518000	93792000	7.81443e+07	52953000	71994000	74298000	66415000	42237000	48986000	40751000	4.39913e+07	68012000	85965000	58069000	70682000	62763000	74542000	81844000	7.30497e+07
Lmbn000198	133.01	71.01	134.022	C4H6O5	[M-H]-	3-Dehydro-L-Threonic Acid	Organic acids	Organic acids	-	49051000	56060000	58744000	5.46183e+07	40673000	37983000	39841000	39499000	43797000	64623000	62448000	56956000	41036000	39837000	40125000	4.03327e+07	83087000	64318000	63867000	70424000	61541000	60343000	74373000	65419000	59095000	71287000	66897000	6.57597e+07	52052000	48487000	59956000	5.34983e+07	39216000	46922000	36268000	40802000	47778000	53635000	44775000	4.87293e+07
Lmbn000216	147.03	57.03	148.037	C5H8O5	[M-H]-	3-Methylmalic acid	Organic acids	Organic acids	152204-30-3	87263	81238	58570	75690.3	66675	166400	166270	133115	102470	158850	274170	178497	87364	92625	74032	84673.7	102190	100780	80472	94480.7	64017	92146	25732	60631.7	131350	167760	124070	141060	113960	58713	118050	96907.7	74119	108350	101300	94589.7	129830	211590	184530	175317
Lmbn001034	147.07	85.03	148.074	C6H12O4	[M-H]-	2,3-Dihydroxy-3-methylpentanoic acid	Organic acids	Organic acids	562-43-6	258690	257700	293090	269827	102210	92845	109890	101648	182670	162130	140860	161887	168380	189420	209870	189223	219710	195980	218870	211520	220630	206120	230430	219060	138150	128510	117970	128210	104230	123040	119370	115547	347890	380460	361170	363173	327010	375410	299830	334083
Lmbn001754	175.06	115.04	176.068	C7H12O5	[M-H]-	3-Isopropylmalic Acid*	Organic acids	Organic acids	921-28-8	23788000	23100000	22937000	23275000	3316200	3361200	3419700	3365700	9561300	9399000	9898600	9.61963e+06	2738900	3067500	2754300	2.85357e+06	20773000	22487000	23570000	2.22767e+07	5030700	4902200	5100400	5011100	12391000	11039000	12356000	1.19287e+07	9928200	10833000	9665900	1.01424e+07	2882200	3231500	3202700	3.10547e+06	7156200	6959800	7364300	7160100
Lmbn002862	137.02	93.03	138.032	C7H6O3	[M-H]-	3-Hydroxybenzoic Acid	Organic acids	Organic acids	99-06-9	5284700	4823500	5110400	5.07287e+06	4167800	4770700	4932600	4623700	8598900	8817400	8561200	8.65917e+06	2799300	2722700	2750100	2.75737e+06	5159300	4770600	5942600	5.29083e+06	6863900	6661900	7236000	6920600	9002900	8095800	9273100	8790600	2518200	2366000	2360500	2414900	13725000	14556000	14624000	1.43017e+07	30371000	26929000	31834000	2.97113e+07
Lmgn000160	131.05	70.03	132.053	C4H8N2O3	[M-H]-	3-Ureidopropionic Acid	Organic acids	Organic acids	462-88-4	520900	560330	419950	500393	16957	14517	7862.8	13112.3	68979	60517	70923	66806.3	56890	40594	42344	46609.3	87116	93747	92551	91138	125250	139160	91376	118595	157270	122790	120990	133683	78622	87086	68989	78232.3	99831	63568	84106	82501.7	147020	133140	163380	147847
Lmmn000806	131.03	87.05	132.042	C5H8O4	[M-H]-	Dimethylmalonic acid	Organic acids	Organic acids	595-46-0	33021	43758	39240	38673	53793	49066	43667	48842	66555	69000	67604	67719.7	25531	28555	33197	29094.3	54493	54027	58534	55684.7	43049	48855	55067	48990.3	43162	37373	44785	41773.3	64851	69842	61239	65310.7	68422	58816	66380	64539.3	38411	43570	40779	40920
Lmmn001643	163.04	119.05	164.047	C9H8O3	[M-H]-	2-Hydroxycinnamic acid	Organic acids	Organic acids	583-17-5	4081200	4707200	3987300	4.25857e+06	434210	538150	498260	490207	1244700	1332000	1400200	1.32563e+06	750790	735060	784770	756873	1120400	1274600	1144900	1.17997e+06	1742500	1956700	1615000	1771400	891980	907520	874010	891170	1030200	778170	654070	820813	1558500	1201100	1705900	1488500	542520	571070	584110	565900
Lmmn003323	271.23	225.22	272.235	C16H32O3	[M-H]-	2-Hydroxyhexadecanoic acid	Organic acids	Organic acids	764-67-0	12012000	12265000	13546000	1.26077e+07	6099600	6366900	6715900	6.39413e+06	7458100	7871700	7915200	7.74833e+06	4531400	4861100	4700800	4.69777e+06	9558600	9342200	10036000	9645600	5113100	4666500	4843000	4874200	8316600	7708900	8317100	8114200	10182000	10418000	10525000	10375000	8858500	9766600	9757800	9.46097e+06	7155200	7101000	6383300	6.87983e+06
Lmrn002746	131.07	85.07	132.079	C6H12O3	[M-H]-	2-Hydroxy-4-methylpentanoic acid	Organic acids	Organic acids	498-36-2	194720	216450	235290	215487	98863	95112	104620	99531.7	185990	195340	203570	194967	198080	203610	199420	200370	155520	163150	190760	169810	128330	105290	98474	110698	154970	136850	191640	161153	152820	154690	186950	164820	175630	143960	154050	157880	217620	219890	197220	211577
Lmrn003000	165.06	103.06	166.063	C9H10O3	[M-H]-	2-Hydroxy-3-phenylpropanoic acid	Organic acids	Organic acids	7326-19-4	1071700	1161300	1106700	1.11323e+06	481130	553240	491640	508670	1271400	1375200	1294800	1313800	1053000	1024300	1037800	1.03837e+06	972280	1102900	1155500	1.07689e+06	630770	647850	646160	641593	593410	649590	676120	639707	547990	607390	514370	556583	877870	828470	792310	832883	590860	578660	634170	601230
Lmtn004049	263.13	204.12	264.136	C15H20O4	[M-H]-	Abscisic acid	Organic acids	Organic acids	21293-29-8	577280	637830	584620	599910	211070	189350	183210	194543	324800	325580	317820	322733	294340	272170	273800	280103	231280	208860	216870	219003	325800	335180	341820	334267	303310	315760	309840	309637	303570	290040	301310	298307	766030	804050	729940	766673	400450	418050	421650	413383
mws0147	117.06	59	118.063	C5H10O3	[M-H]-	β-Hydroxyisovaleric acid	Organic acids	Organic acids	625-08-1	309380	259620	333030	300677	161380	141590	156240	153070	286440	269270	225620	260443	251600	272270	270410	264760	297790	270690	313410	293963	223850	262050	293640	259847	293490	236580	250700	260257	273150	304940	352380	310157	341740	440200	389800	390580	360810	352540	347540	353630
mws0192	117.02	73	118.027	C4H6O4	[M-H]-	Succinic acid	Organic acids	Organic acids	110-15-6	7077800	7750500	6935300	7.25453e+06	12064000	9522800	8588500	1.00584e+07	8995300	7689700	8941600	8542200	7644400	6758000	8957200	7.78653e+06	5260100	4723600	5778700	5.25413e+06	10085000	8531100	8219400	8.94517e+06	4330700	4148500	4537300	4.33883e+06	2712000	2469800	2825800	2669200	6823100	6519500	7515100	6.95257e+06	5214800	5046800	4472700	4.91143e+06
mws0206	103.04	57.03	104.047	C4H8O3	[M-H]-	2-Hydroxybutyric Acid*	Organic acids	Organic acids	3347-90-8	22404	19575	22666	21548.3	9	9	9	9	22059	44946	30961	32655.3	9	9	9	9	96596	121120	78904	98873.3	9	9	9	9	81677	54605	92357	76213	48137	68096	47804	54679	9	9	9	9	36655	48853	32804	39437.3
mws0208	145.05	101	146.058	C6H10O4	[M-H]-	Adipic Acid	Organic acids	Organic acids	124-04-9	958120	1028700	972880	986567	412880	404090	441370	419447	351350	273150	325120	316540	398060	398130	378230	391473	627520	591780	575580	598293	465690	534240	545000	514977	554580	495450	504590	518207	420250	426990	366790	404677	1497200	1713500	1533300	1.58133e+06	485810	521600	531610	513007
mws0237	187.1	125	188.105	C9H16O4	[M-H]-	Azelaic acid	Organic acids	Organic acids	123-99-9	191390	201300	191380	194690	339910	328630	395200	354580	133720	147630	135420	138923	289920	332130	296030	306027	288090	399950	342130	343390	78065	81376	69627	76356	184170	211250	177760	191060	515490	512320	594980	540930	449180	542300	425960	472480	165610	163980	181810	170467
mws0242	173.08	111	174.089	C8H14O4	[M-H]-	Suberic Acid	Organic acids	Organic acids	505-48-6	107370	111810	109010	109397	140790	126470	143220	136827	199330	199190	213150	203890	108850	98747	107390	104996	115910	92230	122250	110130	101970	153920	117080	124323	121180	133110	131940	128743	176120	156840	181690	171550	228690	226450	252210	235783	132120	145240	129140	135500
mws0262	149.01	87	150.016	C4H6O6	[M-H]-	L-Tartaric acid	Organic acids	Organic acids	87-69-4	169380	168270	188630	175427	78663	119320	89791	95924.7	216950	200780	212780	210170	113720	144540	173280	143847	190570	160210	197510	182763	111350	106430	102010	106597	86178	131620	109460	109086	152980	141290	154450	149573	241910	265910	318720	275513	311420	302880	334950	316417
mws0275	133.01	71.01	134.022	C4H6O5	[M-H]-	L-Malic acid	Organic acids	Organic acids	97-67-6	2339100	2932800	2423100	2565000	1751600	2062400	2037000	1.95033e+06	2667300	2663200	2729800	2.68677e+06	1796300	2174000	2135000	2035100	3255100	3297300	3261700	3.27137e+06	2632200	2307700	3398400	2.77943e+06	3021900	3097500	3029400	3049600	2656800	3007300	2819900	2828000	1836800	1855000	1535500	1.74243e+06	2390700	2562000	2884100	2.61227e+06
mws0277	191.06	85	192.063	C7H12O6	[M-H]-	Quinic Acid	Organic acids	Organic acids	77-95-2	21284000	25917000	18830000	2.20103e+07	28969000	16099000	19344000	2.14707e+07	26788000	24712000	25271000	2.55903e+07	21954000	23579000	27985000	24506000	22609000	16499000	24758000	2.12887e+07	25557000	27008000	29782000	27449000	18222000	20039000	18429000	1.88967e+07	31220000	27691000	31526000	3.01457e+07	36637000	30250000	41824000	36237000	11936000	10375000	9043000	1.04513e+07
mws0281	191.02	111.01	192.027	C6H8O7	[M-H]-	Citric Acid	Organic acids	Organic acids	77-92-9	5154300	5919800	5075000	5.38303e+06	3885500	3268900	3156300	3436900	6299300	6651400	7739500	6.89673e+06	4191900	4186600	3738900	4.03913e+06	7263400	6021800	6229500	6504900	4570800	4476900	4875900	4641200	8506600	8239100	9588400	8.77803e+06	10372000	9763800	8267000	9467600	3863300	3573800	3101400	3.51283e+06	9172700	9834300	9996900	9.66797e+06
mws0341	131.07	85	132.079	C6H12O3	[M-H]-	2-Hydroxyisocaproic acid	Organic acids	Organic acids	20312-37-2	3059000	3057700	3306400	3.14103e+06	1349900	1271300	1491400	1.37087e+06	2837600	2803800	3274100	2.97183e+06	2111700	2140400	2169000	2.14037e+06	2224300	2147300	1970200	2.11393e+06	2174100	2211200	2056000	2147100	2632700	2392800	2446700	2.49073e+06	2325400	2203300	2421900	2.31687e+06	3056400	2978200	3093900	3.04283e+06	2639100	2516400	2747700	2634400
mws0344	165.04	75	166.048	C5H10O6	[M-H]-	D-Xylonic acid	Organic acids	Organic acids	526-91-0	5991300	8630800	5961800	6861300	6440600	3633100	4161200	4.74497e+06	11859000	10217000	11495000	1.11903e+07	8970300	10480000	14337000	1.12624e+07	7759100	5878500	9458500	7698700	3696800	5118500	6104300	4973200	6021300	6141000	6088600	6.08363e+06	8602500	7029300	7963500	7865100	13907000	12301000	17672000	1.46267e+07	10346000	8400900	7522200	8.75637e+06
mws0346	165.06	106	166.063	C9H10O3	[M-H]-	3-(3-Hydroxyphenyl)-propionic acid	Organic acids	Organic acids	621-54-5	6484.4	10399	7781.9	8221.77	9	1739.6	865.2	871.267	9	9	9	9	9	9	9	9	2295.8	2015	3752.7	2687.83	9	9	9	9	3712.9	2886.7	2583.8	3061.13	9	9	9	9	6022.7	2306.5	4298	4209.07	3447.5	7209.8	6337.3	5664.87
mws0376	115	71	116.011	C4H4O4	[M-H]-	Fumaric acid	Organic acids	Organic acids	110-17-8	280360	252550	305550	279487	288720	258250	153830	233600	324470	244290	356940	308567	106230	173750	168300	149427	465450	391050	311940	389480	334850	298870	330230	321317	249940	242720	354610	282423	238770	192990	257440	229733	308090	215500	271720	265103	304310	204680	217270	242087
mws0425	129.02	85	130.027	C5H6O4	[M-H]-	Citraconic acid	Organic acids	Organic acids	498-23-7	110950	153940	88876	117922	9	9	9	9	50587	9	9	16868.3	9	9	9	9	9	9	9	9	9	9	9	9	9	9	9	9	9	9	9	9	9	9	9	9	9	9	9	9
mws0470	117.02	73	118.027	C4H6O4	[M-H]-	Methylmalonic acid	Organic acids	Organic acids	516-05-2	7814700	8963400	9069000	8615700	14226000	12184000	11186000	12532000	10169000	8952200	8753000	9291400	9105400	8026900	10115000	9.08243e+06	6008400	6012200	6633300	6.21797e+06	11500000	10588000	10655000	1.09143e+07	5132200	5410700	5858200	5.46703e+06	3097600	3194900	3432300	3241600	8237800	8078700	8787200	8367900	6322100	6260900	5613300	6.06543e+06
mws0473	131.03	87.05	132.042	C5H8O4	[M-H]-	2-Methylsuccinic acid	Organic acids	Organic acids	498-21-5	432090	397200	387220	405503	498910	446450	484700	476687	763910	762500	720280	748897	265570	304560	317520	295883	421300	448630	453360	441097	531270	445240	522530	499680	314790	495420	515520	441910	669780	560430	699250	643153	729110	665550	716670	703777	400920	405930	360390	389080
mws0474	229.14	211	230.152	C12H22O4	[M-H]-	Dodecanedioic aicd	Organic acids	Organic acids	693-23-2	9797.1	8802.8	10706	9768.63	13625	12323	13936	13294.7	21916	20708	22741	21788.3	13998	12986	13100	13361.3	15649	15787	12970	14802	10528	10387	11106	10673.7	12040	10344	10521	10968.3	9844	8459	8208.1	8837.03	41229	43498	44245	42990.7	25276	27522	28277	27025
mws0489	149.02	77	150.032	C8H6O3	[M-H]-	Benzoylformic acid	Organic acids	Organic acids	611-73-4	361600	277010	329460	322690	55093	61549	74037	63559.7	66663	83615	60715	70331	95240	56310	69334	73628	136650	120150	151670	136157	92833	86660	85375	88289.3	26087	33272	41336	33565	62185	66847	64902	64644.7	254600	230730	260300	248543	64709	77386	82842	74979
mws0567	146.09	87	145.085	C5H11N3O2	[M+H]+	4-Guanidinobutyric acid	Organic acids	Organic acids	463-00-3	608380	692150	592880	631137	534080	643680	483400	553720	727700	716860	571600	672053	597470	699700	564900	620690	376210	414250	375740	388733	764510	760980	883650	803047	543660	532560	513990	530070	618540	531350	577120	575670	905420	1403500	870530	1.05982e+06	957120	805210	941590	901307
mws0574	103.04	57.03	104.047	C4H8O3	[M-H]-	2-Hydroxyisobutyric acid*	Organic acids	Organic acids	594-61-6	23397	25662	18990	22683	9	9	9	9	20395	40410	37197	32667.3	9	9	9	9	103020	100500	97048	100189	9	9	9	9	104390	62262	91266	85972.7	50673	54947	37744	47788	9	9	9	9	30676	38716	36551	35314.3
mws0576	103.04	59.1	104.047	C4H8O3	[M-H]-	3-Hydroxybutyric acid	Organic acids	Organic acids	300-85-6	3985000	5970300	6283400	5412900	2489300	3472200	2072200	2677900	6449800	3829700	5976100	5.41853e+06	3468300	3600100	5110500	4.05963e+06	4584200	3950500	4619900	4.38487e+06	4488300	3563600	5517700	4523200	2996200	3942200	4122700	3.68703e+06	5043800	3831700	6884800	5.25343e+06	12744000	7628600	9627400	10000000	7381200	5954900	8032600	7122900
mws0601	110.02	66	111.032	C5H5NO2	[M-H]-	Pyrrole-2-carboxylic acid	Organic acids	Organic acids	634-97-9	293730	289120	290510	291120	120300	119220	110870	116797	218410	221860	204440	214903	147500	132140	142130	140590	403960	395350	429220	409510	149200	168030	147660	154963	196180	181470	185380	187677	202010	210790	199900	204233	277990	278530	274540	277020	163260	174460	198810	178843
mws0639	153.02	109.03	154.027	C7H6O4	[M-H]-	2,3-Dihydroxybenzoic Acid*	Organic acids	Organic acids	303-38-8	3481900	3366000	3706300	3.51807e+06	3180000	2431100	2911200	2.84077e+06	5587800	5433000	5596900	5.53923e+06	2547500	3083600	2693000	2774700	3166700	3203500	3355600	3.24193e+06	4521900	4878000	4576600	4.65883e+06	4456200	3266900	3950200	3891100	2828800	3052500	3025800	2.96903e+06	5478400	5093800	5101700	5.22463e+06	4767200	4725500	4864700	4785800
mws0640	117.06	71	118.063	C5H10O3	[M-H]-	2-Hydroxy-2-methylbutyric acid	Organic acids	Organic acids	3739-30-8	10479	8569.7	16352	11800.2	6357.3	8285	6905.4	7182.57	10723	8296.5	9720.6	9580.03	6950.2	3709.2	2993.9	4551.1	19113	24365	20994	21490.7	8205	7262.9	9577	8348.3	12575	14299	10215	12363	10703	6913.4	11519	9711.8	13328	13781	16259	14456	7847.2	7448.9	11505	8933.7
mws0671	120.07	74.1	119.058	C4H9NO3	[M+H]+	L-Homoserine	Organic acids	Organic acids	672-15-1	247560	382570	302560	310897	33914	32401	23188	29834.3	51441	50232	38973	46882	33990	49856	15852	33232.7	69574	56744	81037	69118.3	42786	75146	65829	61253.7	41065	44690	66069	50608	70611	29833	64443	54962.3	212730	163080	177500	184437	222790	234990	300330	252703
mws0823	115.04	71	116.047	C5H8O3	[M-H]-	3-Methyl-2-Oxobutanoic acid	Organic acids	Organic acids	759-05-7	114670	101810	111140	109207	95642	108650	124090	109461	116580	134460	153050	134697	79238	67745	52287	66423.3	177020	184200	154840	172020	168730	155600	148030	157453	184570	203770	197190	195177	103790	133920	133480	123730	176460	216460	191460	194793	143580	192780	195360	177240
mws0924	145.05	101	146.058	C6H10O4	[M-H]-	2-Methylglutaric acid	Organic acids	Organic acids	617-62-9	911590	999160	862230	924327	429360	391720	387420	402833	314150	327720	321980	321283	397940	353620	369620	373727	583990	671010	589350	614783	449060	520390	491090	486847	522360	549050	490920	520777	418020	474100	492190	461437	1435500	1531300	1620800	1529200	508780	517390	525880	517350
mws0972	131.07	85	132.079	C6H12O3	[M-H]-	6-Hydroxyhexanoic acid	Organic acids	Organic acids	1191-25-9	133030	128640	119060	126910	40265	55688	42701	46218	78490	69887	72920	73765.7	48657	57782	45064	50501	84963	83372	75350	81228.3	60399	82291	74216	72302	51952	55583	51320	52951.7	60631	52921	57423	56991.7	167220	199840	201360	189473	85309	103640	103220	97389.7
mws1189	193.04	72.8	194.033	C6H10O7	[M-H]-	D-Galacturonic acid	Organic acids	Organic acids	685-73-4	61407	40488	57166	53020.3	93331	67398	69844	76857.7	142290	155200	139180	145557	131740	133990	117500	127743	107020	112180	111260	110153	67478	69991	62960	66809.7	84733	103050	67092	84958.3	99032	145660	101780	115491	131200	143730	156940	143957	128270	90021	154100	124130
mws2125	166.98	78.7	167.982	C3H5O6P	[M-H]-	Phosphoenolpyruvate	Organic acids	Organic acids	138-08-9	9	9	9	9	9	9	9	9	9	9	9	9	9	9	9	9	9	9	9	9	9	9	9	9	9	9	9	9	9	9	9	9	31937	29383	36733	32684.3	27272	29148	36923	31114.3
mws2628	118.09	87.05	117.07	C5H11NO2	[M+H]+	N-Methyl-4-aminobutyric acid	Organic acids	Organic acids	1119-48-8	35866	25951	40963	34260	6606	10703	9339.2	8882.73	48423	21488	36358	35423	10468	20972	12224	14554.7	5524.2	8797.2	6030.8	6784.07	21961	15627	14246	17278	11616	7676	8813	9368.33	12738	15645	15421	14601.3	38943	30662	35604	35069.7	10501	17097	9927.5	12508.5
mws4177	152.07	120.05	151.063	C8H9NO2	[M+H]+	Methyl Anthranilate	Organic acids	Organic acids	134-20-3	9	9	9	9	9	9	9	9	9	9	9	9	9	9	9	9	9	9	9	9	9	9	9	9	9	9	9	9	9	9	9	9	9	9	9	9	159.33	9	9	59.11
MWSslk113	203.07	144.06	202.063	C12H10O3	[M+H]+	6-Methoxy-2-naphthoic acid	Organic acids	Organic acids	2471-70-7	189010	119930	124110	144350	160160	123790	145850	143267	242630	257350	216030	238670	118350	138200	97121	117890	303930	272210	296230	290790	171780	188920	176100	178933	251080	280460	256710	262750	256830	295900	281590	278107	101280	108760	145780	118607	290640	178700	257340	242227
MWSslk144	193.09	147.04	192.079	C11H12O3	[M+H]+	p-Coumaric acid ethyl ester	Organic acids	Organic acids	7362-39-2	23037	18383	19470	20296.7	9	9	9	9	9	9	9	9	9	9	9	9	9	9	9	9	9	9	9	9	20123	20072	17997	19397.3	9	9	9	9	9	9	9	9	9	9	9	9
pmb2657	289.1	97.1	290.123	C10H18N4O6	[M-H]-	Argininosuccinic acid	Organic acids	Organic acids	2387-71-5	17021	13832	13230	14694.3	18427	22007	21510	20648	29040	25549	28680	27756.3	25678	15586	20861	20708.3	44166	36633	32109	37636	19758	29854	46564	32058.7	61594	31395	50164	47717.7	68797	66601	70966	68788	22626	30259	22182	25022.3	46893	30372	38238	38501
pmb2826	147.03	87.1	148.037	C5H8O5	[M-H]-	L-Citramalic acid	Organic acids	Organic acids	6236-09-5	2223600	2173000	2258200	2.21827e+06	1028600	1061000	1013800	1.03447e+06	1544800	1517000	1649100	1570300	1400700	1480800	1529400	1470300	4311600	4055800	4253700	4.20703e+06	1549400	1358200	1421800	1.44313e+06	2467600	2564700	2622000	2.55143e+06	3254600	3973900	3531900	3586800	1192700	1451400	1387700	1.34393e+06	1569300	1666100	1752100	1662500
pmb3059	543.1	191.2	544.128	C19H28O18	[M-H]-	Quinic acid O-di-glucuronic acid	Organic acids	Organic acids	-	40338	41294	31620	37750.7	9	9	9	9	107080	103580	92849	101170	58487	43831	47138	49818.7	39103	57865	23790	40252.7	50062	33059	38909	40676.7	142760	153460	137370	144530	95338	90990	115780	100703	26118	15674	23071	21621	60534	70548	82042	71041.3
pmb3101	175.06	115	176.068	C7H12O5	[M-H]-	2-Isopropylmalic Acid*	Organic acids	Organic acids	49601-06-1	25816000	25820000	24634000	2.54233e+07	3754200	3904900	3606700	3.75527e+06	9536200	11398000	11074000	10669400	3247600	3106800	3171800	3175400	24278000	24364000	24825000	24489000	6033100	6082500	6154800	6.09013e+06	13384000	11946000	13520000	12950000	12158000	10983000	10351000	11164000	3753100	3633900	3714700	3.70057e+06	8170300	7788300	7496000	7818200
pme0243	131.03	87.05	132.042	C5H8O4	[M-H]-	Glutaric acid	Organic acids	Organic acids	110-94-1	955040	945850	814380	905090	304000	235370	402790	314053	186500	269540	269700	241913	362530	289880	250620	301010	160620	196140	89613	148791	274500	241520	169180	228400	97785	137330	137230	124115	118570	182560	52259	117796	575380	762290	794530	710733	162770	263360	310200	245443
pme0266	201.11	139	202.121	C10H18O4	[M-H]-	Sebacate	Organic acids	Organic acids	111-20-6	9	9	9	9	802.79	798.23	1455.4	1018.81	2049.1	2226.2	2048.9	2108.07	9	9	9	9	2274	2563.3	2133.9	2323.73	9	9	9	9	9	882.38	2703.9	1198.43	9	9	9	9	953.79	2105.1	2106.5	1721.8	1467.5	584.81	1276.4	1109.57
pme0274	132.1	69	131.095	C6H13NO2	[M+H]+	6-Aminocaproic acid	Organic acids	Organic acids	60-32-2	674110	917290	957090	849497	531180	418840	623010	524343	450140	506140	506060	487447	453620	437800	358640	416687	251240	254060	251680	252327	946770	1144400	1060100	1.05042e+06	460010	542140	563880	522010	361620	257850	297720	305730	649140	696030	654590	666587	835900	668810	789100	764603
pme0275	115.05	97	116.047	C5H8O3	[M]-	4-Oxopentanoic Acid	Organic acids	Organic acids	123-76-2	18418	11684	14483	14861.7	13875	18107	19142	17041.3	23260	24232	24828	24106.7	13097	11737	15845	13559.7	26195	24441	22351	24329	26904	27118	23768	25930	32692	26724	36028	31814.7	14598	19012	17865	17158.3	23941	26396	33303	27880	21419	23466	31838	25574.3
pme0282	165.02	77.04	166.027	C8H6O4	[M-H]-	Phthalic acid*	Organic acids	Organic acids	88-99-3	202660	181410	213890	199320	92718	69241	81436	81131.7	137410	131970	147220	138867	71532	76346	85879	77919	68551	82917	91379	80949	67205	70563	66153	67973.7	91029	90979	99076	93694.7	92394	119890	126840	113041	109160	151590	123120	127957	221890	204600	237030	221173
pme0295	146.08	86	145.074	C6H11NO3	[M+H]+	4-Acetamidobutyric acid	Organic acids	Organic acids	3025-96-5	2561800	2635100	2474100	2557000	733000	685540	669270	695937	1790200	1527100	1918300	1745200	899730	853820	973550	909033	870350	1099600	1024300	998083	1739900	1622100	1512200	1.62473e+06	914790	921350	1216200	1.01745e+06	874100	1048900	814430	912477	3360600	3200200	3323000	3294600	1467200	1940800	1960800	1789600
pme1216	122.03	78	123.032	C6H5NO2	[M-H]-	2-Picolinic acid	Organic acids	Organic acids	98-98-6	1240100	2031600	1712900	1.66153e+06	1066600	1507200	857620	1.14381e+06	2625500	1287700	2213300	2.04217e+06	956180	828430	1462400	1.08234e+06	1647600	2944800	2572100	2.38817e+06	1614500	937110	1969100	1.5069e+06	1072400	1773300	1540700	1.46213e+06	1423700	927580	2552200	1.63449e+06	5424600	1905500	2451500	3.26053e+06	2566500	1893400	3604000	2.68797e+06
pme1654	209.12	59.02	210.126	C12H18O3	[M-H]-	Jasmonic acid	Organic acids	Organic acids	77026-92-7	10913	11618	13947	12159.3	36525	39945	36857	37775.7	13102	17220	14099	14807	12643	10444	8162.9	10416.6	20402	22503	22684	21863	9082.7	8277.5	10136	9165.4	15695	16271	15360	15775.3	23692	21703	21367	22254	23480	24074	20811	22788.3	61462	63002	64174	62879.3
pme1974	87.01	43	88.016	C3H4O3	[M-H]-	Pyruvic acid	Organic acids	Organic acids	127-17-3	111190	106110	116950	111417	121590	135100	105310	120667	34875	29243	27413	30510.3	33818	26816	44632	35088.7	26167	15426	31045	24212.7	27566	36366	29188	31040	31519	24289	29932	28580	23816	24941	34088	27615	24135	9008.4	19747	17630.1	77647	68074	82582	76101
pme1975	103	59	104.06	C3H4O4	[M-H]-	Malonic acid	Organic acids	Organic acids	141-82-2	4667500	6778300	7064800	6170200	3174200	3556000	2811400	3.18053e+06	7345500	4450500	7163900	6.31997e+06	4500500	4698300	5526700	4908500	5357100	4628000	6599200	5528100	6377200	4041100	5803100	5.40713e+06	3118300	4957400	4686600	4254100	5952800	3747900	7329300	5.67667e+06	15692000	9010800	11758000	12153600	8338500	7198500	9568200	8368400
pme2006	189.11	87	188.105	C9H16O4	[M+H]+	Diethyl glutarate	Organic acids	Organic acids	818-38-2	10920	7750.2	15251	11307.1	16692	9435.6	14037	13388.2	7453.6	6906	8030.3	7463.3	13274	12071	18408	14584.3	13594	11274	9926.4	11598.1	16835	15714	13163	15237.3	4806.8	7940.2	10634	7793.67	11179	13190	8914.3	11094.4	22592	27497	29474	26521	9810	6030.7	7356.6	7732.43
pme2074	322.4	129.7	323.21	C18H29NO4	[M-H]-	(-)-Jasmonoyl-L-Isoleucine	Organic acids	Organic acids	120330-93-0	12180	12135	12534	12283	16594	16954	17763	17103.7	5401.3	4875.3	5581.1	5285.9	7174.5	6405.5	6737.9	6772.63	8987.8	9348.9	9606	9314.23	11222	9840.9	10264	10442.3	11939	10754	11486	11393	9349	9515.3	9216	9360.1	21778	24939	21577	22764.7	39254	37905	39536	38898.3
pme2601	89	59	90.032	C3H6O3	[M-H]-	3-Hydroxypropanoic acid	Organic acids	Organic acids	503-66-2	15305	22624	37875	25268	28737	38708	27170	31538.3	43685	32866	37610	38053.7	40038	19951	65222	41737	35822	23384	37775	32327	34574	33644	37623	35280.3	24497	19219	29633	24449.7	20826	16375	19149	18783.3	64268	53959	48034	55420.3	25478	31331	41811	32873.3
pme2761	161	73	162.016	C5H6O6	[M-H]-	4-Hydroxy-2-oxoglutaric acid	Organic acids	Organic acids	1187-99-1	188580	313920	171000	224500	267040	328290	291940	295757	268490	323320	227330	273047	421900	342970	392240	385703	274870	226270	181030	227390	404110	348340	322460	358303	238030	213660	283780	245157	134330	148380	204700	162470	418130	425410	517530	453690	286500	243160	343250	290970
pme3011	104.07	68.8	103.063	C4H9NO2	[M+H]+	γ-Aminobutyric acid	Organic acids	Organic acids	56-12-2	5176200	5547600	5424100	5.38263e+06	292260	283770	249900	275310	1453700	1630800	1303400	1.46263e+06	455690	529370	423480	469513	888480	862830	916580	889297	1483100	1402900	1751100	1545700	1448200	1331000	1520700	1433300	1085900	1070600	1218700	1.12507e+06	2015500	2224000	1900700	2.04673e+06	1245500	1297400	1546000	1.36297e+06
pme3096	118	74	119.022	C3H5NO4	[M-H]-	Aminomalonic acid	Organic acids	Organic acids	1068-84-4	321030	329220	297000	315750	534200	469170	479670	494347	327620	377860	369010	358163	458270	298450	380130	378950	254630	175480	257170	229093	348030	383080	419580	383563	207140	213270	208950	209787	118220	140380	147790	135463	329420	378870	364450	357580	210070	189240	220560	206623
pme3207	141.02	59	142.027	C6H6O4	[M-H]-	Muconic acid	Organic acids	Organic acids	1119-72-8	1549600	1821400	1507900	1626300	1916200	1597200	1293000	1.60213e+06	1500200	2162500	1553700	1738800	1667300	1470900	1261000	1466400	1476300	1619200	1314000	1.46983e+06	1599800	1508300	1397400	1.50183e+06	1486400	1624000	1629400	1.57993e+06	1454300	1545800	1603800	1.53463e+06	1595200	1553600	1362400	1.50373e+06	1412700	1600000	1371000	1.46123e+06
Wmzn000227	145.06	109.04	146.058	C6H10O4	[M-H]-	2,2-Dimethylsuccinic acid	Organic acids	Organic acids	597-43-3	106530	141660	119320	122503	4237.8	6054	5441.8	5244.53	18222	23899	25442	22521	12717	9732	10360	10936.3	38169	46611	39980	41586.7	34488	24804	32724	30672	44764	38723	32705	38730.7	23000	29043	28478	26840.3	19376	31495	30922	27264.3	30269	34507	19959	28245
Zmgn000217	129.02	85.03	130.027	C5H6O4	[M-H]-	Methylenesuccinic acid	Organic acids	Organic acids	97-65-4	58203	55276	67970	60483	110370	91252	135750	112457	118300	152270	164900	145157	72004	74898	61554	69485.3	106790	100760	73389	93646.3	103250	93420	73201	89957	78285	89240	81240	82921.7	72162	71512	49684	64452.7	110370	100430	72866	94555.3	96499	105620	103290	101803
Zmgn000503	133.05	71.01	134.058	C5H10O4	[M-H]-	2,3-Dihydroxy-3-Methylbutanoic Acid	Organic acids	Organic acids	1756-18-9	28582000	32310000	28747000	2.98797e+07	22217000	26596000	18945000	22586000	37615000	32170000	38000000	3.59283e+07	18119000	17024000	19479000	1.82073e+07	48334000	47401000	52128000	4.92877e+07	42076000	30036000	43014000	3.83753e+07	30955000	35030000	35336000	3.37737e+07	32266000	27080000	36801000	32049000	31008000	24443000	27051000	2.75007e+07	27508000	30417000	33835000	3.05867e+07
Zmgn001448	175.06	115.04	176.068	C7H12O5	[M-H]-	2-Propylmalic Acid*	Organic acids	Organic acids	-	23478000	23342000	23630000	2.34833e+07	3515800	3433900	3450400	3466700	9114200	10058000	10789000	9.98707e+06	2707100	3260700	2920000	2962600	20948000	23263000	22953000	22388000	5818900	5225000	5468200	5.50403e+06	12824000	11463000	11428000	11905000	10705000	11030000	10934000	1.08897e+07	3175800	3500300	3472400	3.38283e+06	7376300	7148000	7814300	7446200
Zmyn000247	147.03	57.03	148.037	C5H8O5	[M-H]-	2-Hydroxyglutaric Acid	Organic acids	Organic acids	13095-48-2	517580	450980	636500	535020	183010	324300	230830	246047	360940	506120	337100	401387	361070	254330	393300	336233	1467200	1351700	1234700	1351200	542610	344160	326530	404433	845950	718220	887450	817207	893550	911470	1141600	982207	269570	359650	448760	359327	486990	452840	502560	480797
Zmyn000453	191.02	111.01	192.027	C6H8O7	[M-H]-	Isocitric Acid	Organic acids	Organic acids	320-77-4	4799300	7588500	6752700	6.38017e+06	4008400	3629600	3496600	3.71153e+06	9504300	7065100	10548000	9.03913e+06	2974800	2716300	3856400	3182500	10362000	10771000	11015000	10716000	4661500	4354200	5028600	4.68143e+06	6272700	9883100	11397000	9.18427e+06	8712100	10307000	12194000	1.04044e+07	4171800	3931800	4166300	4.08997e+06	12490000	12421000	15654000	1.35217e+07
Cmyp007180	181.12	107.09	180.115	C11H16O2	[M+H]+	Dihydroactinidiolide	Others	Others	17092-92-1	2002500	1973400	2011000	1.99563e+06	1149300	1148600	1180600	1159500	1962300	2024100	1987300	1.99123e+06	1728300	1705500	1646400	1693400	1265000	1212700	1283100	1253600	2593800	2532200	2509000	2545000	1387600	1443900	1474100	1435200	1317200	1307400	1288600	1304400	3092000	3226200	3076400	3.13153e+06	2220700	2230000	2214500	2.22173e+06
Cmyp009787	193.16	109.06	192.151	C13H20O	[M+H]+	Damascenone	Others	Others	23726-91-2	89171	87695	86782	87882.7	73505	75487	79773	76255	50585	46329	44411	47108.3	48701	55036	53748	52495	101610	91267	85666	92847.7	85522	90786	87803	88037	89058	81230	84515	84934.3	94540	81610	99633	91927.7	80531	78315	84348	81064.7	67176	73961	73829	71655.3
Hmcn001415	387.13	225.07	388.137	C17H24O10	[M-H]-	Majoroside	Others	Others	134140-02-6	64632	81943	75089	73888	66494	60623	53609	60242	97635	106870	108240	104248	102440	111120	117440	110333	70840	70008	73743	71530.3	131390	121080	130150	127540	103510	96244	94349	98034.3	126160	138490	146350	137000	28103	40193	26936	31744	79869	58247	75774	71296.7
Hmln002597	193.05	161.02	216.04	C10H9NaO4	[M-Na]-	Sodium ferulate	Others	Others	24276-84-4	291110	291020	321370	301167	242210	255990	281290	259830	743510	870460	805810	806593	762910	841440	770350	791567	336010	326850	305680	322847	366230	373460	442770	394153	697850	730680	723050	717193	795710	829070	758900	794560	735460	824450	799840	786583	707620	732900	739390	726637
Hmln003529	401.15	269.11	402.152	C18H26O10	[M-H]-	Benzyl β-primeveroside	Others	Others	130622-31-0	66543	79348	66469	70786.7	109150	182810	120730	137563	101290	95118	113120	103176	125080	116150	82256	107829	172060	183060	147620	167580	9	9	9	9	52185	56325	77623	62044.3	61604	49343	61875	57607.3	32357	27445	25657	28486.3	155200	134430	186130	158587
Hmln003729	425.2	263.06	426.21	C18H34O11	[M-H]-	Capsoside B	Others	Others	-	35590	30016	36483	34029.7	22146	21846	26729	23573.7	27104	39581	37019	34568	39876	41252	39088	40072	26637	20116	22814	23189	15852	16722	27466	20013.3	24710	25756	31118	27194.7	19762	29781	26022	25188.3	50260	34199	61788	48749	19879	32537	35444	29286.7
Hmln003754	521.2	359.15	522.21	C26H34O11	[M-H]-	Icariside E5	Others	Others	126176-79-2	63683	36399	51510	50530.7	98776	97858	76802	91145.3	99971	62231	57910	73370.7	91589	93414	130440	105148	99438	58983	99503	85974.7	132790	130740	142170	135233	94825	94285	114880	101330	146250	104290	121250	123930	70481	72551	94775	79269	35976	56882	40342	44400
Hmyp002315	303.04	257.04	302.042	C15H10O7	[M+H]+	3,5,7,4'-Tetrahydroxy-Coumaronochromone	Others	Others	-	301830	173010	336850	270563	117960	145640	309860	191153	337830	224230	385530	315863	676700	678960	456500	604053	451980	267920	388590	369497	246190	144000	240430	210207	395630	242910	187430	275323	409680	413930	488750	437453	264040	172260	193130	209810	560140	573510	585840	573163
Hmyp003337	333.13	255.11	332.125	C18H20O6	[M+H]+	Tabaisocoumarin D	Others	Others	-	4557300	4605400	4662300	4.60833e+06	4226600	3726200	6731300	4894700	1759700	1936800	2236700	1.97773e+06	3292800	2484500	2759100	2.84547e+06	5997100	3262200	2648800	3.96937e+06	3174800	3863500	3389200	3.47583e+06	1542500	2018000	2928000	2.16283e+06	2430300	2406000	2574700	2.47033e+06	3498900	3549500	3709900	3586100	4007500	3862000	3749800	3873100
Lmbp010207	311.13	121.06	310.121	C19H18O4	[M+H]+	6-Methoxy-2-(4-methoxyphenethyl)-4H-chromen-4-one	Others	Others	111286-05-6	33036	32991	47986	38004.3	60986	69900	60322	63736	37529	42922	21056	33835.7	27008	42646	40350	36668	48423	47438	52884	49581.7	20453	31847	31178	27826	15947	35594	21488	24343	22446	47778	45445	38556.3	31246	46790	41212	39749.3	35191	23830	40374	33131.7
Lmxn008846	197.12	153.13	198.126	C11H18O3	[M-H]-	Hydroxydihydrobovolide	Others	Others	6067-11-4	216080	223700	232310	224030	228010	222070	238220	229433	463940	486560	479440	476647	256520	239720	244120	246787	226220	181950	180980	196383	523310	486790	518940	509680	175180	185090	200840	187037	122000	116930	121840	120257	398520	413170	409770	407153	248690	244850	254760	249433
Lmyp008093	195.17	69.07	194.167	C13H22O	[M+H]+	Solanone	Others	Others	1937-54-8	3037200	3031300	2643300	2.90393e+06	2942500	2969400	3247000	3.05297e+06	174560	191230	177200	180997	562240	453780	476940	497653	1823800	1905600	2014800	1.91473e+06	2576300	2603400	3320300	2.83333e+06	1512300	1606700	1488200	1.53573e+06	3985100	4052700	3801000	3.94627e+06	1031400	927460	1204000	1.05429e+06	751150	662510	678820	697493
mws0851	143.11	143.11	166.097	C8H15NaO2	[M-Na]-	Sodium Valproate	Others	Others	1069-66-5	610560	602070	645740	619457	535910	566480	560780	554390	587700	578490	597650	587947	572800	555640	536810	555083	526700	564560	504020	531760	469030	466210	470590	468610	537010	505650	530960	524540	528030	562950	580820	557267	771010	784150	789370	781510	693040	649060	686130	676077
MWSmce341	279.16	149.03	278.152	C16H22O4	[M+H]+	Butyl isobutyl phthalate	Others	Others	17851-53-5	1493900	1250600	1264500	1.33633e+06	1818600	1757500	1667200	1.74777e+06	1421000	1462200	1217000	1.36673e+06	1903700	1885100	1628200	1.80567e+06	1389900	1619800	1483500	1.49773e+06	1458800	1768100	1794900	1.67393e+06	1689900	1462700	1636100	1.59623e+06	1731400	1353900	1694000	1593100	1274100	1528200	1676900	1.49307e+06	1477200	1305800	1211900	1.33163e+06
pmb0764	144.05	113.2	143.04	C6H9NOS	[M+H]+	4-Methyl-5-thiazoleethanol	Others	Others	137-00-8	556940	484750	463410	501700	169650	174740	184090	176160	294620	342900	334520	324013	245590	243080	242650	243773	207320	187740	210930	201997	322460	339600	301090	321050	270340	238550	256270	255053	154960	145460	147120	149180	792070	739360	807200	779543	436910	452440	519970	469773
pme3351	144.1	126	145.074	C6H11NO3	[M-H]-	Allysine(6-Oxo DL-Norleucine)	Others	Others	1962-83-0	348680	288930	352860	330157	76027	64776	68434	69745.7	164270	267220	220810	217433	174600	165300	135270	158390	150960	137660	121180	136600	152610	125490	134420	137507	148570	118260	135220	134017	204790	172110	123300	166733	202000	176140	158950	179030	168010	188760	248160	201643
pmn001380	187.1	169.09	188.105	C9H16O4	[M-H]-	Eucommiol	Others	Others	55930-44-4	1547100	1480600	1573400	1533700	3048200	3167200	3008700	3074700	1219100	1236300	1201000	1218800	2680700	2681500	2578200	2646800	2604100	2466000	2468400	2.51283e+06	740610	713210	814030	755950	1628500	1787100	1698400	1.70467e+06	4015500	4405900	4481900	4301100	3606000	3787500	3399700	3.59773e+06	1410200	1374500	1353700	1.37947e+06
pmn001423	385.19	223.13	386.194	C19H30O8	[M-H]-	Roseoside	Others	Others	54835-70-0	12061000	12114000	12452000	12209000	9497300	9336200	10186000	9.67317e+06	11689000	11098000	12236000	1.16743e+07	10783000	11071000	10781000	1.08783e+07	8556900	9351900	9230100	9046300	8526600	8255700	9764800	8.84903e+06	11084000	10047000	12502000	11211000	9582400	9607700	9676400	9.62217e+06	19891000	18871000	18753000	1.91717e+07	12792000	12142000	13498000	1.28107e+07
pmp001045	331.14	151.11	330.131	C15H22O8	[M+H]+	Bartsioside	Others	Others	62133-72-6	50303	36105	58314	48240.7	61812	54097	65004	60304.3	27618	53186	57088	45964	55846	59213	54961	56673.3	92430	123700	95657	103929	60964	111610	90276	87616.7	31468	44534	56809	44270.3	102240	131880	150320	128147	34340	35129	10033	26500.7	43410	42169	50025	45201.3
pmp001282	544.34	485.27	543.333	C28H50NO7P	[M+H]+	Propyl 2-(trimethylammonio)ethyl phosphate	Others	Others	-	496850	467580	457510	473980	1758900	1835500	1944900	1.84643e+06	1015500	981120	1011600	1002740	2253000	2288300	2229400	2256900	3101800	2821400	2959000	2.96073e+06	1222600	1151500	1190900	1.18833e+06	1643000	1596400	1618300	1.61923e+06	1646400	1641400	1747200	1.67833e+06	1209500	1205300	1173900	1.19623e+06	973900	886310	914710	924973
Zmpn002553	339.07	177.02	340.079	C15H16O9	[M-H]-	Cichoriin	Others	Others	531-58-8	10024000	10747000	9332000	1.00343e+07	11361000	12721000	10987000	1.16897e+07	13126000	15680000	14288000	1.43647e+07	11639000	11301000	11027000	1.13223e+07	12665000	13645000	12919000	1.30763e+07	8314200	8901100	8674500	8.62993e+06	12128000	10556000	10067000	10917000	11449000	13532000	12511000	1.24973e+07	9312700	10544000	9149700	9668800	13245000	12453000	13244000	1.29807e+07
Zmyn004449	309.21	171.1	310.214	C18H30O4	[M-H]-	9-Hydroxy-12-oxo-10(E),15(Z)-octadecadienoic acid	Others	Others	-	9826	11021	5508.8	8785.27	1816.5	3645	4553.8	3338.43	4942	6701.5	12258	7967.17	9	9	9	9	6290	9908	14909	10369	9	9	9	9	16149	13127	15036	14770.7	24919	14336	16924	18726.3	21848	11509	9999	14452	7953	9	5530.5	4497.5
Zmyn004676	293.21	113.1	294.219	C18H30O3	[M-H]-	17-Hydroxylinolenic acid	Others	Others	-	9855300	8421900	8857300	9.04483e+06	1396700	1477600	2270500	1.71493e+06	1380200	1794700	1869000	1681300	2958200	3079100	2600500	2.87927e+06	3441400	3616900	3031300	3363200	3111900	2827200	2517100	2.81873e+06	3156700	2564600	3143200	2.95483e+06	3465900	3026500	3195800	3229400	4799400	5462500	5837300	5366400	1794100	1382000	1825200	1667100
Hmyp007396	702.46	184.07	701.46	C37H68NO9P	[M+H]+	PC(oxo-11:0/18:2)	Lipids	PC	-	8474.6	9899.1	8438.8	8937.5	35851	39835	39260	38315.3	25811	27559	28147	27172.3	17224	14856	14551	15543.7	23624	25789	22837	24083.3	43755	43728	46092	44525	28041	29471	34547	30686.3	16271	13584	13111	14322	54653	50617	55147	53472.3	42402	48894	51878	47724.7
mws0120	258.11	104.11	257.103	C8H20NO6P	[M+H]+	Choline Alfoscerate	Lipids	PC	28319-77-9	2853900	3254400	2542000	2.88343e+06	466320	312600	349550	376157	23542	33896	56426	37954.7	155100	168980	145320	156467	2158900	2198100	2742200	2366400	1357800	1585700	1666100	1.53653e+06	1001200	1048600	1285300	1111700	1663700	1261300	1770700	1.56523e+06	2242200	2337600	2140300	2.24003e+06	1829000	1959100	2400100	2.06273e+06
HJAP050	344.15	177.05	343.142	C19H21NO5	[M+H]+	N-Feruloyl-3-methoxytyramine	Alkaloids	Phenolamine	78510-19-7	2169200	2196000	2193500	2.18623e+06	297560	279370	299460	292130	5293300	5432200	5619500	5.44833e+06	2878500	2937400	3042900	2.95293e+06	325040	315380	300620	313680	852430	823500	894310	856747	1513000	1423800	1514900	1483900	526500	560720	499100	528773	2197600	2229600	2227300	2.21817e+06	1205800	1203800	1228500	1212700
Lmhp002153	251.14	147.04	250.132	C13H18N2O3	[M+H]+	N-p-Coumaroylhydroxyputrescine	Alkaloids	Phenolamine	-	126270	108000	95109	109793	41090	40117	47161	42789.3	33480	30341	34535	32785.3	34053	31955	30161	32056.3	134930	118310	148020	133753	26826	28101	30034	28320.3	96034	90535	87142	91237	82200	80012	89910	84040.7	131930	80652	107760	106781	56530	64081	67110	62573.7
Lmlp003161	265.15	177.06	264.147	C14H20N2O3	[M+H]+	N-Feruloylputrescine	Alkaloids	Phenolamine	501-13-3	26082000	24830000	24129000	2.50137e+07	688280	748020	725120	720473	6831500	7400800	7268100	7166800	1077100	986800	1045300	1036400	664790	713750	744170	707570	14248000	14380000	14034000	1.42207e+07	5098900	5001500	5061300	5053900	4591300	4943700	4992600	4.84253e+06	38396000	38867000	38978000	38747000	3364100	3352400	3410200	3.37557e+06
Lmmp001410	253.15	165.05	252.147	C13H20N2O3	[M+H]+	Dihydrocaffeoylputrescine	Alkaloids	Phenolamine	-	719290	740420	665990	708567	9	9	9	9	287550	315820	300140	301170	14538	18409	15844	16263.7	9	9	9	9	64528	63784	61678	63330	86625	64319	79921	76955	99799	99220	107610	102210	3638600	3925200	3731300	3.76503e+06	55132	65886	61748	60922
Lmmp001993	367.27	222.11	366.263	C19H34N4O3	[M+H]+	Dihydrocaffeoylspermine	Alkaloids	Phenolamine	-	1635300	1734400	1643000	1670900	1602100	1583100	1487100	1.55743e+06	1952400	2153900	2002600	2036300	2760000	2640400	2504100	2.63483e+06	2549700	2453300	2944100	2.64903e+06	1650400	1536700	1773300	1.65347e+06	1779200	1908200	1779100	1.82217e+06	2616400	2950500	2613900	2.72693e+06	2513600	2683700	2440500	2.54593e+06	1896200	1961800	2015700	1957900
Lmmp002013	267.17	179.07	266.163	C14H22N2O3	[M+H]+	Dihydroferuloylputrescine	Alkaloids	Phenolamine	-	301470	299480	295650	298867	14650	12168	8552.6	11790.2	66774	81373	79739	75962	12306	8787.6	12947	11346.9	12131	10550	6558.4	9746.47	142630	128160	152720	141170	58788	47128	52678	52864.7	56349	50485	54676	53836.7	575370	605210	573350	584643	40094	42438	38253	40261.7
Lmmp002023	365.25	163.04	364.247	C19H32N4O3	[M+H]+	Caffeoylspermine	Alkaloids	Phenolamine	-	133550	106110	139970	126543	51037	62374	84447	65952.7	77663	92505	93316	87828	73149	80491	68004	73881.3	147130	157410	130450	144997	94268	102340	95259	97289	85632	62877	77781	75430	109570	109880	70774	96741.3	111560	119840	127070	119490	83854	104390	100400	96214.7
Lmmp002080	193.13	105.03	192.126	C11H16N2O	[M+H]+	N-(4-Aminobutyl)benzamide	Alkaloids	Phenolamine	5692-23-9	1247600	1229000	1216600	1.23107e+06	104280	76716	118370	99788.7	481970	504680	554200	513617	213470	252100	213870	226480	509590	491460	547120	516057	139680	159230	173820	157577	551480	478070	533310	520953	428520	423220	390050	413930	857960	888600	905810	884123	2011500	1925400	1975400	1.97077e+06
Lmmp002914	474.26	222.12	473.253	C25H35N3O6	[M+H]+	Bis(Dihydrocaffeoyl)spermidine	Alkaloids	Phenolamine	-	295290	314450	275530	295090	99960	96781	108250	101664	3784300	4019900	4346600	4.05027e+06	387970	364210	374660	375613	422750	428540	433990	428427	20148	17422	21142	19570.7	631050	568900	507040	568997	367780	307530	289740	321683	6491900	6365000	6189600	6.34883e+06	149070	149010	184820	160967
Lmmp003112	472.24	222.11	471.237	C25H33N3O6	[M+H]+	Caffeoyl-dihydrocaffeoyl spermidine	Alkaloids	Phenolamine	-	1288300	1363600	1173800	1.27523e+06	153440	101880	171490	142270	25352000	29390000	29912000	28218000	718970	661120	681820	687303	324970	282280	231420	279557	69729	62460	67187	66458.7	851870	1127800	819310	932993	822860	699420	709320	743867	59588000	54926000	60641000	58385000	978680	1078700	844040	967140
Lmmp003167	470.23	220.1	469.221	C25H31N3O6	[M+H]+	Bis(Caffeoyl)Spermidine	Alkaloids	Phenolamine	124935-80-4	232330	250120	156740	213063	19726	18324	27355	21801.7	3321600	3379500	3536100	3412400	103470	131870	103800	113047	46382	59919	53696	53332.3	10873	14439	15439	13583.7	151980	140460	97990	130143	206680	149790	179530	178667	9630300	7934500	7271100	8.27863e+06	139800	162820	144980	149200
mws0018	203.22	83	202.216	C10H26N4	[M+H]+	Spermine	Alkaloids	Phenolamine	71-44-3	21279000	22445000	22750000	22158000	18315000	18775000	14562000	1.72173e+07	28016000	24752000	25611000	2.61263e+07	14487000	12984000	16767000	14746000	33373000	28896000	30514000	3.09277e+07	22349000	22183000	19010000	2.11807e+07	27930000	30352000	33581000	30621000	31107000	32473000	30212000	31264000	15017000	20818000	19940000	1.85917e+07	24670000	21642000	23310000	2.32073e+07
mws1433	314.14	177.05	313.131	C18H19NO4	[M+H]+	N-Feruloyltyramine	Alkaloids	Phenolamine	66648-43-9	17907000	17108000	16676000	1.72303e+07	17591000	17043000	16824000	1.71527e+07	28596000	30560000	29449000	29535000	23161000	23239000	23762000	2.33873e+07	5540600	5562000	5772700	5625100	32389000	32205000	33768000	3.27873e+07	20605000	19067000	20245000	1.99723e+07	9827600	9816500	11923000	1.05224e+07	35253000	35237000	37054000	35848000	18268000	19791000	20187000	1.94153e+07
pma0702	558.28	207.07	557.274	C29H39N3O8	[M+H]+	N1,N8-Bis(sinapoyl)spermidine	Alkaloids	Phenolamine	-	94829	96764	86676	92756.3	190170	188640	148990	175933	116320	109190	120390	115300	123180	125260	137100	128513	105310	104840	118280	109477	234400	174540	221500	210147	95578	103770	110080	103143	151010	143930	133800	142913	85671	72085	73121	76959	114870	93313	93020	100401
pmb0130	203.12	144	202.111	C12H14N2O	[M+H]+	Acetryptine	Alkaloids	Phenolamine	3551-18-6	16537	29036	17423	20998.7	17232	21171	18859	19087.3	42620	35839	50420	42959.7	38728	46176	37545	40816.3	14251	11367	11356	12324.7	29630	29165	42974	33923	17803	22359	25530	21897.3	27333	16020	32966	25439.7	67142	68541	71709	69130.7	80637	76987	66567	74730.3
pmb0323	251.14	163.04	250.132	C13H18N2O3	[M+H]+	N-Caffeoylputrescine	Alkaloids	Phenolamine	29554-26-5	50904000	55897000	45983000	50928000	212000	212970	212460	212477	25977000	28351000	28534000	2.76207e+07	1241900	1253100	1168700	1.22123e+06	865700	801960	890970	852877	4602800	4702800	4860000	4.72187e+06	7422700	7224500	7293700	7.31363e+06	9540200	9529900	10799000	9.95637e+06	66062000	61664000	53249000	60325000	5434900	5743600	6135600	5.77137e+06
pmb0490	235.14	147.04	234.137	C13H18N2O2	[M+H]+	p-Coumaroylputrescine	Alkaloids	Phenolamine	34136-53-3	1482900	1384400	1348700	1.40533e+06	45349	39478	21497	35441.3	192550	182890	204450	193297	35963	28000	35669	33210.7	34826	43913	34538	37759	350930	365200	333020	349717	218130	150160	159560	175950	274570	280280	288990	281280	3133000	3422700	3501300	3.35233e+06	79619	96190	110490	95433
pmb0492	584.28	325	583.268	C34H37N3O6	[M+H]+	N',N'',N'''-p-Coumaroyl-cinnamoyl-caffeoyl spermidine	Alkaloids	Phenolamine	-	217770	208020	219150	214980	28807	24376	18953	24045.3	69188	91390	76231	78936.3	43354	48218	43280	44950.7	48247	40577	34000	40941.3	123260	139370	159250	140627	90400	101290	97102	96264	59266	68915	71742	66641	84134	87356	79708	83732.7	98373	114660	125790	112941
pmb0496	307.18	177.05	306.169	C15H22N4O3	[M+H]+	N-Feruloylagmatine	Alkaloids	Phenolamine	-	80440	98709	122540	100563	34276	29476	36191	33314.3	77262	94820	115350	95810.7	49729	50333	44417	48159.7	29195	31981	39594	33590	11389	15676	10344	12469.7	118750	105980	114780	113170	85893	84276	84960	85043	129370	166670	127210	141083	266910	266390	341240	291513
pmb0501	131.13	114.1	130.122	C5H14N4	[M+H]+	Agmatine	Alkaloids	Phenolamine	306-60-5	1539500	1697100	1793600	1.67673e+06	21413	30729	44731	32291	364980	389540	355810	370110	218350	240410	203250	220670	146810	179280	164100	163397	151400	150750	154770	152307	190350	199090	248720	212720	174440	180230	192060	182243	1821700	1724100	1950900	1.83223e+06	1047900	1149900	1039500	1079100
pmb0776	337.15	177.4	336.147	C20H20N2O3	[M+H]+	N-Feruloyltryptamine	Alkaloids	Phenolamine	53905-13-8	13030	16243	11720	13664.3	12693	14773	17014	14826.7	5929.8	9346.8	13453	9576.53	10404	10045	8440.1	9629.7	45414	35509	46967	42630	14554	18230	18220	17001.3	62760	50285	61743	58262.7	44350	40309	34350	39669.7	123620	125260	110560	119813	9753.5	13456	13096	12101.8
pmb2893	291.15	119.2	292.154	C14H20N4O3	[M-H]-	N-p-Coumaroylhydroxyagmatine	Alkaloids	Phenolamine	-	16141	13365	17196	15567.3	7477.1	6913.4	9067.1	7819.2	6797.8	7359.4	7897.2	7351.47	9	9	9	9	5083.3	11299	7477.9	7953.4	9450.2	9221.2	14231	10967.5	7711.7	6881.5	7579.3	7390.83	9904.9	8394	8504.2	8934.37	11060	11465	11727	11417.3	15556	10498	17867	14640.3
pme1841	103.12	86.1	102.116	C5H14N2	[M+H]+	Cadaverine	Alkaloids	Phenolamine	462-94-2	578710	565740	565790	570080	72724	63228	86940	74297.3	56208	89282	61250	68913.3	36834	44488	37252	39524.7	173160	172600	173860	173207	276570	280640	274800	277337	133480	145400	152740	143873	90422	86421	103950	93597.7	128470	113040	122050	121187	95084	98261	120060	104468
pme2292	89.11	72.08	88.1	C4H12N2	[M+H]+	Putrescine	Alkaloids	Phenolamine	110-60-1	542330	528520	604230	558360	6370.2	4234	7317.9	5974.03	49363	40129	35715	41735.7	27432	26887	23097	25805.3	84673	48553	67637	66954.3	60166	83751	54571	66162.7	78324	97516	70077	81972.3	84893	63239	87938	78690	213190	407320	248200	289570	78087	64068	46629	62928
pme2693	131.12	114.09	130.111	C6H14N2O	[M+H]+	N-Acetylputrescine	Alkaloids	Phenolamine	18233-70-0	1629500	1693200	1705100	1.67593e+06	33519	30862	36743	33708	349110	450490	340410	380003	172000	193380	214980	193453	169700	172930	167760	170130	142480	133220	145280	140327	171790	196720	224230	197580	219860	182960	213690	205503	1853900	1640800	1802100	1765600	1112600	1123600	1149100	1.12843e+06
pmn001726	470.23	334.18	471.237	C25H33N3O6	[M-H]-	N1-Caffeoyl-N3-dihydrocaffeoyl spermidine	Alkaloids	Phenolamine	-	29176	34933	25144	29751	8257.4	5843.6	8370.1	7490.37	741060	686050	752530	726547	41016	25789	36275	34360	19598	25229	19087	21304.7	4157.4	3667.6	4422.2	4082.4	17288	19223	19692	18734.3	39452	45054	35276	39927.3	786130	960690	992850	913223	32713	40859	27184	33585.3
pmn001727	474.18	312.12	475.184	C24H29NO9	[M-H]-	N-(4-O-(Glucosyl)-E-feruloyl)-tyramine	Alkaloids	Phenolamine	-	2076500	1867800	1909700	1.95133e+06	1464600	1478900	1532700	1.49207e+06	10968000	10023000	9369800	1.01203e+07	5422100	4875600	5716500	5.33807e+06	773010	712250	748460	744573	511510	1090700	953110	851773	3100600	2714800	2769100	2861500	1408400	1452600	1518400	1459800	2005800	1916500	1936200	1.95283e+06	1994500	1981300	2071500	2.01577e+06
pmp001141	506.2	145	505.195	C25H31NO10	[M+H]+	Cimicifugamide	Alkaloids	Phenolamine	-	7398900	7006800	6353300	6.91967e+06	2772100	2469700	2504700	2.58217e+06	5331800	5286000	5276200	5298000	4703700	4699400	4882100	4.76173e+06	1307600	1406500	1218900	1311000	6747500	6126400	6521100	6465000	7025900	6731300	6346700	6701300	4969800	4624600	5066300	4886900	3230800	3389700	3420700	3.34707e+06	3359100	3457700	3281200	3366000
pmp001252	284.13	147.04	283.121	C17H17NO3	[M+H]+	p-Coumaroyltyramine	Alkaloids	Phenolamine	36417-86-4	451520	423300	456360	443727	132590	138850	145460	138967	1874400	1801800	1921700	1.86597e+06	543030	520030	533420	532160	66422	72489	74210	71040.3	664820	653840	632670	650443	309000	310350	300720	306690	129170	140180	143740	137697	3737200	4040700	3550800	3.77623e+06	286060	317410	299590	301020
pmp001253	625.25	488.17	624.247	C36H36N2O8	[M+H]+	Cannabisin F	Alkaloids	Phenolamine	163136-19-4	2979300	2586800	2617500	2.72787e+06	2573000	2490400	2364700	2.47603e+06	2681600	2654400	2740700	2.69223e+06	4099800	3973300	4334700	4.13593e+06	539880	560900	541400	547393	7059500	6754600	7328000	7.04737e+06	2714300	2771200	2462900	2.64947e+06	1613300	1523100	1793200	1643200	4480600	4768100	4581200	4.60997e+06	1236800	1306600	1378900	1.30743e+06
Cmjn004337	401.14	269.1	402.153	C18H26O10	[M-H]-	Benzyl-(2''-O-xylosyl)glucoside	Phenolic acids	Phenolic acids	-	105960	87656	144170	112595	187380	243330	220490	217067	68644	78965	107450	85019.7	110420	116690	76307	101139	68640	81823	76729	75730.7	100670	92744	82368	91927.3	86540	82540	68824	79301.3	59067	48789	63123	56993	69317	49703	69624	62881.3	70294	104130	75726	83383.3
Cmzn005251	433.11	271.06	434.121	C21H22O10	[M-H]-	6-O-Caffeoylarbutin	Phenolic acids	Phenolic acids	136172-60-6	33852	29094	40192	34379.3	59774	58163	50734	56223.7	57280	53523	43568	51457	79856	72840	65594	72763.3	38104	30117	51857	40026	83113	68993	61157	71087.7	38556	51540	38375	42823.7	80176	48397	71780	66784.3	69633	35628	34701	46654	59877	82205	76318	72800
HJN003	385.11	223.06	386.122	C17H22O10	[M-H]-	1-O-Sinapoyl-D-glucose	Phenolic acids	Phenolic acids	-	10637000	11154000	11799000	1.11967e+07	9167200	9023000	9437700	9209300	11296000	12014000	11934000	11748000	10483000	10657000	9417200	1.01857e+07	8537500	7844500	9712100	8.69803e+06	9127700	9451100	9309200	9296000	9815200	10456000	9607700	9.95963e+06	9181200	9073500	9001200	9085300	17198000	17968000	17769000	17645000	10847000	11597000	12220000	1.15547e+07
HJN102	677.17	515.14	678.158	C34H30O15	[M-H]-	3,4,5-Tricaffeoylquinic acid	Phenolic acids	Phenolic acids	86632-03-3	150300	106760	136800	131287	97030	153820	155520	135457	199850	159490	154970	171437	200050	218290	212590	210310	163770	178610	178400	173593	163650	197140	207560	189450	172980	150210	173760	165650	262650	287550	230480	260227	254040	300280	311470	288597	124940	123650	151570	133387
Hmbn002174	135.05	120.02	136.053	C8H8O2	[M-H]-	4-Hydroxyacetophenone	Phenolic acids	Phenolic acids	99-93-4	34654	29875	27193	30574	4264.5	10689	9059.8	8004.43	29826	19714	21335	23625	17062	15542	4795.2	12466.4	19192	13326	12880	15132.7	25594	19212	23986	22930.7	18106	20803	8532.8	15813.9	13348	23970	20270	19196	13354	12807	17639	14600	10676	10141	14960	11925.7
Hmbn002645	151.04	135.01	152.048	C8H8O3	[M-H]-	3,4-Dihydroxyacetophenone	Phenolic acids	Phenolic acids	1197-09-7	103960	114020	110610	109530	27108	25928	25195	26077	47818	50863	48060	48913.7	27096	26295	22150	25180.3	26247	28029	26492	26922.7	79828	72210	82577	78205	53925	49125	50427	51159	42955	40926	37010	40297	103340	107970	105630	105647	57524	55224	54290	55679.3
Hmbn002692	517.16	175.04	518.164	C22H30O14	[M-H]-	6'-O-Feruloyl-D-sucrose	Phenolic acids	Phenolic acids	118230-77-6	38745	42453	31985	37727.7	46784	44392	53615	48263.7	43259	51844	36195	43766	18685	22222	32396	24434.3	29376	23267	19690	24111	23019	20919	49632	31190	98749	77173	66017	80646.3	52624	51880	69015	57839.7	16916	24810	24302	22009.3	34508	33826	33056	33796.7
Hmbp001276	169.05	65.03	168.042	C8H8O4	[M+H]+	Gallacetophenone	Phenolic acids	Phenolic acids	528-21-2	63656	66589	54651	61632	50447	50368	63661	54825.3	92933	81911	85254	86699.3	123930	126430	133530	127963	29404	31795	16035	25744.7	69508	58536	59279	62441	46424	34937	48830	43397	44660	64075	56296	55010.3	60505	55619	50910	55678	41216	49696	60256	50389.3
Hmgn001653	137.02	93.04	138.032	C7H6O3	[M-H]-	Protocatechualdehyde	Phenolic acids	Phenolic acids	139-85-5	4151600	4116900	4212500	4.16033e+06	872540	872250	830070	858287	2195100	2181100	2219700	2.19863e+06	1415200	1427400	1439100	1.42723e+06	1936800	2042800	2109300	2.02963e+06	2230800	2418900	3147700	2.59913e+06	2041100	1856900	1973600	1957200	2233100	2145600	2136000	2.17157e+06	4819700	4340500	4767200	4.64247e+06	2564600	2482100	2527000	2.52457e+06
Hmgp001944	625.21	163.03	624.205	C29H36O15	[M+H]+	Isoacteoside	Phenolic acids	Phenolic acids	61303-13-7	30350	34944	32332	32542	37994	28906	37568	34822.7	44120	29043	43141	38768	31389	55267	40570	42408.7	20612	18990	20484	20028.7	41892	60421	44506	48939.7	45228	45898	24144	38423.3	39746	28976	41322	36681.3	16227	30220	30036	25494.3	19463	33382	35840	29561.7
Hmln002806	335.08	179.03	336.085	C16H16O8	[M-H]-	5-O-Caffeoylshikimic acid	Phenolic acids	Phenolic acids	180981-12-8	1414300	1291400	1268500	1.32473e+06	977040	1006100	846240	943127	1249600	1281900	1184400	1.23863e+06	624410	700400	600960	641923	782260	728930	700310	737167	1252900	1307300	1378200	1312800	1931400	1802300	1830900	1.85487e+06	2055800	2119600	1885800	2020400	876510	855470	1197500	976493	2489700	2530600	2957400	2.65923e+06
Hmln007772	293.18	221.16	294.183	C17H26O4	[M-H]-	Nordihydrocapsiate	Phenolic acids	Phenolic acids	220012-53-3	656630	615710	573800	615380	603510	614300	666640	628150	559990	572460	580060	570837	578500	535090	687190	600260	582900	571140	633660	595900	574340	547550	498240	540043	571830	516960	530070	539620	589560	623770	579840	597723	619330	681470	683650	661483	576150	595750	716120	629340
Hmmn002544	355.1	193.05	356.111	C16H20O9	[M-H]-	Ferulic acid-4-O-glucoside	Phenolic acids	Phenolic acids	117405-51-3	3790900	3658100	3761500	3.73683e+06	2607400	2300500	2565500	2.49113e+06	3599500	3433300	3480000	3.50427e+06	2915300	2883900	2979000	2.92607e+06	4046300	4148600	4099800	4.09823e+06	2679400	3438700	2987700	3.03527e+06	3306800	3247800	3297900	3.28417e+06	3980800	4030800	4232800	4.08147e+06	2830900	2893200	2698500	2.80753e+06	2889400	3237200	2700300	2942300
Hmmn004283	195.07	136.05	196.074	C10H12O4	[M-H]-	Dihydroferulic Acid	Phenolic acids	Phenolic acids	1135-23-5	68924	49583	74160	64222.3	45804	58452	57854	54036.7	276270	306220	316740	299743	116700	108880	94895	106825	50728	39978	36086	42264	66104	67182	99787	77691	62871	69665	85869	72801.7	60132	77883	64038	67351	453280	484910	502770	480320	100060	114480	126180	113573
Hmtn001120	315.11	153.06	316.116	C14H20O8	[M-H]-	5-(2-Hydroxyethyl)-2-O-glucosylphenol	Phenolic acids	Phenolic acids	-	10510000	11984000	11288000	1.12607e+07	9217200	9482300	8587700	9.09573e+06	16518000	13842000	14909000	1.50897e+07	7338900	7836700	8783000	7986200	11248000	11241000	13024000	1.18377e+07	8588500	7887500	10303000	8.92633e+06	9896500	10871000	11057000	1.06082e+07	11995000	10120000	11975000	1.13633e+07	12708000	11511000	11596000	1.19383e+07	11689000	10280000	10564000	1.08443e+07
Hmtn001288	181.05	135.04	182.058	C9H10O4	[M-H]-	Methyl 2,4-dihydroxyphenylacetate	Phenolic acids	Phenolic acids	67828-42-6	970770	920660	841970	911133	746310	811770	684230	747437	1052300	1011800	1057100	1040400	708480	719630	717180	715097	1254100	1179500	1334400	1256000	679520	743060	763850	728810	841680	853130	822880	839230	1018300	1055700	1097500	1.05717e+06	864090	933940	872650	890227	671030	625350	679420	658600
Hmtn001302	299.08	137.02	300.085	C13H16O8	[M-H]-	Glucosyloxybenzoic acid	Phenolic acids	Phenolic acids	-	3480400	3431500	3127100	3.34633e+06	3008000	2578200	2841600	2.80927e+06	5847700	6146100	6383600	6125800	2482300	2281000	2521100	2.42813e+06	4645600	4709800	4496400	4.61727e+06	2112700	2431400	2308600	2.28423e+06	5014500	4372800	4650300	4679200	2916600	2857800	2962100	2.91217e+06	4860300	5284700	4988400	5.04447e+06	17962000	17609000	18339000	17970000
Li512115	515.12	353.09	516.127	C25H24O12	[M-H]-	Isochlorogenic acid B	Phenolic acids	Phenolic acids	14534-61-3	26080000	25705000	24375000	2.53867e+07	13738000	12945000	14379000	1.36873e+07	15025000	15384000	15924000	1.54443e+07	11410000	11508000	11432000	11450000	20014000	17901000	20820000	1.95783e+07	22305000	21751000	18117000	2.07243e+07	21353000	23205000	21541000	22033000	28453000	28159000	31378000	29330000	15189000	14790000	16050000	15343000	22758000	23598000	19935000	22097000
Lmbn001930	121.03	77.04	122.037	C7H6O2	[M-H]-	2-Hydroxybenzaldehyde (Salicylaldehyde)	Phenolic acids	Phenolic acids	90-02-8	49298	67955	53730	56994.3	15158	17045	23538	18580.3	23429	21266	30050	24915	13394	22158	20233	18595	22807	23181	20965	22317.7	13181	18711	14089	15327	16953	16105	22959	18672.3	34395	29125	21713	28411	23724	37688	28954	30122	50497	52276	44252	49008.3
Lmbn002648	163.04	119.05	164.047	C9H8O3	[M-H]-	α-Hydroxycinnamic Acid	Phenolic acids	Phenolic acids	5801-57-0	3269400	3483800	3735600	3.49627e+06	358600	368240	426550	384463	1072600	1075900	1066100	1.07153e+06	623460	552200	604730	593463	1263700	922590	848720	1011670	1336500	1397800	1423800	1.38603e+06	805190	782800	759750	782580	653380	571350	681980	635570	1647200	1357900	1154200	1.38643e+06	490050	475240	555140	506810
Lmbn005172	165.06	119.05	166.063	C9H10O3	[M-H]-	2,6-Dimethoxybenzaldehyde	Phenolic acids	Phenolic acids	3392-97-0	988050	1090000	1271300	1116450	537790	546860	551420	545357	1144200	1396400	1300200	1.28027e+06	1123400	1198500	1151100	1.15767e+06	1253800	1124400	1222500	1.20023e+06	663770	710170	682170	685370	674770	667950	790320	711013	619150	571260	565880	585430	737250	884190	816350	812597	673810	592860	663280	643317
Lmbn013410	205.16	189.13	206.167	C14H22O	[M-H]-	2,4-Di-Tert-Butylphenol*	Phenolic acids	Phenolic acids	96-76-4	176580	165550	184750	175627	153930	175510	157200	162213	173270	168690	189820	177260	186370	178810	177520	180900	162860	160160	160040	161020	152700	163880	149990	155523	156970	144780	139090	146947	163410	164340	151710	159820	171660	185880	158630	172057	167040	180090	173960	173697
Lmbp002309	371.1	209.05	370.126	C17H22O9	[M+H]+	Sinapaldehyde-4-O-Glucoside	Phenolic acids	Phenolic acids	154461-65-1	27421	41128	44388	37645.7	17760	23839	32071	24556.7	32313	39020	46478	39270.3	27781	22181	37652	29204.7	35771	46727	44507	42335	38623	36904	28825	34784	33716	33113	32140	32989.7	40929	38094	19259	32760.7	31251	18453	40338	30014	32009	42053	39535	37865.7
Lmgn001670	137.03	108.02	138.032	C7H6O3	[M-H]-	Salicylic acid	Phenolic acids	Phenolic acids	69-72-7	741190	748420	742490	744033	1485500	1545700	1721600	1.58427e+06	1503500	1423300	1180700	1.36917e+06	1423100	1105600	1253900	1.26087e+06	1132700	1018000	1341100	1.16393e+06	1873800	1812800	1871200	1852600	1102200	1184300	1370500	1219000	853730	1081800	1102500	1.01268e+06	2059000	1894300	1875800	1.94303e+06	1282000	1211600	1394500	1.29603e+06
Lmgn002253	695.2	353.09	696.19	C31H36O18	[M-H]-	Syringoylcaffeoylquinic acid-D-glucose	Phenolic acids	Phenolic acids	-	980170	1093100	1142900	1.07206e+06	2394500	2653100	2603900	2550500	3291300	2630700	3015400	2.97913e+06	3217600	3234200	3410700	3287500	1145600	1113800	1115300	1124900	3002100	2334100	2604300	2.64683e+06	2767800	4084100	3567400	3473100	3919300	3316500	2706900	3.31423e+06	3335900	4575700	3920200	3.94393e+06	3187800	2778800	2550000	2.83887e+06
Lmgn003073	735.22	367.11	368.111	C17H20O9	[2M-H]-	5-O-Feruloylquinic acid	Phenolic acids	Phenolic acids	-	106810	88042	89792	94881.3	268350	253950	284660	268987	429970	383010	443340	418773	312560	258260	233010	267943	194780	174980	154040	174600	284180	319500	315900	306527	250840	242010	212050	234967	408710	394360	246220	349763	244060	279980	285280	269773	71719	76089	71054	72954
Lmgp003989	499.13	163.04	498.116	C25H22O11	[M+H]+	Dicaffeoylshikimic acid	Phenolic acids	Phenolic acids	-	3683300	3687100	3557800	3.64273e+06	2227200	1531500	1714000	1.82423e+06	1903000	2040600	2001700	1.98177e+06	1322000	1513700	1343800	1.39317e+06	3100700	3432300	3390500	3.30783e+06	2525000	3355500	2832500	2.90433e+06	2825200	3183900	2529600	2.84623e+06	5621000	5824300	5459200	5.63483e+06	1783000	2066500	2058700	1969400	2880400	3036000	2724200	2880200
Lmhn001386	299.04	167.03	300.048	C12H12O9	[M-H]-	Vnilloyltartaric acid	Phenolic acids	Phenolic acids	-	7521.1	15791	12204	11838.7	10414	10293	12828	11178.3	12182	15304	12546	13344	18392	15150	18924	17488.7	37138	28552	30516	32068.7	11083	13396	11671	12050	6498.4	10203	12797	9832.8	12611	12580	16661	13950.7	25130	24188	23089	24135.7	10322	10320	10518	10386.7
Lmhn001773	416.06	179.03	415.054	C19H13NO10	[M-H]-	Caffeoylnicotinoyltartaric acid	Phenolic acids	Phenolic acids	-	162980	185550	177110	175213	191360	153320	139330	161337	156760	177850	162200	165603	188670	122010	169150	159943	130870	155730	156140	147580	183500	144090	180170	169253	194940	225970	150630	190513	199260	168170	172500	179977	109480	118540	120650	116223	132560	98650	139730	123647
Lmhn002926	279.05	163.04	280.058	C13H12O7	[M-H]-	p-Coumaroylmalic acid	Phenolic acids	Phenolic acids	-	43768	40143	40133	41348	14994	15393	12564	14317	52173	63238	48229	54546.7	44562	37717	37651	39976.7	68086	68402	66404	67630.7	24139	24667	25921	24909	51377	51460	32587	45141.3	71575	56654	69393	65874	52246	42482	40280	45002.7	34965	40411	31982	35786
Lmhn003074	309.06	193.05	310.069	C14H14O8	[M-H]-	Feruloylmalic acid	Phenolic acids	Phenolic acids	-	66064	81274	73029	73455.7	50258	53744	52401	52134.3	89732	74594	87730	84018.7	99556	87421	92978	93318.3	130240	111420	127290	122983	87329	119150	108520	105000	151330	86390	134270	123997	210210	193320	200950	201493	211150	209580	178030	199587	111830	128430	111140	117133
Lmhn003223	279.05	147.04	280.058	C13H12O7	[M-H]-	Cinnamoyltartaric acid	Phenolic acids	Phenolic acids	-	21063	16168	13631	16954	9	9	9	9	9	9	9	9	9	9	9	9	8007.8	12913	5726	8882.27	9	9	9	9	9	9	9	9	9	9	9	9	9	9	9	9	9	9	9	9
Lmhn003240	237.04	121.03	238.048	C11H10O6	[M-H]-	Benzoylmalic acid	Phenolic acids	Phenolic acids	22138-51-8	38340	48548	44622	43836.7	26881	19350	20915	22382	40423	31208	24158	31929.7	22886	7294.3	23894	18024.8	73926	68932	60130	67662.7	54477	63514	60139	59376.7	65227	52390	49334	55650.3	86339	83767	84335	84813.7	35959	33862	34742	34854.3	46155	38642	45773	43523.3
Lmhn004756	455.1	233.04	456.106	C23H20O10	[M-H]-	Cinnamoylferuloyltartaric acid	Phenolic acids	Phenolic acids	-	6705300	7140900	6985700	6.94397e+06	6664500	6928800	7216400	6.93657e+06	7846500	7744500	7921600	7.83753e+06	9815500	9488400	10083000	9.79563e+06	5992000	5933300	5788600	5.90463e+06	9862500	9432000	9814500	9703000	10890000	11716000	11089000	1.12317e+07	10008000	9587200	9950000	9848400	7518300	7482500	7377700	7459500	18523000	18932000	18705000	18720000
Lmjp003731	531.15	177.06	530.142	C26H26O12	[M+H]+	3,4-O-Dicaffeoylquinic Acid Methyl Ester	Phenolic acids	Phenolic acids	-	34496	22406	39539	32147	39791	39230	44396	41139	30398	26908	38344	31883.3	45612	39147	56124	46961	23564	21800	22253	22539	41097	30798	41293	37729.3	11041	40552	46599	32730.7	84579	68687	89588	80951.3	54213	55090	71546	60283	18863	14456	10030	14449.7
Lmln001195	297.1	135.07	298.105	C14H18O7	[M-H]-	Picein (4-Acetylphenyl-glucoside)	Phenolic acids	Phenolic acids	530-14-3	18218	29405	41071	29564.7	58634	44586	33290	45503.3	97834	57205	62653	72564	59397	41674	66913	55994.7	59443	56664	51896	56001	28199	45902	40752	38284.3	41291	60965	74490	58915.3	79185	50728	65183	65032	79999	82902	68369	77090	48883	70931	71914	63909.3
Lmln010063	205.16	189.13	206.167	C14H22O	[M-H]-	2,6-Di-tert-butylphenol*	Phenolic acids	Phenolic acids	128-39-2	200660	193140	207120	200307	175610	201560	181200	186123	203490	186720	209080	199763	206240	194310	198610	199720	189600	173690	185050	182780	168380	175680	169680	171247	172050	161250	162430	165243	179990	176270	176020	177427	192660	202210	176080	190317	182990	200500	195120	192870
Lmlp012720	279.16	149.02	278.152	C16H22O4	[M+H]+	Dibutyl phthalate	Phenolic acids	Phenolic acids	84-74-2	11477000	11532000	12129000	1.17127e+07	9200700	8398100	9755900	9.11823e+06	12433000	12570000	12861000	1.26213e+07	11764000	11135000	12625000	1.18413e+07	8942200	9103800	10934000	9660000	9085300	10536000	8842700	9488000	8858700	9308000	9609400	9258700	8763300	8845800	8079300	8562800	11530000	13343000	11082000	11985000	14614000	13542000	13803000	1.39863e+07
Lmmn000774	343.1	181.05	344.111	C15H20O9	[M-H]-	Dihydrocaffeoylglucose	Phenolic acids	Phenolic acids	-	65587	93158	81484	80076.3	219200	184860	200210	201423	976430	1038900	965940	993757	304400	334430	285460	308097	244140	223160	255580	240960	118800	108160	114290	113750	175300	183860	167810	175657	147440	183620	173120	168060	362720	380590	329570	357627	250560	217450	234230	234080
Lmmn001294	331.1	153.02	332.111	C14H20O9	[M-H]-	Koaburaside	Phenolic acids	Phenolic acids	41653-73-0	819240	927840	839200	862093	488730	487080	456800	477537	859500	794730	974050	876093	327410	327540	328080	327677	319950	352750	381090	351263	578860	494080	609330	560757	780320	756240	810630	782397	749430	652870	753750	718683	845230	711040	798060	784777	1444600	1280900	1315600	1.34703e+06
Lmmn002131	461.11	400.96	462.117	C22H22O11	[M-H]-	3'-Methoxyorobol-7-O-glucoside	Phenolic acids	Phenolic acids	-	106540	112250	104720	107837	98269	99119	92655	96681	67440	83757	59547	70248	76404	77382	81608	78464.7	58690	68273	45441	57468	98339	97951	100520	98936.7	190860	190520	182260	187880	152220	159450	188590	166753	244870	297410	290310	277530	208410	179450	202300	196720
Lmmn002179	313.09	107.05	314.1	C14H18O8	[M-H]-	Methyl salicylate-2-O-glucoside	Phenolic acids	Phenolic acids	10019-60-0	1616300	1703200	1592200	1.63723e+06	1354800	1246500	1211900	1.27107e+06	2062000	2034000	1913100	2.00303e+06	1314800	1192100	1338900	1.28193e+06	1348000	1588400	1554600	1497000	1138900	1171100	1074000	1128000	2032300	1938000	1755500	1908600	1869600	1712200	1639300	1.74037e+06	1195200	1364600	1316700	1.29217e+06	1397900	1404600	1608000	1.47017e+06
Lmmn003663	329.09	167.04	330.095	C14H18O9	[M-H]-	5-Glucosyloxy-2-Hydroxybenzoic acid methyl ester	Phenolic acids	Phenolic acids	-	120430	114690	129450	121523	86583	69809	90511	82301	156330	159340	182180	165950	181440	186250	220440	196043	63919	51813	64284	60005.3	126150	108820	108670	114547	87502	93577	95099	92059.3	83746	83480	64290	77172	50714	49204	73227	57715	93697	87271	93551	91506.3
Lmnn002886	477.14	179.03	478.148	C23H26O11	[M-H]-	1'-O-(3,4-Dihydroxyphenethyl)-O-caffeoyl-glucoside	Phenolic acids	Phenolic acids	-	80411	82340	69632	77461	56263	59499	55357	57039.7	87642	73675	90622	83979.7	53338	77960	64818	65372	61607	54089	44977	53557.7	110560	103120	85307	99662.3	112350	109440	108970	110253	121660	130600	149380	133880	203070	246890	234570	228177	157240	143610	133830	144893
Lmrn001951	181.05	135.04	182.058	C9H10O4	[M-H]-	(S)-2-Hydroxy-3-(4-Hydroxyphenyl)Propanoic Acid	Phenolic acids	Phenolic acids	23508-35-2	9	9	9	9	9	9	9	9	216460	194230	189560	200083	21479	24012	52192	32561	151930	151190	271410	191510	94450	128540	108860	110617	284030	236140	227330	249167	290070	264430	276320	276940	9	9	9	9	111270	39741	59898	70303
Lmtn002324	431.15	269.1	432.163	C19H28O11	[M-H]-	Benzyl-(2''-O-glucosyl)glucoside	Phenolic acids	Phenolic acids	-	19802	8124	10303	12743	70010	69645	67981	69212	9	9	9	9	13753	14984	16307	15014.7	16746	30011	24193	23650	9	9	9	9	20668	26484	10597	19249.7	20063	13189	29149	20800.3	9295	16342	9787.7	11808.2	47740	56565	63906	56070.3
Lmtn002565	329.11	167.03	330.095	C14H18O9	[M-H]-	1-O-Vanilloyl-D-Glucose	Phenolic acids	Phenolic acids	-	112950	143720	153830	136833	117580	117620	80784	105328	178340	216840	181900	192360	215780	187020	170280	191027	71161	72780	74369	72770	159500	121700	129900	137033	110510	104250	95891	103550	86313	84020	91216	87183	54662	51227	61904	55931	109850	99777	105070	104899
Lmwp011196	391.28	149.02	390.277	C24H38O4	[M+H]+	Bis(2-ethylhexyl)phthalate	Phenolic acids	Phenolic acids	117-81-7	2752600	5980300	7123100	5.28533e+06	7163800	5210300	5004700	5.79293e+06	523970	4672500	3984000	3.06016e+06	4910200	4183500	6792700	5.29547e+06	5093500	2796900	2761900	3.55077e+06	6483400	7196700	7227700	6.96927e+06	7243300	4256600	3512400	5004100	6060600	5607200	5198400	5.62207e+06	2183600	2312300	2351200	2.28237e+06	4080400	2141400	2394600	2.87213e+06
Lmxp011770	279.16	149.02	278.152	C16H22O4	[M+H]+	Diisobutyl phthalate	Phenolic acids	Phenolic acids	84-69-5	11937000	11786000	12482000	1.20683e+07	9088800	8425500	9733100	9.08247e+06	12826000	12830000	12093000	12583000	11734000	11613000	12919000	1.20887e+07	9193200	8542700	10786000	9507300	9284400	10840000	8867500	9.66397e+06	9031700	9744700	9573700	9.45003e+06	8866800	8688000	8523800	8.69287e+06	11906000	13253000	11057000	12072000	14493000	13657000	13944000	1.40313e+07
Lmyn002403	313.09	101.02	314.1	C14H18O8	[M-H]-	Mandelic acid-β-glucoside	Phenolic acids	Phenolic acids	-	514680	578620	485270	526190	377760	415250	338620	377210	530120	596000	575850	567323	398800	347150	389810	378587	434070	479340	426750	446720	306500	318580	348870	324650	504530	516360	498070	506320	552440	484570	464020	500343	295150	369780	361680	342203	408190	383790	414040	402007
Lmzn001582	387.17	207.1	388.174	C18H28O9	[M-H]-	5'-Glucosyloxyjasmanic acid	Phenolic acids	Phenolic acids	-	52527	37243	39109	42959.7	192980	171360	201560	188633	34270	45181	27287	35579.3	59999	64233	66257	63496.3	85294	97326	94421	92347	60804	81722	76704	73076.7	49578	37027	56289	47631.3	116980	106410	133860	119083	136070	143560	136620	138750	84062	77858	83434	81784.7
MA10040889	154.01	123.01	155.022	C6H5NO4	[M-H]-	4-Nitrocatechol	Phenolic acids	Phenolic acids	3316-09-4	7596.2	7346.8	5496.2	6813.07	5190.2	5716.6	7587.5	6164.77	7492.6	5077	10218	7595.87	15026	10473	10658	12052.3	2002.5	3429.9	2779.4	2737.27	8921.9	5616	5552	6696.63	6908.6	9227.8	10855	8997.13	4283.4	7276.1	6357.3	5972.27	7421.1	8986.3	6245	7550.8	13107	10617	6666	10130
MA10107783	207.03	119.05	208.037	C10H8O5	[M-H]-	3-[(1-Carboxyvinyl)oxy]benzoic acid	Phenolic acids	Phenolic acids	16929-37-6	47823	46961	27808	40864	19838	14452	5643.2	13311.1	15495	14188	11291	13658	5659	19277	14487	13141	35785	47052	55095	45977.3	12334	11233	16636	13401	14241	6428.5	17156	12608.5	23546	20848	24600	22998	9629.2	30712	29358	23233.1	17937	21780	18799	19505.3
mws0008	149.06	105	150.068	C9H10O2	[M-H]-	Hydrocinnamic acid	Phenolic acids	Phenolic acids	501-52-0	4389.9	3859.8	4512.9	4254.2	4466.9	3964	3149.7	3860.2	8802.6	10420	7857.8	9026.8	6411.2	4241.7	4093.3	4915.4	3863.3	4996.5	4945.4	4601.73	7627.5	7181.4	6509.6	7106.17	5801.2	6752.7	6062.5	6205.47	8630.8	7756.2	6107.7	7498.23	12107	12680	13618	12801.7	8915.7	6240.9	6386.7	7181.1
mws0011	371.13	209	372.142	C17H24O9	[M-H]-	Syringin	Phenolic acids	Phenolic acids	118-34-3	244150	229360	212610	228707	237320	221900	259250	239490	244870	264050	216680	241867	216550	218000	256940	230497	335790	366520	377870	360060	239950	300830	247810	262863	323000	340220	303540	322253	335340	346960	380250	354183	307030	276720	339250	307667	309960	285420	301110	298830
mws0014	193.05	134.01	194.058	C10H10O4	[M-H]-	Ferulic acid*	Phenolic acids	Phenolic acids	537-98-4	2057500	2045300	1896900	1999900	5316600	5086000	4927400	5110000	3523900	3715700	3419700	3553100	6401900	8608700	6536600	7182400	1499500	1526300	1451200	1.49233e+06	4656900	4255400	3888600	4.26697e+06	4449900	4620100	4395300	4.48843e+06	4766700	3333300	4569600	4223200	7708400	8037400	7307800	7.68453e+06	2832500	2762200	2587000	2.72723e+06
mws0027	197.05	123	198.053	C9H10O5	[M-H]-	Syringic acid	Phenolic acids	Phenolic acids	530-57-4	360630	325340	332350	339440	244570	222550	192620	219913	504010	470660	470620	481763	197970	193670	243860	211833	171320	176980	151550	166617	389140	401630	443460	411410	299030	258520	314170	290573	244460	217410	208360	223410	899870	918420	874330	897540	409620	421920	383190	404910
mws0028	167.03	108.02	168.042	C8H8O4	[M-H]-	Vanillic acid	Phenolic acids	Phenolic acids	121-34-6	1963700	1991300	2082500	2012500	605470	623070	654720	627753	1673200	1950900	1857000	1.82703e+06	871500	850040	866270	862603	754830	762130	809390	775450	1783600	2083000	1864300	1910300	1228700	1221000	1242200	1.23063e+06	912190	986710	863280	920727	2509700	3058000	3227900	2.93187e+06	1275100	1371700	1282000	1309600
mws0093	179.07	146	180.079	C10H12O3	[M-H]-	Coniferyl alcohol	Phenolic acids	Phenolic acids	458-35-5	26412	24156	24114	24894	17657	20330	19773	19253.3	30605	25676	41812	32697.7	13392	14482	19842	15905.3	14576	15039	16114	15243	64199	60108	63444	62583.7	33289	30572	37208	33689.7	20807	18713	18132	19217.3	62154	44315	74735	60401.3	36848	42115	28787	35916.7
mws0178	353.09	191.01	354.095	C16H18O9	[M-H]-	Chlorogenic acid (3-O-Caffeoylquinic acid)	Phenolic acids	Phenolic acids	327-97-9	11448000	12226000	11632000	1.17687e+07	10384000	11118000	10759000	1.07537e+07	12121000	12677000	11693000	1.21637e+07	11898000	12228000	12803000	1.23097e+07	11721000	14860000	12881000	13154000	11998000	10922000	10502000	1.11407e+07	12462000	11850000	11534000	1.19487e+07	13581000	11863000	14240000	13228000	10865000	13498000	11506000	1.19563e+07	13753000	14645000	15080000	1.44927e+07
mws0179	367.1	190.9	368.111	C17H20O9	[M-H]-	Chlorogenic acid methyl ester	Phenolic acids	Phenolic acids	29708-87-0	3150700	2927200	3072700	3050200	5734800	5303400	5929100	5.65577e+06	6174600	7462900	7454700	7.03073e+06	5379800	4813000	5659200	5284000	3938500	3990300	3941700	3.95683e+06	5923200	6138600	6128100	6063300	4857800	5333600	5223000	5.13813e+06	7112000	6674500	6985500	6924000	6232800	6068400	5756900	6.01937e+06	3084600	3033800	3118500	3.07897e+06
mws0180	153.02	109.03	154.027	C7H6O4	[M-H]-	2,5-Dihydroxybenzoic acid; Gentisic Acid*	Phenolic acids	Phenolic acids	490-79-9	1458800	1384800	1534400	1.45933e+06	1082000	1046600	1175900	1101500	2406900	2222800	2048200	2.22597e+06	1067400	1074800	1070900	1.07103e+06	1264900	1138300	1286800	1230000	2052700	2059100	2072300	2.06137e+06	1813000	1686100	1529600	1.67623e+06	1216200	1136300	1359600	1.23737e+06	2188200	1971400	1941100	2.03357e+06	1860400	2078100	2071200	2.00323e+06
mws0182	151.04	106.9	152.047	C8H8O3	[M-H]-	p-Hydroxyphenyl acetic acid	Phenolic acids	Phenolic acids	156-38-7	814890	792560	789310	798920	110850	111780	115920	112850	434650	452370	381650	422890	185310	163870	184650	177943	277830	163740	219120	220230	342770	337990	365360	348707	345080	329900	345800	340260	202770	229270	205700	212580	357760	379390	369470	368873	289650	306370	311390	302470
mws0183	153.02	109.03	154.027	C7H6O4	[M-H]-	3,4-Dihydroxybenzoic acid (Protocatechuic acid)*	Phenolic acids	Phenolic acids	99-50-3	3221900	3163500	3531200	3.30553e+06	2638800	2555500	2690700	2.62833e+06	5781900	6043500	4861700	5.56237e+06	2402000	2483200	2614300	2.49983e+06	2916900	2879100	2926500	2907500	4187100	4102200	4982400	4423900	3381500	2825900	3257300	3154900	2508400	2432300	2745600	2562100	4901000	4475100	4395200	4.59043e+06	4182900	4362500	4568700	4.37137e+06
mws0444	152.04	108	153.043	C7H7NO3	[M-H]-	3-Aminosalicylic acid	Phenolic acids	Phenolic acids	570-23-0	74267	100350	97459	90692	113720	120620	106550	113630	151590	99207	124250	125016	102760	93688	140700	112383	49901	62695	61790	58128.7	126020	95268	141980	121089	71636	97264	110760	93220	98314	54372	83195	78627	173960	111860	174550	153457	88966	60987	101190	83714.3
mws0458	151.04	136	152.047	C8H8O3	[M-H]-	Vanillin	Phenolic acids	Phenolic acids	121-33-5	227660	308280	377060	304333	399270	427870	423060	416733	219550	220210	223800	221187	256520	264940	287710	269723	164300	115520	122590	134137	550040	439680	483210	490977	267290	244570	251420	254427	233820	242490	210780	229030	444660	439860	440350	441623	210720	230370	234960	225350
mws0467	165.06	119.05	166.063	C9H10O3	[M-H]-	3-(4-Hydroxyphenyl)-propionic acid	Phenolic acids	Phenolic acids	501-97-3	1417500	1430700	1602100	1.48343e+06	784670	772120	733170	763320	1811400	1853500	1923700	1.86287e+06	1436500	1433900	2146000	1.67213e+06	1930200	1597700	1831400	1.78643e+06	899550	891590	926190	905777	1101700	878300	854060	944687	809700	930600	774550	838283	1179500	1214800	1238700	1211000	942660	982380	913510	946183
mws0530	197.05	135	198.053	C9H10O5	[M-H]-	α-(3,4-Dihydroxyphenyl)lactic acid	Phenolic acids	Phenolic acids	22681-72-7	235410	247590	286160	256387	156020	133300	137690	142337	582730	581590	636350	600223	283950	317290	301210	300817	200570	169850	232320	200913	215460	171360	243410	210077	219200	255450	224650	233100	227320	210530	210630	216160	374140	335470	349080	352897	381060	374640	329060	361587
mws0628	121.03	92	122.037	C7H6O2	[M-H]-	4-Hydroxybenzaldehyde	Phenolic acids	Phenolic acids	123-08-0	124790	117420	168490	136900	240930	227400	204990	224440	120790	136960	136900	131550	122580	120710	236750	160013	92525	82874	105970	93789.7	183700	211970	175230	190300	142320	93610	83386	106439	108460	129020	90493	109324	177660	176450	196760	183623	60473	64292	71102	65289
mws0748	353.09	191.1	354.095	C16H18O9	[M-H]-	1-Caffeoylquinic acid	Phenolic acids	Phenolic acids	1241-87-8	1654500	1664200	1540100	1619600	1115200	992540	1006200	1037980	1709400	1740200	1691100	1.71357e+06	1239600	1197700	1310900	1249400	1891100	1887200	1868800	1.88237e+06	1285800	1503700	1393100	1394200	1493000	1571600	1356300	1.47363e+06	2043100	1876200	1927500	1.94893e+06	1346000	1334400	1236800	1.30573e+06	1262700	1422400	1279000	1.32137e+06
mws0749	137.02	93	138.032	C7H6O3	[M-H]-	4-Hydroxybenzoic acid	Phenolic acids	Phenolic acids	99-96-7	7475000	7181700	7711700	7.45613e+06	1747300	1545800	1579800	1624300	3900900	3855000	4032500	3.92947e+06	2675000	2554600	2312900	2.51417e+06	3749200	3797400	3755500	3.76737e+06	4389200	4470100	4621800	4493700	3465900	3282200	3516100	3421400	3945000	3755000	4102000	3934000	8153600	7998900	8111200	8087900	4316700	3889600	3932800	4.04637e+06
mws0898	165.09	105	164.084	C10H12O2	[M+H]+	Isoeugenol	Phenolic acids	Phenolic acids	97-54-1	42600	39271	52468	44779.7	24675	18974	11110	18253	9	9	9	9	7008.5	3592	9274.2	6624.9	14090	15289	19767	16382	21473	19333	14574	18460	20644	22146	20048	20946	18100	27709	22979	22929.3	6158.8	7769.6	13220	9049.47	5897.4	7613.3	10162	7890.9
mws0906	341.12	179	342.131	C16H22O8	[M-H]-	Coniferin	Phenolic acids	Phenolic acids	531-29-3	2676900	2744800	3011400	2.81103e+06	3169200	2580000	3522900	3090700	3839800	3892500	4286700	4.00633e+06	3110800	3169100	3046400	3.10877e+06	2818900	2690400	2880300	2.79653e+06	3556700	4181200	3821100	3853000	3900200	3484800	3056200	3480400	5019400	4782600	5426300	5076100	5060300	4957500	4815000	4.94427e+06	2950100	3633500	3344000	3309200
mws1078	138.05	92.1	137.048	C7H7NO2	[M+H]+	Anthranilic Acid	Phenolic acids	Phenolic acids	118-92-3	46326	49752	36073	44050.3	20072	21038	29133	23414.3	11126	18586	18631	16114.3	17051	19646	4663.3	13786.8	46047	39128	33884	39686.3	21987	18193	27788	22656	27046	23282	41492	30606.7	26358	35781	33549	31896	67844	58071	65319	63744.7	32450	51466	54247	46054.3
mws1150	785.25	623.2	786.258	C35H46O20	[M-H]-	Echinacoside	Phenolic acids	Phenolic acids	82854-37-3	376260	405350	403580	395063	358130	390270	378210	375537	298010	366260	371390	345220	517150	546090	511700	524980	315040	346640	318750	326810	757080	774410	703350	744947	313060	324690	297040	311597	273320	287470	289500	283430	305100	325590	291980	307557	394660	418440	443430	418843
mws1195	179.07	147.1	178.063	C10H10O3	[M+H]+	p-Coumaric acid methyl ester	Phenolic acids	Phenolic acids	3943-97-3	18306	16616	15528	16816.7	17231	14315	13453	14999.7	18940	24496	18487	20641	25432	31549	28223	28401.3	21122	16402	17792	18438.7	9215.5	13558	10927	11233.5	18029	19097	17829	18318.3	23817	20112	19277	21068.7	18648	20700	17535	18961	17813	17233	21419	18821.7
mws1212	209.08	177.3	208.074	C11H12O4	[M+H]+	Methyl ferulate	Phenolic acids	Phenolic acids	2309-07-1	9236.8	12882	11818	11312.3	30296	34766	37114	34058.7	8356.7	14356	14234	12315.6	32742	35357	37564	35221	6503.4	5832.2	4777.8	5704.47	18542	16846	13065	16151	14103	15783	13491	14459	14647	14217	15386	14750	20772	23996	22427	22398.3	16557	10827	13977	13787
mws1350	181.05	151	182.058	C9H10O4	[M-H]-	Syringaldehyde; 4-Hydroxy-3,5-Dimethoxybenzaldehyde	Phenolic acids	Phenolic acids	134-96-3	190320	177780	157910	175337	225820	190920	225340	214027	183440	161700	153950	166363	116860	117740	102350	112317	134520	118310	107670	120167	221510	241190	234150	232283	133340	138070	152620	141343	141810	145250	111330	132797	307580	211510	284140	267743	194900	174820	193610	187777
mws1505	283.1	135	284.105	C17H16O4	[M-H]-	Phenethyl caffeate	Phenolic acids	Phenolic acids	104594-70-9	545560	557990	611240	571597	236870	218260	244020	233050	2542800	2601000	2661300	2601700	1005700	1031000	1013600	1.01677e+06	340720	320330	323980	328343	1632500	1572100	1567200	1590600	2595400	2925100	2612300	2.71093e+06	2282500	2222700	2166500	2223900	2112700	2139500	2178200	2.14347e+06	1301600	1281900	1380200	1.32123e+06
mws1584	515.12	191.05	516.127	C25H24O12	[M-H]-	1,3-O-Dicaffeoylquinic Acid (Cynarin)	Phenolic acids	Phenolic acids	30964-13-7	3575300	3502000	3475500	3517600	1824000	1498200	1998100	1.77343e+06	2170600	2013100	2323500	2.16907e+06	3272900	2998400	2780400	3.01723e+06	2178500	2119600	1908100	2.06873e+06	2677400	2243500	2844100	2.58833e+06	3230600	3512700	3747100	3496800	3335000	3282800	3456100	3.35797e+06	3621500	4304600	3384500	3770200	7978300	7495500	7154800	7.54287e+06
mws1708	285.1	123.05	286.105	C13H18O7	[M-H]-	Gastrodin	Phenolic acids	Phenolic acids	62499-27-8	63760	73444	68843	68682.3	54413	69162	48832	57469	70681	66105	64369	67051.7	53436	41111	47570	47372.3	56241	91680	53722	67214.3	56915	44299	54026	51746.7	44235	70134	60203	58190.7	70545	60116	68766	66475.7	53600	63542	65334	60825.3	69955	63560	73900	69138.3
mws2108	353.09	191.05	354.095	C16H18O9	[M-H]-	Cryptochlorogenic acid (4-O-Caffeoylquinic acid)	Phenolic acids	Phenolic acids	905-99-7	11193000	10805000	10675000	10891000	11211000	10171000	11298000	1.08933e+07	10611000	11236000	11953000	1.12667e+07	12694000	12367000	12798000	1.26197e+07	12999000	12987000	13190000	1.30587e+07	11248000	10032000	10046000	10442000	12231000	12029000	11486000	1.19153e+07	14411000	12283000	12818000	1.31707e+07	10182000	11850000	11142000	11058000	14375000	13481000	13476000	1.37773e+07
mws2184	207.07	135.1	208.074	C11H12O4	[M-H]-	Ethyl caffeate	Phenolic acids	Phenolic acids	102-37-4	94337	85938	90325	90200	255180	210470	227550	231067	20262	24655	25613	23510	151110	154450	144280	149947	33279	28416	32370	31355	285590	286820	292110	288173	397550	349450	395800	380933	392740	373700	360510	375650	114790	128450	119970	121070	82354	83101	92552	86002.3
mws2212	179.03	135.05	180.042	C9H8O4	[M-H]-	Caffeic acid	Phenolic acids	Phenolic acids	331-39-5	18937000	20786000	19436000	1.97197e+07	30578000	30221000	33996000	3.15983e+07	46360000	49122000	44831000	46771000	42979000	41758000	41967000	4.22347e+07	18549000	17534000	16887000	1.76567e+07	45300000	44702000	43526000	4.45093e+07	42813000	41141000	41909000	4.19543e+07	40827000	38294000	38671000	39264000	38445000	41624000	42411000	4.08267e+07	33670000	31535000	32949000	32718000
mws2213	147.05	77.01	148.052	C9H8O2	[M-H]-	Cinnamic acid	Phenolic acids	Phenolic acids	140-10-3	27843	32905	33741	31496.3	24610	21360	23655	23208.3	80206	78938	83983	81042.3	38806	34088	36709	36534.3	25797	27843	27598	27079.3	46226	44841	45906	45657.7	28689	23611	26055	26118.3	15256	17182	17509	16649	130780	130300	133860	131647	31151	30975	30225	30783.7
mws2367	299.11	119	300.121	C14H20O7	[M-H]-	Salidroside	Phenolic acids	Phenolic acids	10338-51-9	400130	412070	260570	357590	564590	649290	599450	604443	1097500	1100700	1127100	1.10843e+06	679720	717130	676730	691193	544150	551650	563440	553080	555510	608620	597750	587293	658270	680890	607450	648870	502930	454510	580130	512523	514830	550590	580120	548513	690360	615030	614130	639840
mws2368	137.06	119.05	138.068	C8H10O2	[M-H]-	Tyrosol	Phenolic acids	Phenolic acids	501-94-0	181570	195200	191660	189477	205030	209350	191280	201887	252330	282860	308490	281227	195280	149280	188110	177557	165110	151790	185730	167543	237180	252200	242770	244050	186930	206100	175740	189590	138110	151340	140750	143400	239260	252860	243360	245160	215790	204840	202510	207713
mws4085	223.06	193	224.068	C11H12O5	[M-H]-	Sinapic acid	Phenolic acids	Phenolic acids	530-59-6	532940	490140	499200	507427	687360	382800	389650	486603	711990	779540	829920	773817	639140	477410	580430	565660	378810	370490	359260	369520	558360	493040	505490	518963	778590	735270	729560	747807	398660	527100	407690	444483	1432200	1282900	1280600	1331900	736500	763230	688200	729310
NK10264324	127.04	81.03	126.032	C6H6O3	[M+H]+	1,3,5-Benzenetriol	Phenolic acids	Phenolic acids	108-73-6	108580	113050	100650	107427	297400	271480	285840	284907	118300	142360	121350	127337	106610	145380	147870	133287	168040	153200	152790	158010	148320	178930	200080	175777	106970	157990	67159	110706	102600	80170	122310	101693	136430	171220	123180	143610	72062	52441	62979	62494
pma0149	341.08	207.07	340.079	C15H16O9	[M+H]+	Sinapoyl malate	Phenolic acids	Phenolic acids	92344-58-6	124160	127420	127110	126230	106110	96623	110270	104334	123630	159950	149340	144307	110640	115970	106870	111160	199270	141810	203290	181457	77636	72438	89092	79722	181770	149230	156470	162490	117130	137060	129710	127967	215850	205220	203840	208303	198980	195480	147230	180563
pma0675	153.05	135.04	152.047	C8H8O3	[M+H]+	o-Anisic acid	Phenolic acids	Phenolic acids	579-75-9	176850	128920	136570	147447	160340	147500	149160	152333	167400	142570	174680	161550	794870	712020	757160	754683	126040	142410	120920	129790	272500	254840	297790	275043	145060	113570	136050	131560	227130	247070	204310	226170	104330	116950	109000	110093	43377	36188	58565	46043.3
pma3724	369.1	177.1	368.111	C17H20O9	[M+H]+	1-O-Feruloylquinic acid	Phenolic acids	Phenolic acids	-	4017200	3928500	3718300	3888000	5418100	5498500	6586500	5.83437e+06	6715200	6871500	7502300	7.02967e+06	6905400	5882300	5455600	6081100	4344500	4800200	4855900	4.66687e+06	6205300	6104500	6007700	6.10583e+06	4490900	4866400	4583700	4647000	7364500	6545700	7263600	7.05793e+06	4136200	4504400	5208900	4616500	2801700	3006900	2382300	2730300
pma6460	337.09	163.04	338.1	C16H18O8	[M-H]-	4-O-p-Coumaroylquinic acid	Phenolic acids	Phenolic acids	32451-86-8	355000	406090	448650	403247	237880	252510	291230	260540	436520	381680	362690	393630	419530	425620	364660	403270	830500	856540	756220	814420	219880	237060	263210	240050	454900	421570	477540	451337	778800	807870	782900	789857	330010	306210	318000	318073	271210	291510	258820	273847
pmb0069	122	105	121.053	C7H7NO	[M+H]+	Benzamide	Phenolic acids	Phenolic acids	55-21-0	2916700	3118400	3210100	3.08173e+06	214590	239640	226210	226813	894320	878900	925970	899730	438810	422920	413730	425153	515610	478750	496740	497033	941210	849790	857300	882767	792260	611440	747920	717207	302390	290940	347800	313710	1347500	1338400	1301400	1329100	1182000	1245100	1230900	1.21933e+06
pmb0108	375.2	137.1	374.1	C19H18O8	[M+H]+	Feruloyl syringic acid	Phenolic acids	Phenolic acids	-	39326	43381	48240	43649	12237	25918	18454	18869.7	46989	23981	48636	39868.7	36954	37600	57834	44129.3	14926	9747.5	25450	16707.8	25616	34100	37549	32421.7	48676	33904	29434	37338	23767	42027	12002	25932	25804	23358	28573	25911.7	18225	45778	42314	35439
pmb0142	165.1	95.2	164.047	C9H8O3	[M+H]+	Caffeic aldehyde	Phenolic acids	Phenolic acids	141632-15-7	505350	400590	397900	434613	279250	271870	271440	274187	346210	375130	317000	346113	238660	268720	242950	250110	496010	503800	510270	503360	567980	553420	624000	581800	373210	399210	355580	376000	258660	323400	271140	284400	493730	560800	539260	531263	465570	468110	493740	475807
pmb0751	321.1	147.3	320.09	C16H16O7	[M+H]+	Trans-5-O-(p-Coumaroyl)shikimate	Phenolic acids	Phenolic acids	-	356180	331260	326630	338023	66587	67394	83528	72503	233710	288230	248120	256687	172700	205700	181810	186737	232050	241180	232550	235260	83574	78446	93880	85300	196590	187630	169960	184727	192720	215100	198700	202173	211130	213980	174350	199820	185550	161890	148080	165173
pmb0752	369.12	177.1	368.111	C17H20O9	[M+H]+	3-O-Feruloylquinic acid	Phenolic acids	Phenolic acids	1899-29-2	101350	79919	102710	94659.7	87247	86119	75855	83073.7	75255	52588	79748	69197	152710	140600	184480	159263	130620	122560	104240	119140	99381	95575	92421	95792.3	125230	115280	105060	115190	129740	105210	142400	125783	173030	160920	157460	163803	102340	100470	132580	111797
pmb2620	207.07	133.1	208.074	C11H12O4	[M-H]-	3,4-Dimethoxycinnamic acid	Phenolic acids	Phenolic acids	14737-89-4	90528	80355	89379	86754	228640	220880	217030	222183	20246	22617	24235	22366	153270	144910	137540	145240	32301	27058	31117	30158.7	269350	273550	282730	275210	361690	342220	354740	352883	345380	339120	354650	346383	113380	116430	117590	115800	81171	72152	87148	80157
pmb2654	460.1	117.9	461.153	C19H27NO12	[M-H]-	Anthranilate-1-O-Sophoroside	Phenolic acids	Phenolic acids	-	77292	68035	53382	66236.3	96936	94512	109650	100366	77485	61269	64379	67711	106080	67948	79370	84466	61206	55139	61818	59387.7	70386	87913	90843	83047.3	80655	70298	55772	68908.3	97026	89034	88475	91511.7	155040	175630	231960	187543	158100	144320	110930	137783
pmb2795	177	145	178.063	C10H10O3	[M-H]-	4-Methoxycinnamic acid	Phenolic acids	Phenolic acids	830-09-1	19044	18176	20311	19177	11784	13433	13120	12779	28444	26877	29542	28287.7	42521	45004	39124	42216.3	26014	24225	21250	23829.7	10676	12071	8864.6	10537.2	22264	24269	22229	22920.7	36369	35792	35510	35890.3	26077	27504	26561	26714	20150	23190	18640	20660
pmb2871	315.07	153	316.079	C13H16O9	[M-H]-	1-O-Gentisoyl-D-glucoside	Phenolic acids	Phenolic acids	23445-11-6	3964900	3783300	3381900	3.71003e+06	3731800	3710200	3506500	3649500	4834000	4982800	4725200	4.84733e+06	3594600	3620200	3830700	3.68183e+06	4203100	4332100	3864800	4.13333e+06	2967300	2855300	2982000	2.93487e+06	4349300	4319200	4571600	4.41337e+06	3620500	3311000	3597200	3.50957e+06	5745400	6157800	6298600	6.06727e+06	10279000	9156300	9159000	9.53143e+06
pmb2936	591.17	367.2	592.179	C28H32O14	[M-H]-	Disinapoyl glucoside	Phenolic acids	Phenolic acids	-	11932	9786.4	9361.7	10360	9	9	9	9	2364.4	5425.7	2669.4	3486.5	6229.9	5538.1	5478.8	5748.93	2489.8	2597.9	5008.4	3365.37	9178.2	7617	7136.7	7977.3	13913	14710	16079	14900.7	8605.4	5732.5	8712.1	7683.33	12317	12451	14177	12981.7	90108	84058	93079	89081.7
pmb2940	385.11	205	386.121	C17H22O10	[M-H]-	1-O-Glucosyl sinapate	Phenolic acids	Phenolic acids	78185-48-5	49202	65945	58551	57899.3	28595	25277	30441	28104.3	30168	29555	27576	29099.7	37936	45077	39425	40812.7	43774	39286	33158	38739.3	28670	45666	41491	38609	110040	84991	88522	94517.7	93249	78857	89144	87083.3	71139	77420	83663	77407.3	147050	139670	147620	144780
pmb3056	355.1	121.1	356.111	C16H20O9	[M-H]-	Homovanilloylquinic acid	Phenolic acids	Phenolic acids	-	70497	67009	74406	70637.3	49349	60603	59292	56414.7	70073	63004	53640	62239	56949	68432	71593	65658	90091	84844	79485	84806.7	52922	50882	42073	48625.7	43616	45952	67258	52275.3	68796	72581	68385	69920.7	66475	69533	64984	66997.3	65248	93531	120020	92933
pmb3061	499.15	163.1	500.153	C22H28O13	[M-H]-	5-O-p-Coumaroylquinic acid O-glucoside*	Phenolic acids	Phenolic acids	-	108050	117170	129160	118127	156070	131540	132980	140197	108010	99377	86897	98094.7	130950	146480	161260	146230	173350	155980	189030	172787	93786	93335	98130	95083.7	156780	146750	151530	151687	176700	179360	189100	181720	186400	173420	181440	180420	117820	112310	125350	118493
pmb3062	385.1	151.1	386.102	C17H22O10	[M-H]-	1-O-Eudesmoylquinic acid	Phenolic acids	Phenolic acids	-	22481	24859	18418	21919.3	19790	24631	20027	21482.7	14593	18986	20427	18002	34124	23514	17537	25058.3	14852	14507	16224	15194.3	17779	18446	22470	19565	23441	23768	20297	22502	24374	23973	17752	22033	32796	26742	24249	27929	22569	26634	31780	26994.3
pmb3064	499.15	163.2	500.153	C22H28O13	[M-H]-	3-O-p-Coumaroylquinic acid-O-glucoside*	Phenolic acids	Phenolic acids	-	18362	18326	15391	17359.7	24573	24157	21209	23313	12397	23282	15921	17200	24364	18090	26340	22931.3	25188	27382	19223	23931	13078	14332	12537	13315.7	35131	23799	19495	26141.7	27821	18544	29009	25124.7	22567	22259	27620	24148.7	26168	26208	29549	27308.3
pmb3066	481.14	319.2	482.142	C22H26O12	[M-H]-	5-O-p-Coumaroylshikimic acid O-glucoside	Phenolic acids	Phenolic acids	-	700090	642910	645990	662997	75484	62663	85015	74387.3	175100	183020	167500	175207	165670	143890	158330	155963	171630	183910	204600	186713	105440	94914	114560	104971	178620	152210	168390	166407	201150	187160	213520	200610	411430	408710	376260	398800	220580	209790	204600	211657
pmb3068	337.09	173.1	338.1	C16H18O8	[M-H]-	1-O-p-Coumaroylquinic acid	Phenolic acids	Phenolic acids	-	37192	43289	31898	37459.7	24395	27367	26276	26012.7	31668	36771	32351	33596.7	21833	23128	23440	22800.3	64865	67294	69462	67207	30254	16892	30645	25930.3	34439	35642	38984	36355	77851	87612	79341	81601.3	20734	17398	19888	19340	13632	15906	21291	16943
pmb3072	481.14	319.3	482.142	C22H26O12	[M-H]-	3-O-p-Coumaroylshikimic acid-O-glucoside	Phenolic acids	Phenolic acids	-	184390	202680	199380	195483	130210	135160	121390	128920	128960	140230	148220	139137	111150	113360	105010	109840	193670	191570	212570	199270	143180	133150	133390	136573	171550	136040	167590	158393	200610	225560	191220	205797	558220	573140	562320	564560	258240	221560	220010	233270
pmb3074	337.09	191.05	338.1	C16H18O8	[M-H]-	5-O-p-Coumaroylquinic acid	Phenolic acids	Phenolic acids	1899-30-5	1197200	1144600	1283100	1208300	641260	793040	654830	696377	1126400	1029300	1281600	1.14577e+06	1048400	1155300	1095100	1099600	2349200	2571300	2455500	2.45867e+06	593080	489620	481020	521240	1770500	1322800	1466600	1.51997e+06	2309800	2072300	2346200	2.24277e+06	777530	937430	845200	853387	948810	932050	922400	934420
pmb3075	319	145.1	320.09	C16H16O7	[M-H]-	3-O-p-Coumaroylshikimic acid	Phenolic acids	Phenolic acids	-	56548	64118	61084	60583.3	6776.2	16228	9962.5	10988.9	44610	56363	54884	51952.3	23558	24394	33632	27194.7	25754	38179	36762	33565	18256	11460	14183	14633	36830	25784	36769	33127.7	32207	32161	40518	34962	28941	40986	44238	38055	47526	24919	31083	34509.3
pmb3107	359.1	182.1	360.106	C15H20O10	[M-H]-	Glucosyringic Acid	Phenolic acids	Phenolic acids	-	905260	830200	852290	862583	835850	788630	762890	795790	636990	542910	661980	613960	452580	428880	403210	428223	293760	302060	355430	317083	596700	523670	582830	567733	534050	557780	447210	513013	581880	434100	502640	506207	1343600	1573100	1549500	1.48873e+06	1423200	1465000	1438400	1442200
pmb3142	299.1	137.1	300.085	C13H16O8	[M-H]-	Salicylic acid-2-O-glucoside	Phenolic acids	Phenolic acids	10366-91-3	2241800	1977900	1710900	1.97687e+06	1773300	2253200	2376900	2.13447e+06	1439700	1773800	1827200	1.68023e+06	2297500	2678100	2192800	2.38947e+06	2070700	1935200	1907500	1.97113e+06	2126900	2148400	1795100	2.02347e+06	1872700	2023400	1907800	1.93463e+06	2652500	2630200	1970800	2.41783e+06	4665800	6047100	5571100	5428000	2912900	3072800	3313200	3.09963e+06
pmb3317	371.1	179.1	372.106	C16H20O10	[M-H]-	Quinacyl syringic acid	Phenolic acids	Phenolic acids	-	1344600	1298800	1763900	1469100	667460	770860	819290	752537	1442300	1292400	1443900	1.39287e+06	1464300	1384800	1260500	1.36987e+06	1109200	902680	970240	994040	817470	519220	743410	693367	652480	757370	1086200	832017	696130	628480	1024800	783137	1038600	745470	705020	829697	1662100	2223300	2063100	1.98283e+06
pme0241	123.04	79	122.037	C7H6O2	[M+H]+	Benzoic acid	Phenolic acids	Phenolic acids	65-85-0	190180	173650	175880	179903	38908	44508	35006	39474	125650	141590	124990	130743	76471	77907	72167	75515	102400	85067	106260	97909	111440	98871	114060	108124	101490	78374	115450	98438	75454	98775	96473	90234	218420	183730	171530	191227	114230	120310	116620	117053
pme0281	165.02	121.03	166.027	C8H6O4	[M-H]-	Terephthalic acid*	Phenolic acids	Phenolic acids	100-21-0	1442400	1531300	1393700	1455800	582420	553640	607980	581347	839740	919750	1030800	930097	503930	518850	563360	528713	605440	668670	701110	658407	476570	355980	525370	452640	724480	770620	636690	710597	1028200	965010	935600	976270	778950	792640	897130	822907	1563800	1400100	1386400	1450100
pme0422	193.06	134	194.058	C10H10O4	[M-H]-	Isoferulic Acid*	Phenolic acids	Phenolic acids	537-73-5	2225500	2040000	2173200	2.14623e+06	5337200	5756200	5125200	5406200	3887100	3936300	3685700	3.83637e+06	6677400	6888500	7109800	6891900	1688600	1608300	1501200	1.59937e+06	4244300	4202300	4228200	4.22493e+06	4920400	4938800	4415400	4758200	5034200	4838500	4489000	4.78723e+06	8168300	8055800	7481100	7.90173e+06	2866500	3023100	3068500	2.98603e+06
pme1292	167.1	123.04	168.042	C8H8O4	[M-H]-	Homogentisic acid	Phenolic acids	Phenolic acids	451-13-8	122860	121730	131000	125197	168790	137130	179350	161757	96418	96104	77894	90138.7	76672	57446	70398	68172	117440	114410	106610	112820	109650	120150	145780	125193	91782	100500	89179	93820.3	120570	79056	110410	103345	232850	256440	274370	254553	106130	107520	137080	116910
pme1439	165.05	119	164.047	C9H8O3	[M+H]+	p-Coumaric acid	Phenolic acids	Phenolic acids	501-98-4	539270	545280	567880	550810	323430	298740	300120	307430	668400	705780	628640	667607	727240	736820	741380	735147	520080	482220	483110	495137	253000	271920	277350	267423	468440	478850	490450	479247	670160	601940	573400	615167	510790	446130	474710	477210	338000	305160	330630	324597
pme1816	353.09	191	354.095	C16H18O9	[M-H]-	Neochlorogenic acid (5-O-Caffeoylquinic acid)	Phenolic acids	Phenolic acids	906-33-2	1716400	1845100	1750200	1.77057e+06	1198700	1223100	1249900	1223900	1688400	1887300	1860900	1812200	1468200	1339300	1238900	1348800	2292000	2312000	2041500	2.21517e+06	1858400	1419700	1629300	1635800	1664600	1618400	1637600	1640200	2238500	2322300	2080000	2213600	1613700	1451700	1400800	1.48873e+06	1384200	1464400	1505300	1451300
pme2598	167.03	123.04	168.042	C8H8O4	[M-H]-	3,4-Dihydroxybenzeneacetic acid	Phenolic acids	Phenolic acids	102-32-9	146690	154840	135900	145810	182270	144400	186920	171197	133930	90658	143120	122569	71609	74698	86610	77639	109770	109090	101750	106870	157100	139100	172260	156153	98022	101830	113000	104284	116130	100730	133640	116833	256820	307880	274380	279693	103760	106380	133870	114670
pme2828	140	99	139.027	C6H5NO3	[M+H]+	4-Nitrophenol	Phenolic acids	Phenolic acids	100-02-7	85054000	84803000	83205000	84354000	52029000	54729000	52415000	5.30577e+07	48082000	46678000	48072000	4.76107e+07	16879000	13709000	15976000	1.55213e+07	46695000	44238000	43655000	4.48627e+07	30811000	26045000	37328000	3.13947e+07	32762000	37691000	31168000	3.38737e+07	20220000	21803000	18915000	2.03127e+07	46471000	47230000	38093000	4.39313e+07	50501000	49213000	47734000	4.91493e+07
pme3083	164.04	120	165.043	C8H7NO3	[M-H]-	2-(Formylamino)benzoic acid	Phenolic acids	Phenolic acids	3342-77-6	1003600	1064700	1078200	1.04883e+06	766350	592660	665620	674877	1247800	1292300	1303000	1.28103e+06	1549000	1419100	1437700	1468600	1046300	1163700	1168600	1126200	562000	435460	559430	518963	906920	895450	815580	872650	1110500	1138600	1297100	1.18207e+06	1243600	1118800	1094400	1.15227e+06	785000	784280	669900	746393
pme3255	179.11	123	178.099	C11H14O2	[M+H]+	Methyleugenol	Phenolic acids	Phenolic acids	93-15-2	69731	54674	67279	63894.7	38683	28395	38070	35049.3	11421	8070.3	9293.2	9594.83	9981.5	7120	10085	9062.17	14279	17161	17903	16447.7	80284	76141	102300	86241.7	59391	77417	50757	62521.7	25157	37494	36161	32937.3	23982	30988	26660	27210	15879	19557	26508	20648
pme3437	213.08	154.1	212.068	C10H12O5	[M+H]+	Eudesmic acid (3,4,5-trimethoxybenzoic acid)	Phenolic acids	Phenolic acids	118-41-2	6314.6	3617.4	4868.2	4933.4	4493.3	2715.9	7678.7	4962.63	12052	9624.8	13063	11579.9	3645.2	6634	1835.7	4038.3	17451	18660	22760	19623.7	9552.5	11846	14441	11946.5	14756	12563	7869.4	11729.5	8735.6	6533.7	7357.6	7542.3	15588	20771	13831	16730	14535	18520	18348	17134.3
pme3443	207.07	192	208.074	C11H12O4	[M-H]-	Sinapinaldehyde	Phenolic acids	Phenolic acids	4206-58-0	9412.4	12512	13836	11920.1	23615	20211	34078	25968	113230	109530	118370	113710	32880	36774	48018	39224	12299	15737	14769	14268.3	62318	41142	49946	51135.3	34407	36976	36157	35846.7	17540	20043	19025	18869.3	2351.5	44811	29433	25531.8	62412	54294	47124	54610
pme3472	271.09	107.6	272.09	C12H16O7	[M-H]-	Arbutin	Phenolic acids	Phenolic acids	497-76-7	143610	147640	132530	141260	113160	113400	118150	114903	166620	202040	200290	189650	192060	209540	225590	209063	115640	93267	114050	107652	115790	109090	126430	117103	152050	123630	146660	140780	112560	112590	126870	117340	198520	269180	203190	223630	181790	240050	205500	209113
pmn001367	315.07	153.02	316.079	C13H16O9	[M-H]-	Protocatechuic acid-4-O-glucoside	Phenolic acids	Phenolic acids	-	1885000	1692100	1684800	1.75397e+06	843050	889370	1274200	1.00221e+06	2380300	2253900	2239100	2291100	1421700	1365100	1432400	1406400	1966700	1521500	1444800	1.64433e+06	616800	586130	671980	624970	1982800	1668200	2532000	2061000	1332600	1391100	1479000	1400900	3173400	3434900	2499600	3.03597e+06	4492300	6470300	6467900	5.81017e+06
pmn001382	515.12	353.09	516.127	C25H24O12	[M-H]-	Isochlorogenic acid A	Phenolic acids	Phenolic acids	2450-53-5	27312000	22368000	21826000	2.38353e+07	13095000	12752000	11193000	1.23467e+07	16332000	15380000	16187000	1.59663e+07	12822000	11066000	11622000	1.18367e+07	22482000	18996000	17783000	1.97537e+07	19309000	22246000	17363000	1.96393e+07	21465000	22984000	19045000	2.11647e+07	29881000	27875000	28642000	2.87993e+07	16960000	16418000	18109000	1.71623e+07	22905000	22859000	25746000	2.38367e+07
pmn001384	515.12	353.09	516.127	C25H24O12	[M-H]-	Isochlorogenic acid C	Phenolic acids	Phenolic acids	57378-72-0	24792000	22883000	21369000	2.30147e+07	13054000	12115000	13143000	1.27707e+07	15578000	15802000	16312000	1.58973e+07	11314000	13043000	11976000	12111000	21243000	21439000	19889000	20857000	22219000	22053000	19021000	2.10977e+07	18024000	21407000	18936000	1.94557e+07	29669000	28316000	30208000	2.93977e+07	17343000	17801000	17155000	17433000	22966000	24248000	24135000	23783000
pmn001419	325.09	163.04	326.1	C15H18O8	[M-H]-	1-O-[(E)-p-Cumaroyl]-D-glucose	Phenolic acids	Phenolic acids	-	4195900	3857700	3892000	3.98187e+06	2920500	3571500	3647200	3.37973e+06	2618100	2672800	2564400	2.61843e+06	3673800	3200900	3072100	3315600	4222700	4103100	3950800	4092200	4180500	4134200	4070800	4128500	3197900	3271300	3140800	3.20333e+06	3164500	3320000	3390500	3.29167e+06	3358000	3482400	3340100	3393500	1764000	1676900	1718400	1.71977e+06
pmn001420	341.09	179.04	342.095	C15H18O9	[M-H]-	1-O-[(E)-Caffeoyl]-D-glucose*	Phenolic acids	Phenolic acids	-	2308700	2584400	2629700	2507600	3176800	3216400	3120200	3.17113e+06	3589800	3348200	3693100	3543700	3239100	3236700	3576000	3350600	2158400	2232100	2095900	2.16213e+06	3792700	3658400	3701400	3717500	3920700	4085000	3712000	3905900	4401500	4033700	4218000	4.21773e+06	5013400	5224800	4937300	5058500	2552400	2916000	2804700	2757700
pmn001421	337.09	191.05	338.1	C16H18O8	[M-H]-	3-O-p-Coumaroylquinic acid	Phenolic acids	Phenolic acids	87099-71-6	1287900	1185400	1262800	1.24537e+06	764290	651530	743860	719893	1053300	1215600	1142400	1137100	1121800	1388100	1246100	1252000	2448400	2275800	2452500	2.39223e+06	623490	532470	458210	538057	1594700	1489800	1508400	1.53097e+06	2295000	2339400	3358600	2.66433e+06	849130	958100	915140	907457	943730	951720	988840	961430
pmn001458	517.16	175	518.164	C22H30O14	[M-H]-	Sibiricose A5	Phenolic acids	Phenolic acids	107912-97-0	25085	36425	42579	34696.3	38776	45290	49053	44373	39959	47839	41461	43086.3	35410	25763	19965	27046	21163	32477	40559	31399.7	33809	44114	51943	43288.7	73062	81651	83264	79325.7	65840	44551	64640	58343.7	20630	22334	21270	21411.3	33608	32176	31522	32435.3
pmn001459	547.17	205.1	548.174	C23H32O15	[M-H]-	Sibiricose A6	Phenolic acids	Phenolic acids	241125-75-7	23763	24194	24040	23999	139110	93204	114110	115475	21019	13578	20012	18203	14102	9794.8	15953	13283.3	26181	29083	26964	27409.3	24570	34745	23162	27492.3	39307	50851	56865	49007.7	76788	72440	78046	75758	52697	60213	58819	57243	25520	35977	42728	34741.7
pmn001517	329.12	167	330.131	C15H22O8	[M-H]-	3,4,5-Trimethoxyphenyl-1-O-Glucoside	Phenolic acids	Phenolic acids	-	10206000	12536000	10874000	1.12053e+07	13081000	13214000	11972000	1.27557e+07	15113000	12121000	12697000	1.33103e+07	9745800	11177000	12497000	1.11399e+07	10474000	7525200	11546000	9848400	9057200	10031000	12532000	1.05401e+07	9039000	9425700	8390300	8.95167e+06	11821000	10441000	11369000	1.12103e+07	17465000	16128000	17773000	17122000	13540000	14322000	12466000	1.34427e+07
pmn001669	237.08	147	238.084	C12H14O5	[M-H]-	Methyl sinapate	Phenolic acids	Phenolic acids	20733-94-2	3862.9	3954.1	2960.8	3592.6	3393.6	2775.2	3092.5	3087.1	7758.1	5198	5229.2	6061.77	7816.1	9433.5	8384.7	8544.77	4348.7	4062.4	2340.4	3583.83	2714.5	2148.2	2018.9	2293.87	8123.8	8441.4	9592.1	8719.1	5427.6	8577.3	7000.2	7001.7	8532.5	6915.2	6376.8	7274.83	22555	23148	19305	21669.3
pmn001671	547.17	223.1	548.174	C23H32O15	[M-H]-	Furanofructosyl-α-D-(6-mustard acyl)glucoside	Phenolic acids	Phenolic acids	-	149750	135530	144490	143257	162580	163740	186520	170947	101080	119490	117760	112777	78093	102750	92433	91092	97732	94765	89427	93974.7	140090	126050	101120	122420	122910	130050	106740	119900	86660	109660	83314	93211.3	191710	180350	244050	205370	87397	98603	68671	84890.3
pmn001672	547.17	223.1	548.174	C23H32O15	[M-H]-	Furanofructosyl-α-D-(3-mustard acyl)glucoside	Phenolic acids	Phenolic acids	-	55466	50571	52078	52705	26707	27151	21159	25005.7	52477	53122	56901	54166.7	36783	48152	33396	39443.7	24332	17089	24564	21995	39965	43468	33416	38949.7	48949	49980	34312	44413.7	35852	29087	31408	32115.7	120120	135930	139630	131893	50783	61508	55552	55947.7
pmn001681	165.09	149.06	166.099	C10H14O2	[M-H]-	1-(4-Methoxyphenyl)-1-propanol	Phenolic acids	Phenolic acids	5349-60-0	133490	157100	182500	157697	177200	146820	185090	169703	133770	134150	125490	131137	93251	130960	109820	111344	132780	107690	112030	117500	134090	153860	159360	149103	132380	127000	113740	124373	130680	131160	132750	131530	209800	211480	154330	191870	176460	191600	210910	192990
pmn001690	327.14	165.09	328.152	C16H24O7	[M-H]-	3-Hydroxy-4-isopropylbenzylalcohol-3-O-glucoside	Phenolic acids	Phenolic acids	-	233570	241040	257710	244107	109720	107000	96015	104245	64572	131390	98058	98006.7	157690	151420	147250	152120	266090	264900	241660	257550	131930	121770	103000	118900	118960	124880	123840	122560	85582	83872	92160	87204.7	283810	243170	232330	253103	116310	87845	146840	116998
pmn001695	371.1	249.06	372.106	C16H20O10	[M-H]-	Trihydroxycinnamoylquinic acid	Phenolic acids	Phenolic acids	-	2152100	2088600	2424300	2.22167e+06	997100	1097800	1075300	1.05673e+06	1868800	1709800	1956100	1844900	1098300	1165100	1122000	1.12847e+06	2577000	2553100	2692500	2.60753e+06	1136100	1284300	1152000	1190800	1827400	1782500	1649700	1753200	2233900	2076600	2068300	2.12627e+06	1911300	1991300	1954700	1.95243e+06	1700600	1749600	1723600	1724600
pmp000086	269.1	177.05	268.095	C13H16O6	[M+H]+	1-Feruloyl-sn-glycerol*	Phenolic acids	Phenolic acids	-	232260	196310	237730	222100	106140	74223	93271	91211.3	405000	337520	367630	370050	468020	386660	350370	401683	112450	113380	102660	109497	179150	82535	142500	134728	184550	166540	123860	158317	174060	117120	240990	177390	210050	283340	320950	271447	197510	179040	212180	196243
pmp000087	269.1	177.05	268.095	C13H16O6	[M+H]+	2-Feruloyl-sn-glycerol*	Phenolic acids	Phenolic acids	-	208810	192610	258620	220013	440010	363740	389000	397583	137180	268450	249140	218257	399050	266740	416810	360867	282190	313050	218810	271350	457710	292350	438400	396153	573460	356660	533000	487707	326610	314470	251690	297590	380420	436300	233560	350093	755920	781840	762050	766603
pmp001086	127.04	97	126.032	C6H6O3	[M+H]+	5-Hydroxymethylfurfural	Phenolic acids	Phenolic acids	67-47-0	29806	80153	50443	53467.3	108490	135390	131100	124993	44299	50870	47197	47455.3	9	9	9	9	90635	87400	103440	93825	81522	63099	103100	82573.7	56369	75719	43550	58546	42794	86770	77839	69134.3	170740	132060	155040	152613	115770	131150	129440	125453
pmp001285	149.02	65.04	148.016	C8H4O3	[M+H]+	Phthalic anhydride	Phenolic acids	Phenolic acids	85-44-9	1119100	1075400	1221000	1138500	818890	753270	874910	815690	1125800	1137800	1120000	1.12787e+06	1083200	1039200	1161500	1.09463e+06	835700	807020	944940	862553	821050	963930	840980	875320	815340	896020	855740	855700	783700	782950	793630	786760	1059300	1265600	1008400	1111100	1336700	1327800	1400200	1354900
Wmzn002116	515.12	353.09	516.127	C25H24O12	[M-H]-	3,5-Dicaffeoylquinic acid	Phenolic acids	Phenolic acids	-	685340	960430	840970	828913	583570	528790	482660	531673	874050	1144900	1028100	1.01568e+06	1190500	1012200	1023000	1.07523e+06	870220	836970	898780	868657	764870	667170	770710	734250	893010	999320	670850	854393	861660	720060	921070	834263	1005700	1141100	955430	1.03408e+06	1721200	1257600	1396300	1.45837e+06
Zmhn000892	301.09	139.05	302.1	C13H18O8	[M-H]-	4-O-Glucosyl-3,4-dihydroxybenzyl alcohol	Phenolic acids	Phenolic acids	-	352710	367520	290800	337010	552880	550340	458110	520443	932340	1064100	1030600	1.00901e+06	1070400	1054200	1101300	1075300	368380	560160	513470	480670	559540	534040	546460	546680	585290	638270	493120	572227	541650	571520	504670	539280	423010	546200	546270	505160	916640	661940	818760	799113
Zmhn001358	299.08	137.02	300.084	C13H16O8	[M-H]-	4-O-Glucosyl-4-hydroxybenzoic acid	Phenolic acids	Phenolic acids	-	2964500	3231800	3485100	3.22713e+06	2968000	2407200	2193400	2.52287e+06	5757500	5423100	5864400	5.68167e+06	2428400	2283100	2354000	2.35517e+06	4175300	4351000	4212100	4.24613e+06	2164200	2184500	2103400	2150700	4639800	4659900	4450500	4583400	2753700	2661400	2854200	2.75643e+06	4577600	4691100	4869400	4712700	16419000	17584000	17590000	1.71977e+07
Zmhn001793	341.09	179.03	342.096	C15H18O9	[M-H]-	6-O-Caffeoyl-D-glucose*	Phenolic acids	Phenolic acids	-	2470100	3094100	2860500	2.80823e+06	3253600	3423700	3680500	3452600	3916400	3704900	3653800	3.75837e+06	3696000	3886800	3952300	3.84503e+06	2258700	2157900	2251700	2.22277e+06	3717900	3588800	3971400	3.75937e+06	3701800	4319200	4076900	4.03263e+06	4514900	4590700	4070400	4392000	5557400	5081500	4906900	5.18193e+06	2699700	2484200	2982000	2.72197e+06
Zmhn001926	299.08	137.02	300.084	C13H16O8	[M-H]-	1-O-Salicyl-D-glucose	Phenolic acids	Phenolic acids	60517-74-0	3016600	2992200	3126400	3.04507e+06	2728400	2628600	2398900	2585300	5488100	6249700	5972300	5.90337e+06	2380300	2545200	2727200	2550900	4651000	4255800	4144100	4350300	2305200	2331800	2140200	2.25907e+06	4928900	4601200	4835000	4.78837e+06	2756100	2895400	2769800	2807100	4686800	5035300	4776200	4.83277e+06	17287000	15362000	17910000	16853000
Zmhn002227	385.11	223.06	386.121	C17H22O10	[M-H]-	4-O-Glucosyl-sinapate	Phenolic acids	Phenolic acids	-	741290	725700	715890	727627	607730	607210	646820	620587	495000	507810	496260	499690	627770	562130	541690	577197	397410	378710	380320	385480	576980	561110	555170	564420	539250	497870	544680	527267	289640	350600	320450	320230	1329500	1503000	1159700	1.33073e+06	464280	541900	483360	496513
Zmhn002301	325.09	163.04	326.1	C15H18O8	[M-H]-	p-Coumaric acid-4-O-glucoside	Phenolic acids	Phenolic acids	117405-48-8	2285700	2197000	2246000	2242900	2069600	2060600	2089200	2.07313e+06	1488800	1567400	1515900	1.52403e+06	1978700	1793300	1940200	1.90407e+06	2294000	2345500	2311200	2316900	2411100	2338100	2341600	2363600	1966200	1853400	1887100	1.90223e+06	1852700	1945300	1854500	1.88417e+06	1830800	2066300	1904900	1934000	1012500	1060400	971740	1014880
Zmhn002508	471.15	309.1	472.158	C21H28O12	[M-H]-	4-p-Cumaroyl-rhamnosyl-(1→6)-D-glucose	Phenolic acids	Phenolic acids	-	194290	157200	147540	166343	169440	193660	168970	177357	53287	66470	73072	64276.3	119800	122300	103430	115177	99870	129820	94440	108043	102340	90026	91677	94681	151580	134970	160930	149160	71696	74495	78295	74828.7	72227	90812	85871	82970	321420	391100	324930	345817
Zmln000899	343.11	181.05	344.111	C15H20O9	[M-H]-	Syringaldehyde-4-O-glucoside	Phenolic acids	Phenolic acids	-	83644	101590	97391	94208.3	84269	88267	98779	90438.3	111410	115600	93020	106677	60943	78622	73220	70928.3	90139	79991	73066	81065.3	317120	319680	340300	325700	121820	82420	111060	105100	78065	46672	105190	76642.3	120590	110660	124310	118520	184140	177070	171510	177573
Zmyn002919	135.04	91.05	136.052	C8H8O2	[M-H]-	2-Methylbenzoic acid	Phenolic acids	Phenolic acids	118-90-1	7408.3	9818.4	10082	9102.9	1527.5	1070.1	1537.1	1378.23	8326	11124	5609	8353	6829.5	6611.8	5159.7	6200.33	3847.7	3065.2	3873.8	3595.57	4394.7	4384	2611.3	3796.67	2700.7	3256.3	2930.8	2962.6	1852.4	3575.2	3149.8	2859.13	7287.2	7639.1	10114	8346.77	3770.1	4997.8	4550.7	4439.53
Hmcp002354	227.13	121.01	226.114	C14H14N2O	[M+H]+	Crenatine	Alkaloids	Plumerane	26585-14-8	106050	104310	103370	104577	118500	126700	126320	123840	336180	355510	320160	337283	185360	182010	192380	186583	212450	223450	222700	219533	121290	137450	124040	127593	150610	124970	147290	140957	126700	144900	116690	129430	298920	349090	302210	316740	205960	228840	224510	219770
ML10198935	191.12	160.08	190.111	C11H14N2O	[M+H]+	3-(2-(Methylamino)ethyl)-1H-indol-5-ol	Alkaloids	Plumerane	1134-01-6	295920	303490	292500	297303	124970	142370	161260	142867	223310	219400	239290	227333	101600	84576	88973	91716.3	225360	173720	185600	194893	360110	331700	323590	338467	206690	200290	255670	220883	162570	153250	160110	158643	343570	337550	313810	331643	314880	315500	313740	314707
mws0098	160.04	115.99	161.048	C9H7NO2	[M-H]-	Indole-2-carboxylic acid	Alkaloids	Plumerane	1477-50-5	9	9	9	9	9	9	9	9	9	406.79	9	141.597	9	9	9	9	9	9	9	9	9	9	9	9	9	9	1797.4	605.133	9	9	9	9	9	9	9	9	9	9	9	9
mws0102	160.04	116	161.048	C9H7NO2	[M-H]-	Indole-5-carboxylic acid	Alkaloids	Plumerane	1670-81-1	1021800	960570	1081600	1.02132e+06	375090	364670	368860	369540	575280	659390	592900	609190	409160	392940	417130	406410	1209600	1542200	1336900	1362900	453740	483080	463030	466617	372720	370240	375560	372840	664220	631840	677750	657937	1166700	1186300	1168900	1.17397e+06	677850	558380	591090	609107
mws0103	146.06	91	145.053	C9H7NO	[M+H]+	Indole-3-carboxaldehyde	Alkaloids	Plumerane	487-89-8	1519500	1545400	1408800	1.49123e+06	1097600	1020800	1124400	1.08093e+06	1515800	1595800	1510500	1540700	1625600	1683200	1619200	1.64267e+06	2897100	2769700	3042400	2.90307e+06	1644500	1607600	1728400	1.66017e+06	701800	743510	721720	722343	1842800	1844600	1741500	1.80963e+06	2319600	2285200	2312800	2.30587e+06	1343700	1292100	1370300	1.33537e+06
mws0597	190.05	146	191.058	C10H9NO3	[M-H]-	5-Hydroxyindole-3-acetic acid	Alkaloids	Plumerane	54-16-0	67183	63022	73267	67824	22848	25335	16505	21562.7	56726	54117	47271	52704.7	31030	38646	40975	36883.7	44729	45650	41383	43920.7	30309	25493	41640	32480.7	40789	48485	39241	42838.3	39006	38628	44517	40717	53666	57613	54448	55242.3	72721	68022	72891	71211.3
mws1320	160.08	130.07	161.084	C10H11NO	[M-H]-	Tryptophol	Alkaloids	Plumerane	526-55-6	20595	24971	22920	22828.7	5290.2	4566.2	5395.9	5084.1	8987.4	8858.7	11527	9791.03	12629	11094	10989	11570.7	8445.3	9874.4	8975.6	9098.43	6290.3	7295.5	6002.7	6529.5	4730.9	3872.4	2918.1	3840.47	6037.2	6516.9	5575.1	6043.07	14885	16147	16546	15859.3	4770.8	3889.2	5939.5	4866.5
mws1417	160.04	116	161.048	C9H7NO2	[M-H]-	Indole-3-carboxylic acid	Alkaloids	Plumerane	771-50-6	1345000	1435300	1436200	1405500	505840	506490	504460	505597	826720	832570	813270	824187	631160	577880	560910	589983	1804400	2121600	1945000	1957000	621260	616240	582590	606697	497270	465310	490450	484343	900350	857310	894610	884090	1564700	1675400	1610600	1616900	802720	751070	946240	833343
pmb0813	176.1	133.2	175.063	C10H9NO2	[M+H]+	1-Methoxyindole-3-carbaldehyde	Alkaloids	Plumerane	67282-55-7	9	9	9	9	19254	21571	15964	18929.7	13280	37583	21610	24157.7	9	9	9	9	11448	13407	14723	13192.7	22694	15607	32130	23477	16254	25400	15393	19015.7	9	9	9	9	18799	21666	18652	19705.7	24455	26977	23383	24938.3
pmb0818	206.1	147.5	205.074	C11H11NO3	[M+H]+	Methoxyindoleacetic acid	Alkaloids	Plumerane	3471-31-6	1117300	1078900	1069100	1.08843e+06	79996	55573	72092	69220.3	266120	326040	330200	307453	209370	190850	206870	202363	377480	380730	414620	390943	297630	310190	316780	308200	312740	284280	311620	302880	342460	349920	339930	344103	267940	316330	264300	282857	567900	532050	597090	565680
pmb0819	157	130	156.069	C10H8N2	[M+H]+	3-Indoleacetonitrile	Alkaloids	Plumerane	771-51-7	450030	475440	448220	457897	77193	61924	41148	60088.3	188530	226900	181720	199050	112990	96042	112990	107341	186560	188440	155190	176730	117860	129600	119990	122483	118360	121880	123420	121220	99771	89226	103170	97389	304290	283370	296800	294820	328010	296740	302750	309167
pmb1096	118.07	91	117.058	C8H7N	[M+H]+	Indole	Alkaloids	Plumerane	120-72-9	192250	209520	204980	202250	15608	19262	20518	18462.7	59599	65515	56041	60385	54763	37987	50976	47908.7	70280	99811	75997	82029.3	70486	55701	61468	62551.7	63941	69151	67020	66704	74309	68674	55030	66004.3	39303	49899	55047	48083	126270	198070	196470	173603
pmc0682	133.1	105.1	132.069	C8H8N2	[M+H]+	4-Aminoindole	Alkaloids	Plumerane	5192-23-4	467990	357240	406710	410647	592200	663890	749760	668617	1084000	1088500	1203400	1125300	810390	888630	927490	875503	842000	742070	870460	818177	778530	874310	832950	828597	857980	865360	893030	872123	852320	663750	744940	753670	1112100	977450	1025700	1.03842e+06	1438000	1128000	1173200	1246400
pme1651	176.1	130.1	175.063	C10H9NO2	[M+H]+	Indole 3-acetic acid (IAA)	Alkaloids	Plumerane	87-51-4	290630	314430	271100	292053	393880	393630	406370	397960	612650	585510	556560	584907	802430	757210	819290	792977	783230	804860	766230	784773	232810	228300	180250	213787	186860	146310	168550	167240	637770	619070	565560	607467	434330	420350	426630	427103	261330	232070	248620	247340
pme2244	190.09	118.07	189.07	C11H11NO2	[M+H]+	3-Indolepropionic acid	Alkaloids	Plumerane	830-96-6	73359	76939	69013	73103.7	5642.1	3979.3	6121.3	5247.57	26968	21731	25316	24671.7	19848	13066	15215	16043	20876	19151	20283	20103.3	28716	19572	20242	22843.3	22331	11271	17168	16923.3	25815	28693	20792	25100	21468	23601	20658	21909	48038	40399	45528	44655
pme2836	178.09	160	177.079	C10H11NO2	[M+H]+	5-Hydroxytryptophol	Alkaloids	Plumerane	154-02-9	59430	46221	48724	51458.3	32413	26022	31898	30111	9	9	9	9	9	9	9	9	9	9	9	9	9	32695	38654	23786	32637	26497	68121	42418.3	9	9	9	9	33013	50618	32222	38617.7	52061	34943	32027	39677
Zmtn001624	188.04	144.05	189.043	C10H7NO3	[M-H]-	N-Acetylisatin	Alkaloids	Plumerane	574-17-4	5815900	4520700	5352300	5.22963e+06	1620900	1621700	1611800	1.61813e+06	4155100	3961000	4251500	4.12253e+06	3089500	3027600	2811800	2976300	2975700	3051400	3025600	3.01757e+06	2115800	2019900	2252700	2.12947e+06	3584000	3372600	3831400	3596000	3485900	3457600	3391600	3.44503e+06	3888900	4331200	4513200	4.24443e+06	5376000	5595600	6049400	5.67367e+06
Zmzn002330	158.06	130.07	159.068	C10H9NO	[M-H]-	Indole-3-Acetaldehyde	Alkaloids	Plumerane	2591-98-2	9	9	9	9	9	9	9	9	9	9	9	9	9	9	9	9	9	9	9	9	9	9	9	9	9	217.03	9	78.3433	9	9	9	9	9	9	9	9	9	9	9	9
mws1377	157.08	103	156.069	C10H8N2	[M+H]+	2,3'-Bipyridine	Alkaloids	Pyridine alkaloids	581-50-0	2576500	2691800	2454700	2.57433e+06	867070	915590	989120	923927	1802700	1737700	1822500	1.78763e+06	1047500	1033000	987160	1.02255e+06	2047700	2216200	2207800	2.15723e+06	2164400	2166700	2288400	2206500	1785100	1671700	1700600	1.71913e+06	1527500	1503100	1274300	1.43497e+06	3049600	3129100	3350200	3176300	2429000	2551800	2428600	2469800
MA10074217	144.05	115.04	145.053	C9H7NO	[M-H]-	4-Hydroxyquinoline	Alkaloids	Quinoline alkaloids	611-36-9	126510	127400	130160	128023	112430	105190	105170	107597	129480	127900	129440	128940	141590	148250	142700	144180	238830	245570	243730	242710	142000	150320	167150	153157	57464	66240	61781	61828.3	162040	161150	154370	159187	195240	196320	210960	200840	120110	110610	113680	114800
NK10246260	162.06	116.05	161.048	C9H7NO2	[M+H]+	2,4-Dihydroxyquinoline	Alkaloids	Quinoline alkaloids	86-95-3	67574	74093	88625	76764	66022	82183	65342	71182.3	79910	66319	92215	79481.3	86091	91118	82623	86610.7	98188	80757	96643	91862.7	86977	104660	79389	90342	89776	83941	71582	81766.3	89947	101650	103070	98222.3	81584	83994	98044	87874	90662	98308	127240	105403
pme2367	109	81	108.021	C6H4O2	[M+H]+	1,4-Benzoquinone	Quinones	Quinones	106-51-4	127650	131370	90807	116609	106020	211050	134920	150663	158300	200920	151150	170123	102090	108050	112220	107453	157910	182440	133950	158100	292480	330470	352080	325010	170310	129950	250520	183593	133010	108550	100380	113980	157670	282570	245610	228617	374250	311320	225470	303680
Zmsp001834	169.05	65	168.042	C8H8O4	[M+H]+	2,6-Dimethoxy-1,4-benzoquinone	Quinones	Quinones	530-55-2	1999200	2140300	1822700	1987400	2096100	2164100	1821800	2.02733e+06	2698700	2002600	2636400	2445900	1984400	2171100	2639900	2.26513e+06	1671800	1912400	1828000	1.80407e+06	2272200	1974500	2211500	2.15273e+06	1820700	1628800	1667600	1705700	1655100	2033900	1307300	1.66543e+06	3088000	3301800	3003300	3.13103e+06	2274400	2778900	2734400	2595900
Hmcn000192	209.07	59.01	210.073	C7H14O7	[M-H]-	Sedoheptulose	Others	Saccharides and Alcohols	3019-74-7	171110	173430	173470	172670	200840	227820	202020	210227	190350	225210	202600	206053	410780	379490	340920	377063	78344	88377	70380	79033.7	100130	88468	75121	87906.3	135170	193810	118770	149250	195920	175580	159250	176917	229730	157000	212160	199630	316740	218390	308990	281373
Hmqn000843	301.09	123.01	302.1	C13H18O8	[M-H]-	Tachioside	Others	Saccharides and Alcohols	109194-60-7	155880	132620	146190	144897	222860	286470	268820	259383	239770	327800	340270	302613	434940	388170	327390	383500	189360	183590	165010	179320	265990	256470	230150	250870	243790	258430	252630	251617	254480	237890	192670	228347	358820	395660	352680	369053	332260	381800	410280	374780
Lmmn000214	487.17	341.11	488.174	C18H32O15	[M-H]-	Solatriose	Others	Saccharides and Alcohols	528-40-5	131690	102700	138350	124247	5568.7	4238	3809.3	4538.67	50334	57029	52345	53236	33478	32366	33481	33108.3	140730	127680	149660	139357	35276	56763	43963	45334	81298	63769	74611	73226	89895	125540	101850	105762	45555	36407	45227	42396.3	47289	27906	35156	36783.7
Lmsn000381	341.11	89.02	342.116	C12H22O11	[M-H]-	D-Maltose	Others	Saccharides and Alcohols	133-99-3	560870	480170	381130	474057	689480	881860	1494300	1021880	705360	768300	683360	719007	1095700	1369800	1819200	1.42823e+06	1758000	1380700	1712400	1.61703e+06	572640	675180	638550	628790	843610	613000	792030	749547	1085500	1210300	1058400	1.11807e+06	696140	722430	728600	715723	540920	565980	468550	525150
MA10039641	341.11	89.02	342.116	C12H22O11	[M-H]-	Lactobiose	Others	Saccharides and Alcohols	63-42-3	247720	402390	337380	329163	860140	689590	1000500	850077	781070	890580	810450	827367	1835400	2029300	1041200	1635300	1400400	1815600	1822200	1679400	535260	593710	631300	586757	836360	916820	571720	774967	2322900	1426300	1412700	1.72063e+06	817420	742830	914500	824917	607720	708490	573750	629987
ML10171848	147.03	85.03	148.037	C5H8O5	[M-H]-	D-Arabinono-1,4-lactone	Others	Saccharides and Alcohols	2782-09-4	421290	520260	404070	448540	155820	182970	228080	188957	221970	224610	194110	213563	288110	266730	259700	271513	685730	599170	838510	707803	158920	248250	218220	208463	314370	225700	202470	247513	538920	570490	639680	583030	319660	332830	346390	332960	282860	252910	267170	267647
mws0213	151.06	71	152.068	C5H12O5	[M-H]-	Ribitol	Others	Saccharides and Alcohols	488-81-3	25463	8177	11290	14976.7	4403	8763	4403	5856.33	11864	17568	16268	15233.3	8046.5	4764.8	5945.5	6252.27	5693.8	6489	4358.1	5513.63	14424	6832	13514	11590	12072	4379.9	7357.2	7936.37	4689	6389	5952.2	5676.73	17179	27289	15594	20020.7	19913	24410	35950	26757.7
mws0214	181.07	71	182.079	C6H14O6	[M-H]-	D-Sorbitol	Others	Saccharides and Alcohols	50-70-4	44846	60002	46669	50505.7	94419	67180	74516	78705	70834	66037	95281	77384	121990	146260	104050	124100	45974	74426	66558	62319.3	83568	83851	84766	84061.7	81160	73983	82952	79365	62370	69047	60540	63985.7	92095	102950	105900	100315	119310	87913	94553	100592
mws0264	341.11	119	342.116	C12H22O11	[M-H]-	D-Trehalose	Others	Saccharides and Alcohols	99-20-7	236340	302030	284760	274377	442230	534120	522870	499740	430880	312330	389210	377473	895050	966100	891080	917410	1353600	642110	752970	916227	292430	375810	329070	332437	477830	374640	465810	439427	542860	643390	601540	595930	454830	425610	429000	436480	336380	325100	304700	322060
mws0437	151.06	71	152.068	C5H12O5	[M-H]-	D-Arabitol	Others	Saccharides and Alcohols	488-82-4	9763.5	11931	4893	8862.5	16290	3125	6897.2	8770.73	13189	14772	6919	11626.7	10368	8046.5	8090	8834.83	7181	6594.8	5131	6302.27	13187	20605	17638	17143.3	9567	10166	13345	11026	7463	6422	5694	6526.33	25058	19956	16678	20564	30714	16626	25423	24254.3
mws0866	259.02	97	260.03	C6H13O9P	[M-H]-	D-Glucose 6-phosphate*	Others	Saccharides and Alcohols	56-73-5	298840	188750	173030	220207	809300	859500	888130	852310	584350	725880	712760	674330	997380	643590	611260	750743	618160	748140	667420	677907	1196500	1386600	1126900	1.23667e+06	677890	723580	649150	683540	924370	944910	856040	908440	904450	1415600	953250	1091100	795370	743910	835650	791643
mws0889	135.03	75.01	136.037	C4H8O5	[M-H]-	D-Threonic Acid	Others	Saccharides and Alcohols	3909-12-4	4775200	5070800	4517600	4.78787e+06	6793700	7484800	6643700	6.97407e+06	4350600	5541300	5250500	5.04747e+06	8116500	7939100	7292200	7782600	5480800	5848000	5862300	5.73037e+06	8999900	9374500	7513200	8629200	5090500	5764300	4801900	5218900	7142000	6779800	6071700	6664500	8186900	9033800	8699800	8.64017e+06	3575200	2920900	3401200	3299100
mws1080	341.11	179	342.116	C12H22O11	[M-H]-	Galactinol	Others	Saccharides and Alcohols	3687-64-7	653630	745810	674620	691353	1737500	1291500	1915700	1.64823e+06	595630	934150	693410	741063	2211800	2576100	2093000	2.29363e+06	1478400	1704900	2537000	1.90677e+06	639220	1003400	830260	824293	1082200	741540	1073800	965847	1278800	1402200	1622600	1.43453e+06	984610	891370	1034200	970060	666720	965170	955930	862607
mws1090	259.02	97	260.03	C6H13O9P	[M-H]-	Glucose-1-phosphate*	Others	Saccharides and Alcohols	59-56-3	102540	132760	104540	113280	632020	711390	880940	741450	451370	430670	412920	431653	512300	510940	436550	486597	418520	520170	584770	507820	1080500	926970	904600	970690	404730	517610	495320	472553	698380	646950	599000	648110	809000	950580	1282900	1014160	551890	462780	834310	616327
mws1155	181.07	101.02	182.079	C6H14O6	[M-H]-	D-Mannitol	Others	Saccharides and Alcohols	69-65-8	11514	6652.5	8490	8885.5	11490	24185	12700	16125	9067.8	13919	16989	13325.3	22982	23012	27832	24608.7	9682.2	11488	12099	11089.7	18752	26006	19356	21371.3	18757	9372.8	10282	12803.9	6669.2	10884	6049	7867.4	32682	19376	24795	25617.7	10280	12102	23917	15433
mws1164	179.06	59.01	180.063	C6H12O6	[M-H]-	D-Fructose	Others	Saccharides and Alcohols	7660-25-5	4750200	5635500	5497600	5.29443e+06	7032300	7009000	7341100	7.12747e+06	9139200	8630900	8695300	8821800	9654700	10133000	10885000	1.02242e+07	6211200	7507000	6116500	6.61157e+06	9531300	9930800	10225000	9895700	7836600	9974700	8791300	8.86753e+06	7789300	9624800	8235500	8.54987e+06	9104500	9053200	7916300	8.69133e+06	8725300	8562800	9752400	9013500
mws1333	341.11	113	342.116	C12H22O11	[M-H]-	Melibiose	Others	Saccharides and Alcohols	585-99-9	231290	251530	208380	230400	334130	268460	424400	342330	290860	274770	326300	297310	772460	506420	669070	649317	483830	543800	554730	527453	219490	262370	251380	244413	290870	308920	306810	302200	429540	378650	537060	448417	300770	334140	395470	343460	290820	298410	273860	287697
mws1499	149.05	59.01	150.053	C5H10O5	[M-H]-	D-Arabinose	Others	Saccharides and Alcohols	10323-20-3	173930	118430	224400	172253	176630	197760	188120	187503	325280	330510	306170	320653	333680	393690	282070	336480	237590	172740	195100	201810	195890	277240	241280	238137	221800	260410	221790	234667	216000	290300	197830	234710	254320	217920	324160	265467	324940	322280	322120	323113
mws1589	503.16	179	504.169	C18H32O16	[M-H]-	D-Panose	Others	Saccharides and Alcohols	33401-87-5	15309	17768	15810	16295.7	84915	79684	76058	80219	33368	51089	54239	46232	84991	61215	55738	67314.7	53508	55847	40662	50005.7	37718	43812	38164	39898	32870	37938	27332	32713.3	82787	68930	64264	71993.7	37636	51974	56651	48753.7	27878	37668	28002	31182.7
mws2104	193.07	99.01	194.079	C7H14O6	[M-H]-	D-Pinitol	Others	Saccharides and Alcohols	10284-63-6	21925	13275	13924	16374.7	10898	23656	22675	19076.3	25463	21826	31803	26364	20739	18075	33454	24089.3	16463	18835	8475.5	14591.2	30976	32237	32784	31999	17076	12766	20086	16642.7	29401	16980	29842	25407.7	56825	71812	72844	67160.3	8484.8	10978	17738	12400.3
mws2523	421.08	241.1	422.083	C12H23O14P	[M-H]-	Trehalose 6-phosphate	Others	Saccharides and Alcohols	4484-88-2	47985	45444	41412	44947	111110	117840	173990	134313	79982	71204	69394	73526.7	96319	104950	162330	121200	181800	253770	246580	227383	154830	101640	148480	134983	110480	126260	109550	115430	150550	160110	130650	147103	61114	72971	76108	70064.3	72785	58735	74090	68536.7
mws4170	179.06	59.01	180.063	C6H12O6	[M-H]-	D-Glucose	Others	Saccharides and Alcohols	14431-43-7	5034300	6146100	5273700	5484700	7375100	6429700	8533700	7.44617e+06	8185000	10056000	9003900	9.08163e+06	8059000	10004000	9300100	9.12103e+06	8623600	8022100	6402900	7.68287e+06	9715900	10681000	8009100	9.46867e+06	9095100	10625000	7520000	9.08003e+06	9084700	9094200	8938900	9.03927e+06	9800000	8217700	8746400	8.92137e+06	9224800	7891100	8808600	8641500
mws4174	222.1	138	221.09	C8H15NO6	[M+H]+	N-Acetyl-D-mannosamine	Others	Saccharides and Alcohols	7772-94-3	32851	53788	51243	45960.7	24463	23001	24688	24050.7	32412	37783	32455	34216.7	16127	12925	25616	18222.7	30942	30626	26441	29336.3	20451	47054	40176	35893.7	29658	26773	28591	28340.7	13285	23694	6888.9	14622.6	65496	78062	73690	72416	56909	64742	62906	61519
mws5038	341.11	89.02	342.116	C12H22O11	[M-H]-	Isomaltulose	Others	Saccharides and Alcohols	13718-94-0	376910	477810	430940	428553	968830	682000	835980	828937	878730	671650	690130	746837	1388500	1451200	1427900	1.42253e+06	1298800	1545100	1292300	1.37873e+06	506960	475560	732790	571770	725040	786740	694230	735337	1238200	1303600	1230800	1.25753e+06	706440	887450	652250	748713	477340	694570	445750	539220
mws5040	365.11	203.05	364.078	C12H21O11Na	[M+H]+	Turanose	Others	Saccharides and Alcohols	547-25-1	328550	334750	367730	343677	462130	280590	393670	378797	335220	294620	283370	304403	543340	412470	513670	489827	457490	473410	495040	475313	221240	229310	205330	218627	361990	369660	325550	352400	633340	584830	809620	675930	232980	312290	311800	285690	243340	222440	190380	218720
pmb0786	180.09	163.06	179.079	C6H13NO5	[M+H]+	D-Glucosamine	Others	Saccharides and Alcohols	3416-24-8	481790	454010	528770	488190	1207100	494620	1273400	991707	626130	442090	403460	490560	1518400	1449500	1746000	1571300	418650	527320	492200	479390	1040500	1595600	1173100	1.26973e+06	451880	696570	1146900	765117	939700	1186600	820250	982183	646280	1647100	1361300	1.21823e+06	815040	1153400	1561300	1176580
pmb2653	649.1	145	650.227	C24H42O20	[M-H]-	D(+)-Melezitose O-rhamnoside	Others	Saccharides and Alcohols	-	566740	372240	617860	518947	301220	303750	403850	336273	498730	496350	436100	477060	422290	542210	477130	480543	1069600	835470	857600	920890	308700	347990	282100	312930	447450	514820	547330	503200	507890	520810	618230	548977	731200	610350	679950	673833	317300	287530	286070	296967
pmb3079	300.05	96.9	301.056	C8H16NO9P	[M-H]-	N-Acetyl-D-glucosamine-1-phosphate	Others	Saccharides and Alcohols	6866-69-9	29543	51809	43721	41691	29213	33093	23775	28693.7	28512	18825	28847	25394.7	14571	13103	22153	16609	92767	86260	93222	90749.7	71400	92228	82665	82097.7	39338	47449	38124	41637	60604	42609	43780	48997.7	38845	37420	41415	39226.7	49694	35970	103920	63194.7
pmb3081	289	97	290.004	C6H11PO11	[M-H]-	Glucarate O-Phosphoric acid	Others	Saccharides and Alcohols	-	423250	477870	379780	426967	698550	285630	464960	483047	597570	612500	574030	594700	759470	841420	921760	840883	754360	608110	637110	666527	1331700	1639600	1787400	1.58623e+06	414500	407470	467950	429973	768980	731180	878300	792820	1817000	1967700	1859600	1.88143e+06	489710	428700	340870	419760
pme0500	503.16	323	504.169	C18H32O16	[M-H]-	D-Melezitose	Others	Saccharides and Alcohols	597-12-6	20076	11592	18866	16844.7	60745	39876	60424	53681.7	57519	57446	63798	59587.7	110720	109080	71686	97162	40096	62523	79583	60734	41882	53541	35754	43725.7	51102	44971	55288	50453.7	75900	79920	69772	75197.3	59989	63840	69314	64381	18220	49244	36175	34546.3
pme0516	179.06	87	180.063	C6H12O6	[M-H]-	Inositol	Others	Saccharides and Alcohols	87-89-8	829590	802850	1046100	892847	736250	702960	784660	741290	2280500	2231900	2050800	2.18773e+06	2175400	2928100	2693000	2.59883e+06	1391600	1245300	1451200	1362700	1663200	1529100	1539700	1.57733e+06	1283200	1746100	2056700	1.69533e+06	1401400	1348300	1077300	1.27567e+06	2748200	3342800	2819400	2.97013e+06	1644200	1609600	1606500	1620100
pme0519	341.11	119.03	342.116	C12H22O11	[M-H]-	D-Sucrose	Others	Saccharides and Alcohols	57-50-1	457460	348290	430870	412207	999590	1061400	973190	1.01139e+06	580790	633870	496530	570397	1106400	1071500	1212700	1130200	1130200	1208500	1140200	1.15963e+06	355020	410210	313610	359613	579020	604600	564230	582617	942960	912820	987530	947770	636250	408340	548480	531023	461030	501080	434540	465550
pme0534	195.05	74.9	196.058	C6H12O7	[M-H]-	Gluconic acid	Others	Saccharides and Alcohols	526-95-4	2045500	2274800	1902400	2.07423e+06	1816500	1678300	1510200	1.66833e+06	2456000	2506900	2687700	2550200	3332800	3549700	2694400	3192300	1533500	1668500	1839000	1.68033e+06	4328700	4019600	3881500	4076600	2641300	3096000	2633300	2790200	3743700	3964400	3366300	3.69147e+06	9117900	10438000	9662600	9739500	3829800	4172700	3657000	3886500
pme2125	503.16	179	504.169	C18H32O16	[M-H]-	Raffinose	Others	Saccharides and Alcohols	512-69-6	42023	42850	53554	46142.3	195440	218010	244940	219463	122640	205380	169100	165707	191760	367170	300130	286353	258030	266320	250860	258403	132790	91490	89135	104472	139220	123740	114450	125803	186540	223910	262140	224197	164590	140170	154690	153150	92462	123980	144520	120321
pme2237	181.07	101	182.079	C6H14O6	[M-H]-	Dulcitol	Others	Saccharides and Alcohols	608-66-2	40660	38206	30907	36591	63540	61098	54466	59701.3	42376	77142	37588	52368.7	85302	118630	109590	104507	41461	41431	29021	37304.3	72053	74152	50520	65575	67223	59826	42934	56661	45094	39954	37494	40847.3	79390	76831	65256	73825.7	82928	78777	75038	78914.3
pme2755	222	144	221.09	C8H15NO6	[M+H]+	N-Acetyl-D-glucosamine	Others	Saccharides and Alcohols	7512-17-6	1313900	1065400	984250	1.12118e+06	1207300	1068200	1197100	1.15753e+06	1497800	1435800	1603900	1512500	926320	922700	917250	922090	1850900	1820000	1899900	1.85693e+06	1319100	1344900	1181100	1281700	1570100	2362100	1796500	1.90957e+06	1391600	1662200	1747400	1600400	970810	1050300	1237800	1.0863e+06	1400100	1539500	1648500	1.52937e+06
pme3163	289	97	290.04	C7H15O10P	[M-H]-	D-Sedoheptuiose 7-phosphate	Others	Saccharides and Alcohols	2646-35-7	376160	397680	406910	393583	395580	289650	314190	333140	428270	574290	539230	513930	544350	519140	706070	589853	390960	442390	521280	451543	759530	922560	969550	883880	290310	340320	322900	317843	453820	516880	534310	501670	1518600	1452200	1449100	1473300	360810	381880	298710	347133
pme3313	259	97	260.03	C6H13O9P	[M-H]-	D-Fructose 6-phosphate	Others	Saccharides and Alcohols	643-13-0	679620	788650	743110	737127	2156200	2064500	2215800	2145500	1679400	1753000	1743600	1.72533e+06	1734800	2572500	2041600	2116300	1785500	1679100	1953500	1.80603e+06	2931800	3207300	3264700	3134600	1418000	1798800	1397400	1.53807e+06	2727300	2322400	2470000	2.50657e+06	6555000	3852400	5129700	5.17903e+06	2877000	2012800	2326600	2.40547e+06
pme3705	193.04	73	194.043	C6H10O7	[M-H]-	D-Glucoronic acid	Others	Saccharides and Alcohols	6556-12-3	47186	38372	39330	41629.3	92740	81532	70406	81559.3	161670	146050	154530	154083	121030	119540	124360	121643	113720	137050	122390	124387	73538	59325	77432	70098.3	68891	98237	66414	77847.3	116580	139830	121710	126040	145150	150360	152220	149243	121690	92262	125430	113127
Zmgn000173	149.05	75.01	150.053	C5H10O5	[M-H]-	D-Ribose	Others	Saccharides and Alcohols	50-69-1	462870	409950	438360	437060	237830	201570	244160	227853	411970	343140	427180	394097	382910	336110	368960	362660	468110	599070	616390	561190	361290	294980	369960	342077	512830	459940	520530	497767	368990	401190	466840	412340	482340	387500	334960	401600	681930	962570	701630	782043
Zmgn000447	184.98	78.96	185.993	C3H7O7P	[M-H]-	3-Phospho-D-glyceric acid	Others	Saccharides and Alcohols	820-11-1	48370	70825	128330	82508.3	22607	19546	17878	20010.3	37467	16571	20972	25003.3	70641	25803	90018	62154	49315	47695	50607	49205.7	42145	48380	65107	51877.3	16447	20284	32948	23226.3	47539	34556	40903	40999.3	200570	87896	75558	121341	75325	108740	114620	99561.7
Zmpn000199	209.03	85.03	210.038	C6H10O8	[M-H]-	D-Galactaric acid	Others	Saccharides and Alcohols	526-99-8	66837	64687	52506	61343.3	66540	74433	51481	64151.3	79504	73493	67733	73576.7	156450	137410	132750	142203	52456	66818	51299	56857.7	89751	79209	66035	78331.7	58638	64716	59824	61059.3	63014	83604	55058	67225.3	255870	284190	258210	266090	133020	115770	153680	134157
Zmyn000108	209.03	85.03	210.038	C6H10O8	[M-H]-	D-Saccharic acid	Others	Saccharides and Alcohols	87-73-0	57594	48423	41334	49117	46339	43781	50721	46947	71797	64566	87463	74608.7	148350	136610	145160	143373	39348	51358	52546	47750.7	74070	78702	74400	75724	47686	72652	37525	52621	77631	70858	56918	68469	221890	252010	278110	250670	146470	107530	139220	131073
Zmyn000110	258.04	78.96	259.046	C6H14NO8P	[M-H]-	D-Glucosamine 1-phosphate	Others	Saccharides and Alcohols	2152-75-2	34147	37413	35110	35556.7	1258	2549	629	1478.67	2648	5890.2	7730.5	5422.9	5694	10042	6974.5	7570.17	36705	34162	29582	33483	42301	27441	44853	38198.3	18967	38036	21748	26250.3	25622	26549	23999	25390	15200	29498	30138	24945.3	32953	42879	26515	34115.7
Zmzn000079	199	78.96	200.009	C4H9O7P	[M-H]-	D-Erythrose-4-phosphate	Others	Saccharides and Alcohols	585-18-2	143190	70873	131920	115328	25462	28880	34462	29601.3	62866	34450	63533	53616.3	90277	32105	70474	64285.3	225610	173320	184250	194393	285180	225300	257820	256100	120210	134430	140960	131867	156140	165740	161590	161157	236670	248010	238430	241037	170270	236320	247550	218047
Hmcp003852	223.21	207.03	222.198	C15H26O	[M+H]+	Elemol	Terpenoids	Sesquiterpenoids	639-99-6	18734000	19333000	21036000	19701000	19861000	14908000	19967000	1.82453e+07	17431000	17710000	17011000	17384000	12489000	14532000	13597000	1.35393e+07	15377000	11809000	13616000	1.36007e+07	17440000	18400000	18249000	1.80297e+07	16821000	16836000	15823000	1.64933e+07	14821000	14153000	12801000	13925000	21207000	22141000	21188000	21512000	23713000	23883000	25002000	2.41993e+07
Lmyp006706	233.15	131.08	232.146	C15H20O2	[M+H]+	Nicosesquiterpene A	Terpenoids	Sesquiterpenoids	-	601420	662940	585260	616540	76952	97602	123680	99411.3	92904	102100	114630	103211	172980	186910	164840	174910	144790	178170	166730	163230	192150	180920	176090	183053	221040	232020	308190	253750	165220	145100	156870	155730	123020	102790	111430	112413	813410	1065900	1058300	979203
mws1526	359.13	197	358.126	C16H22O9	[M+H]+	Sweroside	Terpenoids	Sesquiterpenoids	14215-86-2	1692900	1725600	1561200	1659900	1600400	1342800	1551900	1.49837e+06	3701500	3579300	3281600	3520800	2571500	2296000	2411400	2426300	1597900	1719200	1822700	1.71327e+06	2379800	2751700	2902200	2677900	2045400	2250200	2035000	2110200	3044200	2798500	2461100	2.76793e+06	2573500	2389800	2496800	2486700	2242200	2378100	2300500	2.30693e+06
pmp000703	538.15	197.08	520.152	C22H32O14	[M+NH4]+	6'-O-D-Glucosylsweroside	Terpenoids	Sesquiterpenoids	-	29138	21780	29263	26727	56017	63457	82363	67279	8768	18456	10993	12739	13259	9116.7	12841	11738.9	15463	13034	10099	12865.3	42848	34614	46689	41383.7	50642	29277	38863	39594	61297	57539	65201	61345.7	26151	24496	20557	23734.7	50814	41142	41110	44355.3
pmp000907	215.14	167.08	214.136	C15H18O	[M+H]+	Linderenol	Terpenoids	Sesquiterpenoids	26146-27-0	89344	88492	87410	88415.3	37480	39610	41810	39633.3	5211.1	4051.4	5893.9	5052.13	7258.6	6089.7	5814.5	6387.6	32030	30896	33974	32300	41309	41270	42449	41676	21955	26734	24495	24394.7	29636	32431	34313	32126.7	10845	9449.1	12281	10858.4	12033	14974	13931	13646
Cmxn006627	285.04	185.06	286.048	C15H10O6	[M-H]-	Maritimetin	Flavonoids	Sinensetin	576-02-3	10057	8445.1	8149.8	8883.97	5131.8	3841.1	5355.3	4776.07	26593	18715	21521	22276.3	8443.2	5486.8	7271.4	7067.13	9417.9	8505.3	10117	9346.73	12176	14182	13879	13412.3	11153	11048	11026	11075.7	5358.6	7640.8	5871.1	6290.17	18067	16759	12909	15911.7	15305	17838	15867	16336.7
mws1349	302.31	109.2	301.298	C18H39NO2	[M+H]+	Dihydrosphingosine	Lipids	Sphingolipids	764-22-7	69699	79859	70827	73461.7	20444	23436	19254	21044.7	15918	24941	18186	19681.7	11573	11558	11143	11424.7	30720	40566	45728	39004.7	55233	44492	45598	48441	27348	28490	27582	27806.7	32872	34154	33268	33431.3	23776	21953	30117	25282	16582	17699	15207	16496
pmb2221	318.3	60.1	317.293	C18H39NO3	[M+H]+	4-Hydroxysphinganine	Lipids	Sphingolipids	554-62-1	4092800	4156300	4099000	4.11603e+06	3438100	3354600	3520800	3.43783e+06	1800500	1820700	1910700	1.84397e+06	2237400	2230800	2363600	2.27727e+06	979790	912030	917350	936390	3042000	2960900	2983900	2995600	2138400	1823100	2021300	1.99427e+06	1697300	1972600	1752700	1.80753e+06	2032600	2052600	2071700	2052300	1497100	1479600	1518800	1498500
pmp001264	274.27	256.27	273.267	C16H35NO2	[M+H]+	Hexadecylsphingosine	Lipids	Sphingolipids	-	4643000	4607900	4283500	4.51147e+06	5068600	4860000	4723400	4884000	4877200	4617800	4926200	4.80707e+06	5781600	5148200	5068600	5332800	4460000	4907900	4558300	4.64207e+06	6372500	5739400	5429800	5.84723e+06	4141700	3665400	3740600	3.84923e+06	4431400	4112000	4305900	4283100	4867700	4843700	5147900	4953100	5681600	5660000	5789400	5.71033e+06
Lmfp004912	872.5	416.34	871.493	C44H73NO16	[M+H]+	β2-Tomatine	Alkaloids	Steroid alkaloids	17406-47-2	20894	11349	17028	16423.7	8535.8	10434	14767	11245.6	13929	12187	11121	12412.3	12484	7205.4	10360	10016.5	14962	12491	24624	17359	7326.8	4432.1	4756.9	5505.27	11358	8690	15890	11979.3	6179	8735.9	9891.7	8268.87	8843.7	9098.3	8555.7	8832.57	14511	16303	12405	14406.3
pmn001394	405.12	243.1	406.126	C20H22O9	[M-H]-	2,3,5,4'-Tetrahydroxystilbene-2-O-glucoside	Others	Stilbene	-	34592	83605	76308	64835	168980	177960	156220	167720	229510	158900	225210	204540	174970	57094	177310	136458	233260	197390	143260	191303	120460	161310	111200	130990	128150	208840	203450	180147	100230	56759	81624	79537.7	330850	346590	433270	370237	102820	62500	164660	109993
Zmhn001746	405.12	243.07	406.127	C20H22O9	[M-H]-	Piceatannol-3'-O-glucoside	Others	Stilbene	94356-26-0	139660	88907	118280	115616	155030	144320	156930	152093	147940	149190	159010	152047	135450	171660	138370	148493	214210	200750	196450	203803	173430	183560	189330	182107	182410	163850	177070	174443	154060	127670	146590	142773	394050	389330	392580	391987	261400	288910	276980	275763
Zmhn101746	405.12	243.07	406.126	C20H22O9	[M-H]-	Tetrahydroxy-stilbene-O-glucoside	Others	Stilbene	-	113470	126100	114730	118100	129070	122430	138580	130027	157690	142850	135550	145363	146800	143090	149420	146437	197380	208120	194100	199867	175090	204510	198480	192693	145240	164970	158460	156223	137420	121470	133810	130900	402330	382420	413270	399340	261650	242820	250220	251563
Cmsn001563	513.09	361.08	514.095	C21H22O15	[M-H]-	1,7-Di-O-galloyl-D-sedoheptulose	Tannins	Tannin	-	15488	13608	13702	14266	7293.6	9190.8	5979.7	7488.03	24092	25817	27874	25927.7	14142	14674	14140	14318.7	11971	10449	8714.4	10378.1	7458.7	7411.1	7216.6	7362.13	17724	21675	19271	19556.7	15808	13102	17294	15401.3	17324	13516	13660	14833.3	25498	21785	27625	24969.3
Hmln000659	331.07	169.01	332.075	C13H16O10	[M-H]-	3-O-Galloyl-D-glucose*	Tannins	Tannin	-	487290	509710	536980	511327	274370	318290	333430	308697	383100	475680	581840	480207	368890	446010	439080	417993	469140	320940	352060	380713	318930	241760	279650	280113	348640	378980	390290	372637	407020	277530	330290	338280	770800	639640	827940	746127	740910	1040500	799310	860240
Hmln000873	331.07	169.01	332.075	C13H16O10	[M-H]-	2-O-Galloyl-D-glucose*	Tannins	Tannin	-	552370	477970	447740	492693	274680	197620	247390	239897	639040	599470	655230	631247	561040	477370	413990	484133	325440	384450	378480	362790	426670	364670	385850	392397	383200	475820	424420	427813	478860	434320	406390	439857	372500	368350	450670	397173	562020	443890	517370	507760
Lmfn000604	331.07	169.01	332.074	C13H16O10	[M-H]-	6-O-Galloyl-D-glucose*	Tannins	Tannin	13186-19-1	528920	534360	503370	522217	232040	298820	269920	266927	429200	495440	541670	488770	404930	381960	360480	382457	428530	354580	328630	370580	285510	267620	290650	281260	279850	371480	449060	366797	415790	327640	353300	365577	721150	660880	818370	733467	829050	926790	458920	738253
pme0309	183.03	124	184.037	C8H8O5	[M-H]-	3-O-Methylgallic Acid	Tannins	Tannin	3934-84-7	13084	10185	10661	11310	15806	14260	16395	15487	35982	37640	33183	35601.7	28712	33265	20414	27463.7	15316	21202	29231	21916.3	13665	17500	23189	18118	17038	13894	16281	15737.7	11646	12874	14495	13005	33252	34401	29372	32341.7	54035	46393	47327	49251.7
pmn001518	331.07	169.01	332.074	C13H16O10	[M-H]-	1-O-Galloyl-D-glucose*	Tannins	Tannin	58511-73-2	336100	312090	328990	325727	273870	300800	271220	281963	435860	395420	431270	420850	366290	364440	399110	376613	291920	271130	404270	322440	209230	214700	231190	218373	390270	371000	387270	382847	226070	217870	226860	223600	724960	688550	615840	676450	1347100	1583700	1430600	1453800
pmn001527	487.18	124	488.189	C22H32O12	[M-H]-	Di-O-galloyl Methyl gallate	Tannins	Tannin	-	12103	11180	10708	11330.3	9	9	9	9	40766	43637	49312	44571.7	22674	35554	25867	28031.7	9	9	9	9	5747.6	8181.9	7308.5	7079.33	15782	23644	20904	20110	18948	18697	18273	18639.3	10184	16091	13229	13168	20465	19979	18084	19509.3
Zmlp005013	331.04	299.02	330.038	C16H10O8	[M+H]+	3,3'-O-Dimethylellagic Acid	Tannins	Tannin	2239-88-5	10516	10892	11175	10861	4297.7	4474.9	5926.4	4899.67	17871	20042	15590	17834.3	6891.1	7750	6247.7	6962.93	15211	12471	11035	12905.7	5454.9	5708.1	4817.6	5326.87	8315.8	8824.1	10591	9243.63	7543.4	10881	14506	10976.8	21215	21416	20605	21078.7	40969	32835	40602	38135.3
Hmln008119	197.12	153.12	198.125	C11H18O3	[M-H]-	Robinlin	Terpenoids	Terpene	-	86356	128930	100470	105252	22282	23403	37624	27769.7	56385	42906	69289	56193.3	17489	12776	16651	15638.7	36175	32104	40678	36319	27789	25169	37150	30036	18020	21359	31629	23669.3	29873	23036	16541	23150	53931	47568	28354	43284.3	39274	53208	39054	43845.3
Lmdn001560	345.12	165.06	346.126	C15H22O9	[M-H]-	6-DeoxyCatalpol	Terpenoids	Terpene	99499-99-7	245550	210890	214700	223713	233870	225500	261140	240170	236480	221470	226250	228067	309480	332620	270770	304290	338860	317630	269110	308533	434370	395850	417090	415770	291360	306010	283280	293550	222410	227930	240160	230167	355000	400340	300940	352093	709430	699300	579780	662837
Lmlp002205	197.12	161.1	196.109	C11H16O3	[M+H]+	Isololiolide	Terpenoids	Terpene	38274-00-9	76348	74513	59448	70103	27391	23520	21696	24202.3	58421	79469	60070	65986.7	33346	38889	58593	43609.3	34566	44680	41098	40114.7	72340	51909	76085	66778	42021	40019	41629	41223	43404	45326	42227	43652.3	56155	85854	59279	67096	40253	48028	41864	43381.7
mws1562	361.11	169.05	362.121	C15H22O10	[M-H]-	Catalpol	Terpenoids	Terpene	2415-24-9	1821.8	2430	2450.8	2234.2	9	9	9	9	9	9	9	9	9	9	9	9	9	9	9	9	9	9	9	9	9	9	9	9	9	9	9	9	9	9	9	9	9	9	9	9
pmn001381	349.15	187.1	350.158	C15H26O9	[M-H]-	Eucommioside	Terpenoids	Terpene	-	99143	105120	93974	99412.3	571650	684220	477600	577823	155070	236130	160490	183897	446600	408740	402140	419160	246560	322500	299860	289640	102620	84375	89462	92152.3	290990	339390	291480	307287	622940	605030	698250	642073	568820	594710	830500	664677	173370	245530	242670	220523
HJN110	455.36	455.36	456.36	C30H48O3	[M-H]-	Betulinic acid	Terpenoids	Triterpene	472-15-1	19897	19257	25131	21428.3	16510	18345	18746	17867	25945	28537	29482	27988	24375	32133	29483	28663.7	28251	26484	24944	26559.7	24863	24068	20727	23219.3	27493	20912	24626	24343.7	23241	28814	27310	26455	39671	48051	50623	46115	33829	33771	32722	33440.7
Hmjn003948	487.35	487.35	488.35	C30H48O5	[M-H]-	Madasiatic acid	Terpenoids	Triterpene	26532-66-1	191550	212880	200410	201613	394460	584160	363290	447303	511240	516720	565210	531057	377730	373920	372020	374557	112230	113560	118990	114927	320740	243910	259720	274790	211820	224510	234660	223663	109100	113420	135320	119280	288220	289390	288180	288597	386680	421330	411790	406600
Hmjn008136	469.33	469.33	470.34	C30H46O4	[M-H]-	Camaldulenic acid	Terpenoids	Triterpene	71850-15-2	10624	9502.3	15017	11714.4	10326	7673.3	8206.6	8735.3	9897.9	7962	5151.7	7670.53	5989.2	9651	7903.7	7847.97	8874.6	6783.5	9965.3	8541.13	48798	13554	12232	24861.3	10238	7352	7637.5	8409.17	9898.1	6195.8	6452.3	7515.4	13053	11727	12439	12406.3	20642	19828	17168	19212.7
Hmjp003546	505.35	469.33	504.346	C30H48O6	[M+H]+	Madecassic acid	Terpenoids	Triterpene	18449-41-7	16058	5480.4	9561.2	10366.5	66980	55608	91682	71423.3	26888	14354	34323	25188.3	36588	19243	20821	25550.7	36912	40332	54305	43849.7	21893	30501	16245	22879.7	21050	29323	40119	30164	33013	44718	33071	36934	61124	58558	69162	62948	15348	21096	27708	21384
Lmmn004145	675.41	397.14	679.419	C38H60O10	[M-H]-	3-O-(2-O-Acetyl-glucosyl)oleanolic acid	Terpenoids	Triterpene	-	3338300	3202700	3276100	3.27237e+06	2420000	2227200	2456100	2.36777e+06	2327400	2394900	2340700	2.35433e+06	2608200	2654500	2945000	2735900	2142200	1942900	1924000	2.00303e+06	2803200	2660800	2767800	2.74393e+06	2909300	2800900	2831300	2.84717e+06	2522100	2959400	2739200	2.74023e+06	3618800	3148300	3056800	3.27463e+06	3169500	3628200	3744800	3.51417e+06
[truncated: 30 more rows]
[truncated: 14 more columns]
