# Supplementary material for: Metabolome of flue-cured tobacco is significantly affected by the presence of leaf stem
Source: BMC Plant Biol. 2023 Feb 13;23:89. doi: 10.1186/s12870-023-04093-2 (PMC9926566; doi:10.1186/s12870-023-04093-2)
Supplement: Supplementary file 5 — Additional file 5: Supplementary table 3. Differentially regulated metabolome of each comparison group. [file 12870_2023_4093_MOESM5_ESM.xlsx]

## Sheet: G1
Index	Formula	Compounds	Class I	Class II	CAS	Level	B2F-BK-1	B2F-BK-2	B2F-BK-3	BOH-BK-1	BOH-BK-2	BOH-BK-3	VIP	p_value	FDR	Fold_Change	Log2FC	Type
Hmdp001950	C17H18O5	2',7-Dihydroxy-3',4'-dimethoxyisoflavan	Flavonoids	Isoflavones	52250-35-8	2	1699900	1659100	1528600	3363300	3239500	3260400	1.16246	2.66836e-05	0.000645195	2.018	1.01293	up
Hmjn003948	C30H48O5	Madasiatic acid	Terpenoids	Triterpene	26532-66-1	2	191550	212880	200410	394460	584160	363290	1.08951	0.0695209	0.0978513	2.21862	1.14966	up
Hmjp003546	C30H48O6	Madecassic acid	Terpenoids	Triterpene	18449-41-7	3	16058	5480.4	9561.2	66980	55608	91682	1.10491	0.0220993	0.0396219	6.8898	2.78446	up
Hmln006813	C18H20O5	4'-hydroxy-2,4,6-trimethoxydihydrochalcone	Flavonoids	Chalcones	-	3	23447	15440	24796	75238	184760	99117	1.09767	0.0964801	0.130089	5.6391	2.49547	up
Hmqp006235	C26H46NO7P	LysoPC 18:4	Lipids	LPC	-	2	38535	37766	35789	130940	124640	141010	1.16535	0.00197512	0.0078385	3.53814	1.82299	up
Hmyp007396	C37H68NO9P	PC(oxo-11:0/18:2)	Lipids	PC	-	1	8474.6	9899.1	8438.8	35851	39835	39260	1.16372	0.000516349	0.00341533	4.28703	2.09998	up
Lmbn014696	C20H30O2	Pimaric acid	Terpenoids	Ditepenoids	127-27-5	2	43712	51406	54986	168650	202670	187590	1.15796	0.00248625	0.00895405	3.72349	1.89665	up
Lmcp005645	C17H14O7	Quercetin-3,4'-Dimethyl Ether	Flavonoids	Flavonols	33429-83-3	3	21603	18089	23868	56256	52935	58556	1.15011	0.000121266	0.00161476	2.63919	1.4001	up
Lmcp007240	C19H18O6	5,6,7,4'-Tetramethoxyflavone	Flavonoids	Flavonoid	1168-42-9	2	2359	2193.1	4180.7	20615	17541	18519	1.14084	0.000263866	0.00228233	6.4899	2.6982	up
Lmgn001670	C7H6O3	Salicylic acid	Phenolic acids	Phenolic acids	69-72-7	1	741190	748420	742490	1485500	1545700	1721600	1.15999	0.0069878	0.0179029	2.1293	1.09038	up
Lmgn002253	C31H36O18	Syringoylcaffeoylquinic acid-D-glucose	Phenolic acids	Phenolic acids	-	1	980170	1093100	1142900	2394500	2653100	2603900	1.15848	0.000310081	0.00243258	2.37907	1.2504	up
Lmgn003073	C17H20O9	5-O-Feruloylquinic acid	Phenolic acids	Phenolic acids	-	1	106810	88042	89792	268350	253950	284660	1.15769	0.00019807	0.00202472	2.83498	1.50334	up
Lmhp007598	C27H52NO7P	LysoPC 19:2(2n isomer)	Lipids	LPC	-	2	30124	27655	33481	666790	684470	715150	1.16709	0.000389336	0.00279199	22.6431	4.501	up
Lmhp007836	C21H38NO7P	LysoPE 16:3	Lipids	LPE	-	2	5876.2	6592.7	7648.7	15201	15766	14271	1.14514	0.000282753	0.00230822	2.24868	1.16908	up
Lmhp007840	C27H52NO7P	LysoPC 19:2	Lipids	LPC	-	2	19052	23238	17693	231830	211050	248290	1.1645	0.00214613	0.00816498	11.5228	3.52642	up
Lmhp008718	C25H48NO7P	LysoPC 17:2	Lipids	LPC	-	3	50737	48525	47797	592240	581170	643170	1.16745	0.00115015	0.00558892	12.3527	3.62676	up
Lmhp008833	C24H48NO7P	LysoPC 16:1(2n isomer)	Lipids	LPC	-	1	99474	91136	91666	581130	658480	667510	1.16617	0.00235504	0.00869819	6.75622	2.75622	up
Lmhp008924	C27H50NO7P	LysoPC 19:3	Lipids	LPC	-	2	3069.2	3013.5	1734.3	18617	18932	17529	1.14737	1.33301e-05	0.000421565	7.04593	2.81679	up
Lmhp009129	C23H48NO7P	LysoPC 15:0(2n isomer)	Lipids	LPC	-	1	354630	283230	299380	2855200	2777800	2703300	1.16559	2.19903e-05	0.000589989	8.89452	3.15292	up
Lmhp009590	C25H50NO7P	LysoPC 17:1	Lipids	LPC	-	1	178150	137810	167700	1351500	1398300	1310300	1.16467	4.31418e-05	0.000855313	8.39453	3.06945	up
Lmhp009890	C28H52NO7P	LysoPC 20:3	Lipids	LPC	1199257-41-4	2	58539	50211	52764	194720	188550	190540	1.16485	3.54407e-06	0.000188768	3.5527	1.82891	up
Lmhp010190	C26H52NO7P	LysoPC 18:1(2n isomer)	Lipids	LPC	-	1	13535000	13625000	12162000	42988000	42506000	42826000	1.16566	8.32511e-05	0.00132877	3.26331	1.70634	up
Lmhp010515	C25H52NO7P	LysoPC 17:0(2n isomer)	Lipids	LPC	-	1	900950	914630	827770	5419600	5210300	5382400	1.16713	2.43581e-05	0.000628669	6.05758	2.59874	up
Lmhp010908	C27H54NO7P	LysoPC 19:1	Lipids	LPC	-	1	562400	557360	496130	1410600	1444700	1494200	1.16343	1.09036e-05	0.000380499	2.69171	1.42852	up
Lmhp011549	C28H56NO7P	LysoPC 20:1	Lipids	LPC	-	2	20425	20093	13795	96057	77157	89575	1.14932	0.00260231	0.00927302	4.83842	2.27454	up
Lmmn000774	C15H20O9	Dihydrocaffeoylglucose	Phenolic acids	Phenolic acids	-	2	65587	93158	81484	219200	184860	200210	1.13463	0.000842003	0.00453248	2.51539	1.33078	up
Lmmn002274	C26H34O11	Isolariciresinol-9'-O-glucoside	Lignans and Coumarins	Lignans	63358-12-3	2	25408	32498	23615	45672	62362	82248	1.05633	0.0674544	0.0954854	2.33415	1.2229	up
Lmmn003748	C20H24O6	Isolariciresinol	Lignans and Coumarins	Lignans	548-29-8	2	16294	14639	15246	43730	36357	45792	1.15427	0.0098289	0.022573	2.72589	1.44673	up
Lmmn009170	C30H48O3	Mangiferolic acid	Terpenoids	Triterpene	4184-34-3	2	41869	44978	48179	95875	140430	106720	1.12973	0.0334404	0.0542353	2.54044	1.34508	up
Lmsn011830	C30H46O5	2α,19α-Dihydroxy-3-oxours-12-en-28-oic acid	Terpenoids	Triterpene	176983-21-4	2	7216	9737.8	8353.8	49435	47194	48408	1.16213	2.46234e-06	0.000181006	5.73097	2.51878	up
Lmtn002324	C19H28O11	Benzyl-(2''-O-glucosyl)glucoside	Phenolic acids	Phenolic acids	-	2	19802	8124	10303	70010	69645	67981	1.11814	0.00320878	0.0105775	5.43137	2.44132	up
Lmzn001582	C18H28O9	5'-Glucosyloxyjasmanic acid	Phenolic acids	Phenolic acids	-	2	52527	37243	39109	192980	171360	201560	1.15359	0.000667163	0.00394836	4.39094	2.13453	up
Lmzn006284	C30H48O4	2α-Hydroxyursolic acid	Terpenoids	Triterpene	-	3	823030	1312400	678100	2468600	3946100	2977400	1.08833	0.0228621	0.0404484	3.33819	1.73907	up
MA10039641	C12H22O11	Lactobiose	Others	Saccharides and Alcohols	63-42-3	1	247720	402390	337380	860140	689590	1000500	1.09441	0.0146718	0.0300194	2.58254	1.36879	up
mws0014	C10H10O4	Ferulic acid*	Phenolic acids	Phenolic acids	537-98-4	1	2057500	2045300	1896900	5316600	5086000	4927400	1.16484	0.000222944	0.00206991	2.55513	1.3534	up
mws0043	C21H22O8	Nobiletin (5,6,7,8,3',4'-Hexamethoxyflavone)	Flavonoids	Flavonoid	478-01-3	2	234260	239400	245000	623130	651930	689650	1.16555	0.00171593	0.00722553	2.73385	1.45094	up
mws0055	C20H20O7	Tangeretin (4',5,6,7,8-Pentamethoxyflavone)	Flavonoids	Flavonols	481-53-8	2	253970	241390	263700	693860	701030	708600	1.16637	2.70054e-06	0.000181006	2.77118	1.4705	up
mws0126	C26H54NO7P	LysoPC 18:0	Lipids	LPC	19420-57-6	1	12597000	11958000	11698000	37352000	38832000	37176000	1.16672	2.89037e-05	0.000661926	3.12691	1.64474	up
mws0866	C6H13O9P	D-Glucose 6-phosphate*	Others	Saccharides and Alcohols	56-73-5	1	298840	188750	173030	809300	859500	888130	1.13352	0.000569277	0.00362332	3.8705	1.95252	up
mws1080	C12H22O11	Galactinol	Others	Saccharides and Alcohols	3687-64-7	1	653630	745810	674620	1737500	1291500	1915700	1.12116	0.0331909	0.0540018	2.38407	1.25343	up
mws1090	C6H13O9P	Glucose-1-phosphate*	Others	Saccharides and Alcohols	59-56-3	1	102540	132760	104540	632020	711390	880940	1.15723	0.0122505	0.026502	6.54529	2.71046	up
mws1175	C16H14O4	Pinostrobin	Flavonoids	Dihydroflavone	480-37-5	2	5859.6	2879.4	3406.3	31284	27862	32034	1.14254	0.000147733	0.00166525	7.50743	2.90832	up
mws1212	C11H12O4	Methyl ferulate	Phenolic acids	Phenolic acids	2309-07-1	2	9236.8	12882	11818	30296	34766	37114	1.14303	0.0019017	0.00766741	3.01077	1.59013	up
mws1589	C18H32O16	D-Panose	Others	Saccharides and Alcohols	33401-87-5	1	15309	17768	15810	84915	79684	76058	1.16511	0.000758947	0.00430002	4.92272	2.29946	up
mws1610	C30H48O4	Maslinic acid	Terpenoids	Triterpene	4373-41-5	1	346050	318240	331860	669950	1042800	686750	1.106	0.0607955	0.0881448	2.40877	1.2683	up
mws1662	C16H12O4	Tectochrysin	Flavonoids	Flavonoid	520-28-5	2	7949	7391	7920.3	16736	16534	16936	1.16553	9.90228e-06	0.000371152	2.15844	1.10999	up
mws2184	C11H12O4	Ethyl caffeate	Phenolic acids	Phenolic acids	102-37-4	2	94337	85938	90325	255180	210470	227550	1.15784	0.00689629	0.0177584	2.56171	1.35711	up
mws2523	C12H23O14P	Trehalose 6-phosphate	Others	Saccharides and Alcohols	4484-88-2	1	47985	45444	41412	111110	117840	173990	1.12658	0.0451723	0.0699383	2.98826	1.57931	up
mws4053	C30H48O3	Ursolic acid	Terpenoids	Triterpene	77-52-1	2	39167	46927	51048	87763	119900	114800	1.12061	0.0165608	0.0323542	2.35131	1.23346	up
mws5045	C12H24O3	12-Hydroxydodecanoic acid	Lipids	Free fatty acids	505-95-3	2	1948	1827	1883.3	6481.2	6378.5	5995.4	1.16646	0.000654741	0.0039207	3.33229	1.73651	up
NK10264324	C6H6O3	1,3,5-Benzenetriol	Phenolic acids	Phenolic acids	108-73-6	2	108580	113050	100650	297400	271480	285840	1.1634	0.000288734	0.00230822	2.6521	1.40714	up
pma1303	C24H46NO7P	LysoPC 16:2	Lipids	LPC	-	2	21404	17081	15626	276520	271530	278580	1.16519	1.18223e-07	2.99105e-05	15.2766	3.93325	up
pmb0813	C10H9NO2	1-Methoxyindole-3-carbaldehyde	Alkaloids	Plumerane	67282-55-7	2	9	9	9	19254	21571	15964	1.16761	0.00731075	0.0183585	2103.3	11.0384	up
pmb0854	C26H48NO7P	LysoPC 18:3	Lipids	LPC	-	1	9386000	9936800	8690400	36039000	36239000	36183000	1.16601	0.000125071	0.00161818	3.87178	1.953	up
pmb0855	C24H50NO7P	LysoPC 16:0	Lipids	LPC	17364-16-8	1	4479900	4362500	3785000	15796000	14898000	14793000	1.16347	2.797e-05	0.000658271	3.60225	1.8489	up
pmb0863	C24H46NO7P	LysoPC 16:2(2n isomer)	Lipids	LPC	-	2	17054	15700	14052	325750	355130	332660	1.16699	0.000682759	0.00399394	21.6541	4.43657	up
pmb0865	C26H48NO7P	LysoPC 18:3(2n isomer)	Lipids	LPC	-	1	10722000	11109000	9764100	35595000	36900000	36973000	1.16547	1.95553e-06	0.000179909	3.46471	1.79274	up
pmb2228	C27H56NO7P	LysoPC 19:0	Lipids	LPC	108273-88-7	2	3641.6	1991.6	2678.6	17003	16492	8998.3	1.10784	0.0438424	0.0681544	5.11241	2.354	up
pmb2260	C23H46NO7P	LysoPC 15:1	Lipids	LPC	-	2	36483	40821	32378	429640	428890	415310	1.16615	5.12623e-06	0.000235807	11.6139	3.53779	up
pmb2319	C23H48NO7P	LysoPC 15:0	Lipids	LPC	108273-89-8	1	271160	257820	232490	2412600	2265500	2476100	1.16666	0.000607207	0.00374691	9.39525	3.23193	up
pmb2406	C25H52NO7P	LysoPC 17:0	Lipids	LPC	50930-23-9	1	1878100	1765700	1746600	8368500	8656600	9061400	1.16695	0.000550592	0.00352658	4.83944	2.27484	up
pmb2507	C5H11O7P	2-Deoxyribose-1-phosphate	Nucleotides and derivatives	Nucleotides and derivatives	17210-42-3	2	115140	159170	133990	202720	269200	385590	1.00959	0.100093	0.134342	2.1002	1.07052	up
pmb2620	C11H12O4	3,4-Dimethoxycinnamic acid	Phenolic acids	Phenolic acids	14737-89-4	2	90528	80355	89379	228640	220880	217030	1.16357	8.84858e-06	0.000358191	2.56107	1.35675	up
pmc0066	C10H13N4O7P	2'-Deoxyinosine-5'-monophosphate	Nucleotides and derivatives	Nucleotides and derivatives	3393-18-8	1	10159	13739	12002	1130300	918790	656010	1.16381	0.0229518	0.0405362	75.351	6.23555	up
pmd0130	C22H46NO7P	LysoPC 14:0	Lipids	LPC	20559-16-4	1	132990	129820	120110	888920	968700	953280	1.16696	0.000702633	0.00406323	7.3407	2.87592	up
pmd0132	C24H50NO7P	LysoPC 16:0(2n isomer)	Lipids	LPC	-	1	4971300	5097300	4678100	25769000	25724000	26634000	1.16728	2.21537e-05	0.000589989	5.29793	2.40543	up
pmd0136	C26H54NO7P	LysoPC 18:0(2n isomer)	Lipids	LPC	-	1	3744000	4599800	3348600	16512000	16598000	13092000	1.15014	0.00581842	0.0157862	3.95146	1.98238	up
pmd0146	C28H54NO7P	LysoPC 20:2(2n isomer)	Lipids	LPC	-	2	57373	52005	52519	237130	249230	258020	1.16635	0.00044145	0.00310241	4.59786	2.20096	up
pmd0147	C28H54NO7P	LysoPC 20:2	Lipids	LPC	-	2	80001	100670	68508	358300	347880	334010	1.15367	4.29378e-05	0.000855313	4.17447	2.06159	up
pme0264	C10H14N2O5	Thymidine	Nucleotides and derivatives	Nucleotides and derivatives	50-89-5	1	49647	50402	58033	609970	544880	490460	1.16518	0.00462059	0.0137531	10.408	3.37961	up
pme0266	C10H18O4	Sebacate	Organic acids	Organic acids	111-20-6	3	9	9	9	802.79	798.23	1455.4	1.16373	0.0436939	0.068028	113.201	6.82274	up
pme0422	C10H10O4	Isoferulic Acid*	Phenolic acids	Phenolic acids	537-73-5	1	2225500	2040000	2173200	5337200	5756200	5125200	1.16293	0.00165805	0.00712799	2.51892	1.33281	up
pme0500	C18H32O16	D-Melezitose	Others	Saccharides and Alcohols	597-12-6	1	20076	11592	18866	60745	39876	60424	1.09141	0.0221066	0.0396219	3.18686	1.67214	up
pme0519	C12H22O11	D-Sucrose	Others	Saccharides and Alcohols	57-50-1	1	457460	348290	430870	999590	1061400	973190	1.14704	0.000191051	0.00198468	2.45361	1.2949	up
pme1184	C10H13N5O4	2'-Deoxyguanosine	Nucleotides and derivatives	Nucleotides and derivatives	961-07-9	1	556930	471290	593510	1543000	1371700	1816900	1.14536	0.0107543	0.0241851	2.91763	1.54479	up
pme1654	C12H18O3	Jasmonic acid	Organic acids	Organic acids	77026-92-7	2	10913	11618	13947	36525	39945	36857	1.15684	6.88732e-05	0.00120172	3.10672	1.63539	up
pme2125	C18H32O16	Raffinose	Others	Saccharides and Alcohols	512-69-6	1	42023	42850	53554	195440	218010	244940	1.15817	0.00446412	0.0134265	4.75623	2.24982	up
pme3005	C3H7NO	N,N-Dimethylformamide	Alkaloids	Alkaloids	68-12-2	2	289700	309800	334380	932530	879440	768470	1.15673	0.00504273	0.014335	2.76314	1.46631	up
pme3313	C6H13O9P	D-Fructose 6-phosphate	Others	Saccharides and Alcohols	643-13-0	1	679620	788650	743110	2156200	2064500	2215800	1.16327	2.94335e-05	0.000661926	2.91063	1.54133	up
pme3443	C11H12O4	Sinapinaldehyde	Phenolic acids	Phenolic acids	4206-58-0	2	9412.4	12512	13836	23615	20211	34078	1.04311	0.0668404	0.0950035	2.1785	1.12333	up
pme3882	C9H12N2O5	2'-Deoxyuridine	Nucleotides and derivatives	Nucleotides and derivatives	951-78-0	2	9	9	9	18768	16753	19004	1.16786	0.00154235	0.00687605	2019.44	10.9797	up
pmf0557	C16H11N2NaO4S	Orange I	Alkaloids	Alkaloids	523-44-4	2	3158600	3120500	3053800	11039000	10980000	11621000	1.16732	0.000497412	0.00331171	3.60445	1.84978	up
pmn001380	C9H16O4	Eucommiol	Others	Others	55930-44-4	1	1547100	1480600	1573400	3048200	3167200	3008700	1.1652	6.07424e-05	0.00107844	2.00476	1.00343	up
pmn001381	C15H26O9	Eucommioside	Terpenoids	Terpene	-	2	99143	105120	93974	571650	684220	477600	1.15901	0.0150185	0.0302604	5.81239	2.53913	up
pmn001394	C20H22O9	2,3,5,4'-Tetrahydroxystilbene-2-O-glucoside	Others	Stilbene	-	2	34592	83605	76308	168980	177960	156220	1.02124	0.0117468	0.0257227	2.58687	1.37121	up
pmn001459	C23H32O15	Sibiricose A6	Phenolic acids	Phenolic acids	241125-75-7	2	23763	24194	24040	139110	93204	114110	1.15525	0.0203929	0.037761	4.81164	2.26653	up
pmn001492	C11H8O3	Ayapin	Lignans and Coumarins	Coumarins	494-56-4	3	730200	656630	684120	1403000	1394000	1453700	1.16289	1.64773e-05	0.000490441	2.05254	1.03741	up
pmn001587	C18H24O12	Asperulosidic acid	Terpenoids	Monoterpenoids	25368-11-0	2	18255	18410	22104	91838	79432	81026	1.16143	0.0017207	0.00722553	4.29301	2.10199	up
pmn001691	C18H32O5	9,12,13-Trihydroxy-10,15-octadecadienoic acid	Lipids	Free fatty acids	-	1	596550	659290	617190	2331000	2281600	2365600	1.16661	1.4012e-06	0.000141801	3.72562	1.89748	up
pmn001694	C18H34O5	9,10,13-Trihydroxy-11-Octadecenoic Acid	Lipids	Free fatty acids	29907-57-1	1	858730	870620	855900	3999000	4132000	4062500	1.16781	0.000118499	0.00159894	4.71657	2.23774	up
pmn001700	C30H48O3	24,30-Dihydroxy-12(13)-enolupinol	Terpenoids	Triterpene	-	1	32798	32533	39344	61693	82181	82219	1.11925	0.0192551	0.0362656	2.15995	1.111	up
pmn001705	C30H48O4	3,24-Dihydroxy-17,21-semiacetal-12(13)oleanolic fruit	Terpenoids	Triterpene	-	1	234540	252350	218670	472350	777990	501860	1.09635	0.0683926	0.0965318	2.48342	1.31233	up
pmn001706	C30H48O4	2-Hydroxyoleanolic acid	Terpenoids	Triterpene	26707-60-8	1	239760	241860	222270	485500	797020	485490	1.09358	0.075541	0.105445	2.51177	1.3287	up
pmp000113	C20H20O8	5-Hydroxy-6,7,8,3',4'-pentamethoxyflavone	Flavonoids	Flavonoid	2174-59-6	2	2864.5	3932.2	1527.2	8409.6	9373.5	8386.9	1.06069	0.00545747	0.0149674	3.14396	1.65258	up
pmp000117	C22H24O9	3,5,6,7,8,3',4'-Heptamethoxyflavone	Flavonoids	Flavonols	1178-24-1	2	5207.7	3905.8	5112.7	18171	18088	21555	1.15406	0.00273246	0.00951742	4.06391	2.02287	up
pmp000444	C30H46O5	27,28-Dicarboxyl ursolic acid	Terpenoids	Triterpene	-	3	125610	103640	105140	649920	630580	667610	1.16488	8.01129e-06	0.000337809	5.82586	2.54247	up
pmp000703	C22H32O14	6'-O-D-Glucosylsweroside	Terpenoids	Sesquiterpenoids	-	3	29138	21780	29263	56017	63457	82363	1.11043	0.0266105	0.0454895	2.51727	1.33186	up
pmp001069	C32H40O18	6''-O-Trans-Caffeoylgenipin gentiobioside	Terpenoids	Monoterpenoids	-	2	12559	20653	13396	37769	30529	31585	1.07177	0.00685635	0.0177584	2.14304	1.09966	up
pmp001076	C20H20O7	Isosinensetin	Flavonoids	Flavonoid	17290-70-9	2	1125.4	1863.8	1084.7	12116	15093	15092	1.15325	0.00396934	0.0123981	10.3834	3.37621	up
pmp001251	C26H50NO7P	LysoPC 18:2(2n isomer)	Lipids	LPC	-	1	14795000	13813000	13181000	40767000	40773000	40412000	1.16563	0.000139922	0.00166525	2.91828	1.54512	up
pmp001270	C24H48NO7P	LysoPC 16:1	Lipids	LPC	76790-27-7	1	59395	58562	42469	460440	453950	478030	1.16193	2.85461e-06	0.000181006	8.67952	3.11761	up
pmp001273	C26H50NO7P	LysoPC 18:2	Lipids	LPC	-	1	12896000	12105000	11489000	35742000	35551000	35470000	1.16567	0.000185613	0.00197755	2.92582	1.54884	up
pmp001281	C26H52NO7P	LysoPC 18:1	Lipids	LPC	-	1	13790000	12684000	12540000	38998000	38537000	39388000	1.16612	4.32415e-06	0.000208383	2.99695	1.58349	up
pmp001282	C28H50NO7P	Propyl 2-(trimethylammonio)ethyl phosphate	Others	Others	-	1	496850	467580	457510	1758900	1835500	1944900	1.16609	0.000997245	0.00502653	3.89559	1.96184	up
Smpn009230	C30H48O5	2α,3α,23-trihydroxyolean-12-en-28-oic acid	Terpenoids	Triterpene	-	2	9	9	9	3145	3807	3145	1.16765	0.00429391	0.0130494	373.963	8.54675	up
Zmjn003398	C12H20O4	2-Dodecenedioic acid	Lipids	Free fatty acids	6402-36-4	1	12453	12819	11748	57644	56354	52578	1.16646	0.000820427	0.00451235	4.49962	2.1698	up
Cmbn007148	C22H22O9	1-O-Feruloyl-3-O-caffeoylglycerol	Lipids	Glycerol ester	-	2	142600	137520	136460	48643	45582	53712	1.1626	1.20713e-05	0.000404893	0.355123	-1.49361	down
HJAP050	C19H21NO5	N-Feruloyl-3-methoxytyramine	Alkaloids	Phenolamine	78510-19-7	1	2169200	2196000	2193500	297560	279370	299460	1.16763	2.02349e-08	1.11128e-05	0.133623	-2.90376	down
HJN104	C21H22O13	Dihydromyricetin-3-O-glucoside	Flavonoids	Dihydroflavonol	-	2	730340	764220	751590	106170	88154	103920	1.16585	6.65548e-06	0.000292841	0.13278	-2.91289	down
Hmbn002174	C8H8O2	4-Hydroxyacetophenone	Phenolic acids	Phenolic acids	99-93-4	1	34654	29875	27193	4264.5	10689	9059.8	1.07902	0.00158698	0.00698261	0.261805	-1.93343	down
Hmbn002645	C8H8O3	3,4-Dihydroxyacetophenone	Phenolic acids	Phenolic acids	1197-09-7	2	103960	114020	110610	27108	25928	25195	1.16658	0.000888395	0.00465916	0.238081	-2.07048	down
Hmgn001653	C7H6O3	Protocatechualdehyde	Phenolic acids	Phenolic acids	139-85-5	2	4151600	4116900	4212500	872540	872250	830070	1.16763	2.2015e-06	0.000181006	0.206302	-2.27717	down
Hmjp005906	C19H21NO5	N-Trans-Feruloyl-3'-O-methyldopamine	Alkaloids	Alkaloids	-	1	2186500	2043500	2031500	281210	291740	300270	1.16737	0.000673294	0.00396147	0.139459	-2.84209	down
Hmjp006104	C19H21NO5	N-Cis-Feruloyl-3'-O-methyldopamine	Alkaloids	Alkaloids	-	1	20361000	20192000	18573000	6573900	6526900	6637600	1.1662	0.00182658	0.00751234	0.333836	-1.58279	down
Hmln000873	C13H16O10	2-O-Galloyl-D-glucose*	Tannins	Tannin	-	1	552370	477970	447740	274680	197620	247390	1.11297	0.00378652	0.0120036	0.486909	-1.03828	down
Hmln008119	C11H18O3	Robinlin	Terpenoids	Terpene	-	1	86356	128930	100470	22282	23403	37624	1.11789	0.0151322	0.0303243	0.26384	-1.92227	down
Hmmp001310	C11H9NO2	3-Indoleacrylic acid	Alkaloids	Alkaloids	1204-06-4	1	42532000	44524000	45353000	9332600	9453000	9686600	1.16745	0.000490685	0.00331171	0.215032	-2.21738	down
Hmmp002984	C33H53NO6	γ-Chaconine	Alkaloids	Alkaloids	511-36-4	2	193060	166550	178120	14018	13307	12500	1.16691	0.00207115	0.00806156	0.0740613	-3.75514	down
Hmqn002118	C9H6O3	7-Hydroxycoumarin	Lignans and Coumarins	Coumarins	93-35-6	2	480610	523210	716350	220800	203180	256600	1.1175	0.0360521	0.0580043	0.395647	-1.33771	down
Hmqp006023	C20H36O3	Ethyl 9-Hydroxy-10,12-octadecadienoic acid	Lipids	Free fatty acids	-	2	32676	32324	35340	8897.1	9303.9	9140	1.16661	0.00132367	0.00614475	0.272484	-1.87576	down
Lmbn001034	C6H12O4	2,3-Dihydroxy-3-methylpentanoic acid	Organic acids	Organic acids	562-43-6	2	258690	257700	293090	102210	92845	109890	1.15785	0.00155078	0.0068833	0.376717	-1.40845	down
Lmbn001754	C7H12O5	3-Isopropylmalic Acid*	Organic acids	Organic acids	921-28-8	1	23788000	23100000	22937000	3316200	3361200	3419700	1.16779	0.000143198	0.00166525	0.144606	-2.7898	down
Lmbn001930	C7H6O2	2-Hydroxybenzaldehyde (Salicylaldehyde)	Phenolic acids	Phenolic acids	90-02-8	2	49298	67955	53730	15158	17045	23538	1.12219	0.0104211	0.023646	0.326003	-1.61704	down
Lmbn002648	C9H8O3	α-Hydroxycinnamic Acid	Phenolic acids	Phenolic acids	5801-57-0	1	3269400	3483800	3735600	358600	368240	426550	1.16583	0.00150033	0.00677434	0.109964	-3.1849	down
Lmbn005172	C9H10O3	2,6-Dimethoxybenzaldehyde	Phenolic acids	Phenolic acids	3392-97-0	1	988050	1090000	1271300	537790	546860	551420	1.14363	0.0201921	0.0375339	0.488474	-1.03365	down
Lmbp002962	C10H8O5	Isofraxetin	Lignans and Coumarins	Coumarins	50656-75-2	2	532590	579600	474720	185370	176310	198450	1.15825	0.00594099	0.0158635	0.352969	-1.50239	down
Lmcn009539	C19H34O2	E,E,Z-1,3,12-Nonadecatriene-5,14-diol	Lipids	Free fatty acids	-	1	1543000	1672000	1989100	523650	583940	629010	1.15181	0.00992553	0.0227254	0.333698	-1.58338	down
Lmgn000160	C4H8N2O3	3-Ureidopropionic Acid	Organic acids	Organic acids	462-88-4	2	520900	560330	419950	16957	14517	7862.8	1.15732	0.00708896	0.0180252	0.0262039	-5.25407	down
Lmhn002926	C13H12O7	p-Coumaroylmalic acid	Phenolic acids	Phenolic acids	-	2	43768	40143	40133	14994	15393	12564	1.15794	0.000103679	0.00149778	0.346256	-1.53009	down
Lmhn003223	C13H12O7	Cinnamoyltartaric acid	Phenolic acids	Phenolic acids	-	2	21063	16168	13631	9	9	9	1.16726	0.0161677	0.0318321	0.000530848	-10.8794	down
Lmhp001461	C11H20N2O3	L-Prolyl-L-Leucine	Amino acids and derivatives	Amino acids and derivatives	52899-07-7	2	625060	681840	433660	124220	82965	119190	1.13916	0.0217973	0.0395283	0.187511	-2.41495	down
Lmhp001732	C14H18N2O3	L-Prolyl-L-Phenylalanine	Amino acids and derivatives	Amino acids and derivatives	13589-02-1	2	13736000	14809000	15476000	280240	245380	273310	1.16751	0.00122992	0.00584356	0.0181488	-5.78398	down
Lmhp002031	C12H24N2O3	L-Leucyl-L-Leucine	Amino acids and derivatives	Amino acids and derivatives	3303-31-9	2	481190	519090	435480	246370	181490	246480	1.11907	0.00151467	0.00678248	0.469675	-1.09027	down
Lmhp002153	C13H18N2O3	N-p-Coumaroylhydroxyputrescine	Alkaloids	Phenolamine	-	2	126270	108000	95109	41090	40117	47161	1.14407	0.0137214	0.0285721	0.389727	-1.35946	down
Lmlp002205	C11H16O3	Isololiolide	Terpenoids	Terpene	38274-00-9	1	76348	74513	59448	27391	23520	21696	1.14574	0.00841766	0.0202825	0.34524	-1.53433	down
Lmlp003161	C14H20N2O3	N-Feruloylputrescine	Alkaloids	Phenolamine	501-13-3	2	26082000	24830000	24129000	688280	748020	725120	1.16772	0.000546609	0.00352658	0.0288032	-5.11763	down
Lmmn000214	C18H32O15	Solatriose	Others	Saccharides and Alcohols	528-40-5	2	131690	102700	138350	5568.7	4238	3809.3	1.16342	0.00813859	0.0199704	0.0365295	-4.77479	down
Lmmn001643	C9H8O3	2-Hydroxycinnamic acid	Organic acids	Organic acids	583-17-5	1	4081200	4707200	3987300	434210	538150	498260	1.16463	0.00311997	0.010455	0.115111	-3.11891	down
Lmmp001410	C13H20N2O3	Dihydrocaffeoylputrescine	Alkaloids	Phenolamine	-	2	719290	740420	665990	9	9	9	1.1679	0.000975358	0.00496011	1.27017e-05	-16.2646	down
Lmmp002013	C14H22N2O3	Dihydroferuloylputrescine	Alkaloids	Phenolamine	-	2	301470	299480	295650	14650	12168	8552.6	1.16247	3.2943e-08	1.11128e-05	0.0394497	-4.66384	down
Lmmp002080	C11H16N2O	N-(4-Aminobutyl)benzamide	Alkaloids	Phenolamine	5692-23-9	2	1247600	1229000	1216600	104280	76716	118370	1.16188	5.58452e-07	9.41923e-05	0.0810587	-3.62489	down
Lmmp002914	C25H35N3O6	Bis(Dihydrocaffeoyl)spermidine	Alkaloids	Phenolamine	-	1	295290	314450	275530	99960	96781	108250	1.16267	0.00169628	0.00720144	0.344517	-1.53735	down
Lmmp003112	C25H33N3O6	Caffeoyl-dihydrocaffeoyl spermidine	Alkaloids	Phenolamine	-	1	1288300	1363600	1173800	153440	101880	171490	1.15527	0.000776654	0.00431854	0.111564	-3.16406	down
Lmmp003167	C25H31N3O6	Bis(Caffeoyl)Spermidine	Alkaloids	Phenolamine	124935-80-4	2	232330	250120	156740	19726	18324	27355	1.1519	0.020834	0.038203	0.102325	-3.28877	down
Lmnp002584	C28H32O16	Hispidulin-8-C-(2''-O-glucosyl)glucoside	Flavonoids	Flavonoid carbonoside	-	2	8078400	7785700	6935400	2024300	1744900	2020000	1.16232	0.00213569	0.00815709	0.253918	-1.97757	down
Lmqn000780	C17H27N3O17P2	Uridine 5'-diphospho-N-acetylglucosamine	Alkaloids	Alkaloids	528-04-1	2	30509	54861	66847	3146.1	6446.6	2198.7	1.11802	0.046592	0.0715495	0.0774644	-3.69032	down
Lmrj002244	C10H14N2O2	Cyclo(Pro-Pro)	Amino acids and derivatives	Amino acids and derivatives	6708-06-1	2	1274600	1392800	1266700	161650	146310	155580	1.16701	0.00110409	0.00545042	0.117826	-3.08527	down
Lmrn002746	C6H12O3	2-Hydroxy-4-methylpentanoic acid	Organic acids	Organic acids	498-36-2	1	194720	216450	235290	98863	95112	104620	1.15339	0.00745096	0.0185282	0.461892	-1.11437	down
Lmrn003000	C9H10O3	2-Hydroxy-3-phenylpropanoic acid	Organic acids	Organic acids	7326-19-4	1	1071700	1161300	1106700	481130	553240	491640	1.15883	7.18936e-05	0.00123316	0.45693	-1.12995	down
Lmtn004049	C15H20O4	Abscisic acid	Organic acids	Organic acids	21293-29-8	1	577280	637830	584620	211070	189350	183210	1.16279	0.000496288	0.00331171	0.324288	-1.62465	down
Lmyn011997	C22H42O2	Erucic acid	Lipids	Free fatty acids	112-86-7	3	214420	384810	397990	114310	107710	137220	1.07223	0.0662469	0.0944252	0.360241	-1.47296	down
Lmyp000435	C16H22N2O6	Nicotine-N-glucuronide	Alkaloids	Alkaloids	152306-59-7	1	11188000	14901000	15956000	4989800	5873900	6639500	1.11448	0.021215	0.0387869	0.416297	-1.26432	down
Lmyp000875	C10H12N2	Dehydroanabasine	Alkaloids	Alkaloids	-	1	7602500	7143100	7626500	1452300	1530400	1756200	1.16439	3.84006e-05	0.000793089	0.211822	-2.23908	down
Lmyp001138	C10H14N2O	6-Hydroxynicotine	Alkaloids	Alkaloids	10516-09-3	1	2596100	2733000	2692100	744430	724400	710430	1.16735	0.000218481	0.00206991	0.271688	-1.87998	down
Lmyp001840	C10H12N2O	6-Hydroxy-N-methylmyosmine	Alkaloids	Alkaloids	68104-57-4	1	878830	1017400	982850	261610	254610	264910	1.16506	0.00338626	0.0110545	0.271312	-1.88197	down
Lmyp006706	C15H20O2	Nicosesquiterpene A	Terpenoids	Sesquiterpenoids	-	2	601420	662940	585260	76952	97602	123680	1.15426	0.000222125	0.00206991	0.161241	-2.63271	down
ML10171848	C5H8O5	D-Arabinono-1,4-lactone	Others	Saccharides and Alcohols	2782-09-4	2	421290	520260	404070	155820	182970	228080	1.11525	0.00688287	0.0177584	0.42127	-1.24718	down
ML10198935	C11H14N2O	3-(2-(Methylamino)ethyl)-1H-indol-5-ol	Alkaloids	Plumerane	1134-01-6	2	295920	303490	292500	124970	142370	161260	1.14488	0.00239109	0.00877509	0.480542	-1.05727	down
mws0001	C4H8N2O3	L-Asparagine	Amino acids and derivatives	Amino acids and derivatives	70-47-3	1	2426200	3647100	3393200	43442	20872	39475	1.16024	0.0138835	0.0287322	0.0109638	-6.51111	down
mws0028	C8H8O4	Vanillic acid	Phenolic acids	Phenolic acids	121-34-6	1	1963700	1991300	2082500	605470	623070	654720	1.16649	0.000131303	0.00162725	0.311927	-1.68072	down
mws0064	C15H12O6	Eriodictyol (5,7,3',4'-Tetrahydroxyflavanone)	Flavonoids	Dihydroflavone	552-58-9	2	70614	80411	90624	24383	19241	19520	1.15386	0.00590424	0.0158071	0.261305	-1.9362	down
mws0071	C21H20O9	Apigenin-4'-O-rhamnoside	Flavonoids	Flavonoid	133538-77-9	2	27999	24589	22000	7565.5	10494	9956.2	1.13302	0.00416649	0.0128551	0.375606	-1.41271	down
mws0102	C9H7NO2	Indole-5-carboxylic acid	Alkaloids	Plumerane	1670-81-1	1	1021800	960570	1081600	375090	364670	368860	1.16512	0.00269278	0.00946104	0.361825	-1.46664	down
mws0120	C8H20NO6P	Choline Alfoscerate	Lipids	PC	28319-77-9	1	2853900	3254400	2542000	466320	312600	349550	1.1573	0.00489045	0.0141001	0.130454	-2.93838	down
mws0182	C8H8O3	p-Hydroxyphenyl acetic acid	Phenolic acids	Phenolic acids	156-38-7	1	814890	792560	789310	110850	111780	115920	1.16774	8.11377e-05	0.00132438	0.141253	-2.82364	down
mws0191	C5H11NO2	Betaine	Alkaloids	Alkaloids	107-43-7	1	543540	619100	619530	273690	250070	253090	1.15889	0.00324438	0.0106601	0.435901	-1.19793	down
mws0206	C4H8O3	2-Hydroxybutyric Acid*	Organic acids	Organic acids	3347-90-8	2	22404	19575	22666	9	9	9	1.16784	0.00210401	0.0081162	0.000417666	-11.2254	down
mws0208	C6H10O4	Adipic Acid	Organic acids	Organic acids	124-04-9	1	958120	1028700	972880	412880	404090	441370	1.1642	0.000164119	0.00180531	0.425158	-1.23393	down
mws0219	C4H7NO4	L-Aspartic Acid	Amino acids and derivatives	Amino acids and derivatives	56-84-8	1	962020	932370	901200	151840	136660	126790	1.16595	7.80419e-05	0.00129473	0.148552	-2.75096	down
mws0230	C4H9NO3	L-Threonine	Amino acids and derivatives	Amino acids and derivatives	72-19-5	1	173780	267380	197600	27462	28470	37862	1.15128	0.0218343	0.0395283	0.146838	-2.76771	down
mws0232	C17H20N4O6	Riboflavin (Vitamin B2)	Others	Vitamin	83-88-5	1	4359900	3580400	4501700	1340800	1300100	1248900	1.15838	0.00947314	0.0220623	0.312635	-1.67745	down
mws0254	C6H9N3O2	L-Histidine	Amino acids and derivatives	Amino acids and derivatives	71-00-1	1	13244000	13862000	13773000	423450	427440	443270	1.16785	0.000210845	0.00206991	0.0316583	-4.98127	down
mws0256	C5H11NO2	L-Valine	Amino acids and derivatives	Amino acids and derivatives	72-18-4	1	36078000	31220000	31910000	15867000	15469000	14526000	1.15737	0.00477307	0.0139856	0.462281	-1.11316	down
mws0260	C6H14N4O2	L-Arginine	Amino acids and derivatives	Amino acids and derivatives	74-79-3	1	2012200	2375700	2216000	64556	114270	98989	1.16073	0.00210743	0.0081162	0.0420683	-4.57112	down
mws0282	C11H12N2O2	L-Tryptophan	Amino acids and derivatives	Amino acids and derivatives	73-22-3	1	19051000	18929000	18039000	1733300	1609000	1598700	1.16754	0.000280152	0.00230822	0.0882022	-3.50304	down
mws0340	C6H8O4	2,3-Dimethylsuccinic acid	Amino acids and derivatives	Amino acids and derivatives	13545-04-5	2	34736	40032	40997	18043	11857	18703	1.10218	0.00164313	0.00710617	0.419842	-1.25208	down
mws0341	C6H12O3	2-Hydroxyisocaproic acid	Organic acids	Organic acids	20312-37-2	1	3059000	3057700	3306400	1349900	1271300	1491400	1.15841	0.000107578	0.00151206	0.436438	-1.19615	down
mws0425	C5H6O4	Citraconic acid	Organic acids	Organic acids	498-23-7	2	110950	153940	88876	9	9	9	1.16726	0.0252572	0.0437116	7.63216e-05	-13.6775	down
mws0463	C16H14O6	Hesperetin	Flavonoids	Dihydroflavone	520-33-2	2	11593	11119	11723	3555.7	4042.1	5161.2	1.14066	0.00160766	0.00698261	0.370524	-1.43236	down
mws0489	C8H6O3	Benzoylformic acid	Organic acids	Organic acids	611-73-4	2	361600	277010	329460	55093	61549	74037	1.15614	0.00669699	0.0174609	0.196968	-2.34397	down
mws0491	C8H11N	Phenethylamine	Alkaloids	Alkaloids	64-04-0	1	8865000	8232300	8609500	613070	542740	645920	1.16689	0.000389284	0.00279199	0.0700877	-3.8347	down
mws0574	C4H8O3	2-Hydroxyisobutyric acid*	Organic acids	Organic acids	594-61-6	2	23397	25662	18990	9	9	9	1.16762	0.00738101	0.0184434	0.000396773	-11.2994	down
mws0576	C4H8O3	3-Hydroxybutyric acid	Organic acids	Organic acids	300-85-6	2	3985000	5970300	6283400	2489300	3472200	2072200	1.00589	0.0419221	0.0656737	0.494726	-1.0153	down
mws0597	C10H9NO3	5-Hydroxyindole-3-acetic acid	Alkaloids	Plumerane	54-16-0	2	67183	63022	73267	22848	25335	16505	1.13699	0.000337035	0.00256451	0.317921	-1.65326	down
mws0601	C5H5NO2	Pyrrole-2-carboxylic acid	Organic acids	Organic acids	634-97-9	2	293730	289120	290510	120300	119220	110870	1.166	2.67769e-05	0.000645195	0.401198	-1.31761	down
mws0629	C13H16N2O5	L-Aspartyl-L-Phenylalanine	Amino acids and derivatives	Amino acids and derivatives	13433-09-5	2	261920	263490	246440	17049	20711	23505	1.16461	0.000146014	0.00166525	0.0793742	-3.65519	down
mws0671	C4H9NO3	L-Homoserine	Organic acids	Organic acids	672-15-1	2	247560	382570	302560	33914	32401	23188	1.15529	0.0183019	0.0348805	0.0959622	-3.38139	down
mws0677	C12H14N2O2	N-Acetyl-5-hydroxytryptamine	Alkaloids	Alkaloids	1210-83-9	2	483550	451450	446900	43534	44174	58344	1.16349	0.000141717	0.00166525	0.105689	-3.2421	down
mws0715	C13H16N2O4	Phenylacetyl-L-glutamine	Amino acids and derivatives	Amino acids and derivatives	28047-15-6	2	2060500	2330900	2426900	249100	287260	231090	1.16477	0.00245609	0.00891458	0.112557	-3.15127	down
mws0736	C8H16N2O3	N-Glycyl-L-leucine*	Amino acids and derivatives	Amino acids and derivatives	869-19-2	2	790620	781840	784810	135580	123860	129810	1.16742	3.01565e-08	1.11128e-05	0.165127	-2.59835	down
mws0749	C7H6O3	4-Hydroxybenzoic acid	Phenolic acids	Phenolic acids	99-96-7	1	7475000	7181700	7711700	1747300	1545800	1579800	1.16607	0.000131453	0.00162725	0.217847	-2.19861	down
mws0847	C6H7N5	1-Methyladenine	Nucleotides and derivatives	Nucleotides and derivatives	5142-22-3	2	1074900	1282800	1420400	466640	464840	509890	1.14921	0.0146834	0.0300194	0.381507	-1.39022	down
mws0898	C10H12O2	Isoeugenol	Phenolic acids	Phenolic acids	97-54-1	3	42600	39271	52468	24675	18974	11110	1.03152	0.00896106	0.0212878	0.407618	-1.29471	down
mws0914	C15H12O5	Pinobanksin	Flavonoids	Dihydroflavonol	548-82-3	2	92401	94216	93127	34931	40035	44164	1.15343	0.00179769	0.00745599	0.425854	-1.23157	down
mws0924	C6H10O4	2-Methylglutaric acid	Organic acids	Organic acids	617-62-9	1	911590	999160	862230	429360	391720	387420	1.15818	0.00294061	0.0100537	0.435813	-1.19822	down
mws0972	C6H12O3	6-Hydroxyhexanoic acid	Organic acids	Organic acids	1191-25-9	1	133030	128640	119060	40265	55688	42701	1.14389	0.000246163	0.00220457	0.364179	-1.45728	down
mws0983	C20H39NO2	N-Oleoylethanolamine	Alkaloids	Alkaloids	111-58-0	1	384530	382720	416350	102510	101860	110350	1.16606	0.000797733	0.00441151	0.265901	-1.91104	down
mws0984	C9H11N5O3	L-Sepiapterin	Nucleotides and derivatives	Nucleotides and derivatives	17094-01-8	2	60581	67053	64009	19927	20100	15028	1.15341	5.9165e-05	0.0010692	0.287279	-1.79948	down
mws1014	C10H8O5	Fraxetin (7,8-Dihydroxy-6-methoxycoumarin)	Lignans and Coumarins	Coumarins	574-84-5	2	883570	695760	676510	205780	146350	264670	1.12152	0.00521871	0.0147089	0.273424	-1.87079	down
mws1033	C16H14O6	Homoeriodictyol	Flavonoids	Dihydroflavone	446-71-9	2	54717	45058	52624	21651	17127	22651	1.13814	0.00225809	0.00843243	0.40308	-1.31086	down
mws1035	C33H40O19	Kaempferol-3-O-robinoside-7-O-rhamnoside (Robinin)	Flavonoids	Flavonols	301-19-9	2	46396	31896	43285	8171.4	11825	18897	1.0639	0.00915562	0.0216483	0.319908	-1.64427	down
mws1060	C10H12N4O5	9-(Arabinosyl)hypoxanthine	Nucleotides and derivatives	Nucleotides and derivatives	7013-16-3	1	7137800	5662500	5915800	3060100	2442100	2975100	1.13205	0.00870893	0.0208849	0.452942	-1.1426	down
mws1074	C9H6O4	Daphnetin	Lignans and Coumarins	Coumarins	486-35-1	3	623550	673620	665240	311640	285690	383000	1.1311	0.0020264	0.00794851	0.499554	-1.00129	down
mws1105	C11H14N2	Gramine	Alkaloids	Alkaloids	87-52-5	2	1038800	1101100	1083800	31491	10473	32316	1.14712	5.51947e-05	0.00101558	0.0230418	-5.4396	down
mws1138	C24H26N2O13	Betanin (Betanidin-5-O-glucoside)	Alkaloids	Alkaloids	7659-95-2	2	562310	530130	565270	291450	237730	286390	1.14701	0.000391762	0.00279199	0.491986	-1.02331	down
mws1320	C10H11NO	Tryptophol	Alkaloids	Plumerane	526-55-6	2	20595	24971	22920	5290.2	4566.2	5395.9	1.16188	0.0037689	0.0120036	0.222707	-2.16678	down
mws1326	C15H10O7	Herbacetin	Flavonoids	Flavonols	527-95-7	2	4541.1	5117.6	4777.3	2213.5	2132.5	1902.3	1.15719	0.000594353	0.00369009	0.432828	-1.20814	down
mws1337	C9H17NO5	D-Pantothenic Acid	Others	Vitamin	79-83-4	1	4749600	4338900	4882200	970410	1044700	1084100	1.16553	0.0014197	0.00653063	0.221836	-2.17243	down
mws1349	C18H39NO2	Dihydrosphingosine	Lipids	Sphingolipids	764-22-7	2	69699	79859	70827	20444	23436	19254	1.16022	0.00133923	0.0061886	0.286471	-1.80354	down
mws1372	C9H10N2	Myosmine	Alkaloids	Alkaloids	532-12-7	1	2685300	2623500	3072500	735460	760340	895200	1.15897	0.00219379	0.008284	0.285278	-1.80956	down
mws1373	C10H10N2	β-Nicotyrine	Alkaloids	Alkaloids	487-19-4	1	3124100	3350000	2871800	618790	693400	367230	1.13839	0.000214298	0.00206991	0.179696	-2.47637	down
mws1377	C10H8N2	2,3'-Bipyridine	Alkaloids	Pyridine alkaloids	581-50-0	1	2576500	2691800	2454700	867070	915590	989120	1.16313	0.000222046	0.00206991	0.358899	-1.47835	down
mws1379	C9H12N2	Nornicotine	Alkaloids	Alkaloids	494-97-3	1	35866000	32726000	39991000	10154000	10011000	11486000	1.1599	0.00488327	0.0141001	0.291491	-1.77848	down
mws1417	C9H7NO2	Indole-3-carboxylic acid	Alkaloids	Plumerane	771-50-6	1	1345000	1435300	1436200	505840	506490	504460	1.16687	0.00112373	0.00549379	0.359727	-1.47502	down
mws1429	C13H20O3	Vomifoliol	Terpenoids	Monoterpenoids	189351-15-3	2	48036	50752	45939	26139	21925	21131	1.14669	0.000289587	0.00230822	0.478107	-1.06459	down
mws1505	C17H16O4	Phenethyl caffeate	Phenolic acids	Phenolic acids	104594-70-9	1	545560	557990	611240	236870	218260	244020	1.16125	0.00127323	0.00602108	0.407718	-1.29436	down
mws1562	C15H22O10	Catalpol	Terpenoids	Terpene	2415-24-9	2	1821.8	2430	2450.8	9	9	9	1.1672	0.00848501	0.0203963	0.00402829	-7.95562	down
mws1574	C16H22O10	Geniposidic acid	Terpenoids	Monoterpenoids	27741-01-1	2	35492	31070	52110	20663	11845	15953	1.04533	0.0522429	0.0780343	0.408361	-1.29208	down
mws1641	C6H4N4O2	Lumazine	Nucleotides and derivatives	Nucleotides and derivatives	487-21-8	2	624520	566050	585960	209570	188300	220160	1.16177	0.0002332	0.00214544	0.347886	-1.52331	down
mws2171	C11H8N2S	Camalexin	Alkaloids	Alkaloids	135531-86-1	2	177500	201440	182610	87600	97442	77090	1.1445	0.00054811	0.00352658	0.466801	-1.09912	down
mws2628	C5H11NO2	N-Methyl-4-aminobutyric acid	Organic acids	Organic acids	1119-48-8	2	35866	25951	40963	6606	10703	9339.2	1.12108	0.0224976	0.0400133	0.259274	-1.94745	down
mws4002	C8H11NO2	Dopamine	Alkaloids	Alkaloids	51-61-6	2	86786	56651	68786	9	9	9	1.16748	0.014974	0.0302469	0.000127225	-12.9403	down
mws4017	C20H30O	Ferruginol	Terpenoids	Ditepenoids	514-62-5	2	200340	188160	231920	87454	95284	94933	1.15146	0.0105416	0.0238126	0.447553	-1.15987	down
mws4176	C12H16N2O3	L-Alanyl-L-Phenylalanine	Amino acids and derivatives	Amino acids and derivatives	3061-90-3	2	434120	402980	441260	67163	61108	64853	1.16691	0.000841025	0.00453248	0.151072	-2.72669	down
mws5041	C8H16N2O3	L-Glycyl-L-isoleucine*	Amino acids and derivatives	Amino acids and derivatives	19461-38-2	2	706680	717580	726170	164150	148230	153760	1.16697	2.69478e-07	5.45422e-05	0.216766	-2.20579	down
mws5042	C11H14N2O3	L-Glycyl-L-phenylalanine	Amino acids and derivatives	Amino acids and derivatives	721-66-4	1	856440	838230	855930	76400	81910	83177	1.16761	9.74337e-06	0.000371152	0.0946785	-3.40082	down
MWSslk144	C11H12O3	p-Coumaric acid ethyl ester	Organic acids	Organic acids	7362-39-2	3	23037	18383	19470	9	9	9	1.16774	0.00476617	0.0139856	0.000443423	-11.139	down
NK10251888	C8H18N4O2	NG,NG-Dimethyl-L-arginine	Amino acids and derivatives	Amino acids and derivatives	30315-93-6	2	648740	590770	658600	45959	56292	51606	1.16623	0.00109231	0.00541871	0.081058	-3.6249	down
pma3101	C11H14NO6+	Nicotinate D-ribonucleoside	Others	Vitamin	17720-18-2	2	2127800	2097700	2502900	961290	824080	959530	1.15137	0.00503844	0.014335	0.407957	-1.29351	down
pmb0064	C15H19NO10	DIMBOA glucoside	Alkaloids	Alkaloids	18607-79-9	2	4550700	4614100	4364000	1738200	1670700	1462400	1.16127	1.46477e-05	0.000449197	0.360069	-1.47366	down
pmb0069	C7H7NO	Benzamide	Phenolic acids	Phenolic acids	55-21-0	2	2916700	3118400	3210100	214590	239640	226210	1.1673	0.000856054	0.00455962	0.0735993	-3.76416	down
pmb0108	C19H18O8	Feruloyl syringic acid	Phenolic acids	Phenolic acids	-	2	39326	43381	48240	12237	25918	18454	1.04033	0.00947615	0.0220623	0.432305	-1.20988	down
pmb0323	C13H18N2O3	N-Caffeoylputrescine	Alkaloids	Phenolamine	29554-26-5	2	50904000	55897000	45983000	212000	212970	212460	1.16767	0.00316938	0.0105161	0.0041721	-7.90501	down
pmb0374	C5H5N5	2-Aminopurine	Nucleotides and derivatives	Nucleotides and derivatives	452-06-2	1	737470	731440	675740	296230	301400	345260	1.1573	0.000126284	0.00161818	0.439647	-1.18558	down
pmb0490	C13H18N2O2	p-Coumaroylputrescine	Alkaloids	Phenolamine	34136-53-3	1	1482900	1384400	1348700	45349	39478	21497	1.15906	0.000615077	0.00377247	0.0252192	-5.30934	down
pmb0492	C34H37N3O6	N',N'',N'''-p-Coumaroyl-cinnamoyl-caffeoyl spermidine	Alkaloids	Phenolamine	-	2	217770	208020	219150	28807	24376	18953	1.16075	2.86175e-06	0.000181006	0.111849	-3.16037	down
pmb0496	C15H22N4O3	N-Feruloylagmatine	Alkaloids	Phenolamine	-	2	80440	98709	122540	34276	29476	36191	1.13335	0.0286064	0.0480095	0.331278	-1.59388	down
pmb0501	C5H14N4	Agmatine	Alkaloids	Phenolamine	306-60-5	2	1539500	1697100	1793600	21413	30729	44731	1.16106	0.00187877	0.00760526	0.0192583	-5.69838	down
pmb0592	C34H42O20	Chrysoeriol-7-O-rutinoside-5-O-glucoside	Flavonoids	Flavonoid	-	2	33810000	35584000	34293000	11566000	11353000	12237000	1.16645	4.39489e-05	0.000855313	0.339059	-1.56039	down
pmb0608	C25H24O14	Chrysoeriol-7-O-(6''-malonyl)glucoside	Flavonoids	Flavonoid	-	2	86765	81730	65821	43462	35154	37279	1.11871	0.0147325	0.0300215	0.49461	-1.01564	down
pmb0672	C37H38O18	Isovitexin-7-O-(6''-feruloyl)glucoside	Flavonoids	Flavonoid carbonoside	-	3	12348000	11391000	12009000	2756300	2979400	3079900	1.16597	0.000314809	0.00245066	0.246604	-2.01973	down
pmb0751	C16H16O7	Trans-5-O-(p-Coumaroyl)shikimate	Phenolic acids	Phenolic acids	-	2	356180	331260	326630	66587	67394	83528	1.16194	7.61454e-05	0.00128432	0.214491	-2.22101	down
pmb0764	C6H9NOS	4-Methyl-5-thiazoleethanol	Others	Others	137-00-8	2	556940	484750	463410	169650	174740	184090	1.1602	0.0065168	0.0170855	0.351126	-1.50994	down
pmb0818	C11H11NO3	Methoxyindoleacetic acid	Alkaloids	Plumerane	3471-31-6	2	1117300	1078900	1069100	79996	55573	72092	1.16429	1.24029e-05	0.000404893	0.0635963	-3.97491	down
pmb0819	C10H8N2	3-Indoleacetonitrile	Alkaloids	Plumerane	771-51-7	2	450030	475440	448220	77193	61924	41148	1.14954	1.07262e-05	0.000380499	0.131227	-2.92987	down
pmb0885	C18H26O3	4-Oxo-9Z,11Z,13E,15E-Octadecatetraenoic Acid	Lipids	Free fatty acids	-	2	21425	19679	26077	14165	7133.4	8892.9	1.03451	0.0126264	0.0270146	0.449402	-1.15392	down
pmb0889	C18H30O2	Punicic acid (9Z,11E,13Z-octadecatrienoic acid)	Lipids	Free fatty acids	544-72-9	1	10999000	12414000	12404000	5383100	5555900	5764100	1.15994	0.00375231	0.0120036	0.466346	-1.10053	down
pmb0962	C10H22N2O4	L-Lysine-Butanoic Acid	Amino acids and derivatives	Amino acids and derivatives	80407-71-2	2	21630	24807	16557	6058	3881	7188.5	1.10864	0.0138378	0.0286964	0.271891	-1.8789	down
pmb1096	C8H7N	Indole	Alkaloids	Plumerane	120-72-9	2	192250	209520	204980	15608	19262	20518	1.16489	0.000342697	0.00256896	0.0912864	-3.45346	down
pmb1574	C18H28O2	9,12-Octadecadien-6-Ynoic Acid	Lipids	Free fatty acids	61481-29-6	2	499930	513130	542690	255300	246730	264560	1.16333	0.000640789	0.00385999	0.492746	-1.02108	down
pmb2826	C5H8O5	L-Citramalic acid	Organic acids	Organic acids	6236-09-5	1	2223600	2173000	2258200	1028600	1061000	1013800	1.16671	1.97449e-05	0.000565293	0.46634	-1.10055	down
pmb2855	C11H20N2O8	L-Glutamine-O-glycoside	Amino acids and derivatives	Amino acids and derivatives	-	2	25772000	31644000	26679000	6384200	5854300	11512000	1.10605	0.00143149	0.00655471	0.282425	-1.82406	down
pmb2857	C11H19NO9	L-Glutamic acid-O-glycoside	Amino acids and derivatives	Amino acids and derivatives	-	2	3113900	2893200	3187900	1043200	852150	1360100	1.12968	0.000946093	0.00483559	0.354046	-1.49799	down
pmb2936	C28H32O14	Disinapoyl glucoside	Phenolic acids	Phenolic acids	-	2	11932	9786.4	9361.7	9	9	9	1.16766	0.00585427	0.0157987	0.000868723	-10.1688	down
pmb2940	C17H22O10	1-O-Glucosyl sinapate	Phenolic acids	Phenolic acids	78185-48-5	1	49202	65945	58551	28595	25277	30441	1.1243	0.0181334	0.0347556	0.4854	-1.04275	down
pmb3059	C19H28O18	Quinic acid O-di-glucuronic acid	Organic acids	Organic acids	-	2	40338	41294	31620	9	9	9	1.16768	0.00658436	0.017218	0.000238406	-12.0343	down
pmb3066	C22H26O12	5-O-p-Coumaroylshikimic acid O-glucoside	Phenolic acids	Phenolic acids	-	2	700090	642910	645990	75484	62663	85015	1.16374	0.000308843	0.00243258	0.112199	-3.15587	down
pmb3075	C16H16O7	3-O-p-Coumaroylshikimic acid	Phenolic acids	Phenolic acids	-	2	56548	64118	61084	6776.2	16228	9962.5	1.12217	0.000207024	0.00206991	0.181385	-2.46287	down
pmb3101	C7H12O5	2-Isopropylmalic Acid*	Organic acids	Organic acids	49601-06-1	1	25816000	25820000	24634000	3754200	3904900	3606700	1.16743	0.00018564	0.00197755	0.147709	-2.75917	down
pmc0274	C6H6N4S	6-Methylmercaptopurine	Nucleotides and derivatives	Nucleotides and derivatives	50-66-8	2	45966000	50090000	58707000	7177000	6788300	7283800	1.16461	0.00696673	0.0178942	0.137301	-2.86459	down
pme0010	C3H7NO3	L-Serine	Amino acids and derivatives	Amino acids and derivatives	56-45-1	1	246300	279820	239810	81198	75204	77717	1.16334	0.00423261	0.0129605	0.305666	-1.70997	down
pme0014	C5H9NO4	L-Glutamic acid	Amino acids and derivatives	Amino acids and derivatives	56-86-0	1	6280400	9919100	12448000	533300	450930	371500	1.15503	0.0365245	0.0584854	0.0473245	-4.40127	down
pme0021	C9H11NO2	L-Phenylalanine	Amino acids and derivatives	Amino acids and derivatives	63-91-2	1	39879000	41346000	43324000	4093100	3935800	4001600	1.16762	0.00069156	0.00402217	0.0965925	-3.37194	down
pme0026	C6H14N2O2	L-Lysine	Amino acids and derivatives	Amino acids and derivatives	56-87-1	1	16869000	20267000	19562000	361930	321800	512080	1.16442	0.00304089	0.0102799	0.0210909	-5.56724	down
pme0120	C5H11NO2	5-Aminovaleric acid	Amino acids and derivatives	Amino acids and derivatives	660-88-8	2	148160	143180	161420	5437	9945.8	11183	1.15378	0.000583208	0.00368879	0.0586752	-4.0911	down
pme0128	C6H12N2O3	L-Alanyl-L-Alanine	Amino acids and derivatives	Amino acids and derivatives	1948-31-8	2	40526	44170	30827	4836.5	3025.5	4234.8	1.15392	0.011948	0.026003	0.104713	-3.25548	down
pme0193	C5H10N2O3	L-Glutamine	Amino acids and derivatives	Amino acids and derivatives	56-85-9	1	17319000	19955000	18704000	472240	350270	481720	1.1659	0.00169212	0.00720144	0.023299	-5.42359	down
pme0230	C10H13N5O4	Adenosine	Nucleotides and derivatives	Nucleotides and derivatives	58-61-7	1	2928300	2870500	2820900	1180700	1203500	1203900	1.16744	0.000163886	0.00180531	0.416267	-1.26442	down
pme0241	C7H6O2	Benzoic acid	Phenolic acids	Phenolic acids	65-85-0	2	190180	173650	175880	38908	44508	35006	1.16228	0.000142755	0.00166525	0.219418	-2.18825	down
pme0243	C5H8O4	Glutaric acid	Organic acids	Organic acids	110-94-1	2	955040	945850	814380	304000	235370	402790	1.11776	0.000905024	0.00472105	0.346986	-1.52705	down
pme0278	C7H14N2O4	2,6-Diaminopimelic acid	Amino acids and derivatives	Amino acids and derivatives	583-93-7	2	91258	104680	120880	18806	5491.5	14282	1.10447	0.00296172	0.0100918	0.121772	-3.03775	down
pme0281	C8H6O4	Terephthalic acid*	Phenolic acids	Phenolic acids	100-21-0	1	1442400	1531300	1393700	582420	553640	607980	1.16381	0.00063234	0.00385499	0.399331	-1.32434	down
pme0282	C8H6O4	Phthalic acid*	Organic acids	Organic acids	88-99-3	1	202660	181410	213890	92718	69241	81436	1.14169	0.000888555	0.00465916	0.407042	-1.29675	down
pme0295	C6H11NO3	4-Acetamidobutyric acid	Organic acids	Organic acids	3025-96-5	2	2561800	2635100	2474100	733000	685540	669270	1.16645	0.000111451	0.00152416	0.272169	-1.87742	down
pme0376	C15H12O5	Naringenin (5,7,4'-Trihydroxyflavanone)	Flavonoids	Dihydroflavone	480-41-1	2	94606	95236	102030	41074	39315	38671	1.1653	0.000765682	0.00430002	0.407919	-1.29365	down
pme1383	C8H11NO3	Pyridoxine	Others	Vitamin	65-23-6	2	507120	317370	473180	97944	115240	101060	1.14055	0.029456	0.0491095	0.24216	-2.04597	down
pme1474	C11H15N5O3S	5'-Deoxy-5'-(methylthio)adenosine	Nucleotides and derivatives	Nucleotides and derivatives	2457-80-9	1	1044600	1142400	982150	478610	512600	465470	1.15742	0.00381445	0.0120256	0.459644	-1.12141	down
pme1712	C11H20N2O6	L-Saccharopine	Amino acids and derivatives	Amino acids and derivatives	997-68-2	2	160380	169000	195260	15867	19033	14100	1.16338	0.00379425	0.0120036	0.0933974	-3.42047	down
pme1841	C5H14N2	Cadaverine	Alkaloids	Phenolamine	462-94-2	2	578710	565740	565790	72724	63228	86940	1.16317	3.10987e-06	0.000185129	0.130328	-2.93978	down
pme2244	C11H11NO2	3-Indolepropionic acid	Alkaloids	Plumerane	830-96-6	2	73359	76939	69013	5642.1	3979.3	6121.3	1.16183	0.000528353	0.00347203	0.0717825	-3.80022	down
pme2268	C7H7NO2	Trigonelline	Alkaloids	Alkaloids	535-83-1	1	11686000	11503000	13309000	6089800	5448500	6416000	1.14777	0.00262085	0.00930631	0.491926	-1.02349	down
pme2292	C4H12N2	Putrescine	Alkaloids	Phenolamine	110-60-1	2	542330	528520	604230	6370.2	4234	7317.9	1.16471	0.00174681	0.00727476	0.0106993	-6.54635	down
pme2596	C8H9NO4	4-Pyridoxic acid	Others	Vitamin	82-82-6	2	584130	504330	571950	159610	155220	208740	1.14927	0.000450763	0.00312446	0.315326	-1.66509	down
pme2693	C6H14N2O	N-Acetylputrescine	Alkaloids	Phenolamine	18233-70-0	2	1629500	1693200	1705100	33519	30862	36743	1.1675	0.000190351	0.00198468	0.020113	-5.63573	down
pme2996	C9H6O3	4-Hydroxycoumarin	Lignans and Coumarins	Coumarins	1076-38-6	1	38089	32388	44693	13812	11474	15669	1.13276	0.0128157	0.0272469	0.355605	-1.49165	down
pme3011	C4H9NO2	γ-Aminobutyric acid	Organic acids	Organic acids	56-12-2	1	5176200	5547600	5424100	292260	283770	249900	1.16721	0.00038757	0.00279199	0.0511478	-4.28918	down
pme3033	C4H9NO2	N,N-Dimethylglycine	Amino acids and derivatives	Amino acids and derivatives	1118-68-9	2	3389800	3642500	3420400	309640	275550	263920	1.16689	0.00044542	0.00310872	0.0812336	-3.62178	down
pme3140	C10H8O3	6-Hydroxy-4-methylcoumarin	Lignans and Coumarins	Coumarins	2373-31-1	2	1485400	1434400	1427600	406230	420680	401450	1.16741	9.17345e-05	0.0014066	0.28255	-1.82342	down
pme3200	C2H7N3	1-methylguanidine	Nucleotides and derivatives	Nucleotides and derivatives	471-29-4	2	29473	10246	26985	9	9	9	1.16345	0.0665077	0.0946635	0.000404773	-11.2706	down
pme3217	C15H12O4	Isoliquiritigenin	Flavonoids	Chalcones	961-29-5	2	262690	243200	238940	32182	30781	28313	1.16673	0.00088775	0.00465916	0.122546	-3.0286	down
pme3351	C6H11NO3	Allysine(6-Oxo DL-Norleucine)	Others	Others	1962-83-0	2	348680	288930	352860	76027	64776	68434	1.16177	0.00527294	0.0147089	0.21125	-2.24298	down
pme3388	C7H16N4O2	Homoarginine	Amino acids and derivatives	Amino acids and derivatives	156-86-5	2	217200	172150	184400	6312.8	23830	4060.7	1.10416	0.00160236	0.00698261	0.0596139	-4.06821	down
pme3475	C15H12O5	Butin	Flavonoids	Dihydroflavone	492-14-8	2	64020	76662	64311	30308	33624	31677	1.15044	0.00983667	0.022573	0.466401	-1.10036	down
pme3968	C6H7N5O	7-Methylguanine	Nucleotides and derivatives	Nucleotides and derivatives	578-76-7	2	542270	631970	567110	58079	58195	48920	1.16567	0.00231353	0.0086077	0.0948655	-3.39797	down
pmf0323	C10H12N2O	Cotinine; (S)-1-Methyl-5-(3-pyridinyl)-2-pyrrolidinone	Alkaloids	Alkaloids	486-56-6	1	4676100	5036600	4791900	1256200	1331900	1344800	1.16665	0.000459057	0.00316031	0.271148	-1.88285	down
pmn001527	C22H32O12	Di-O-galloyl Methyl gallate	Tannins	Tannin	-	2	12103	11180	10708	9	9	9	1.16786	0.00130675	0.00609417	0.000794328	-10.298	down
pmn001672	C23H32O15	Furanofructosyl-α-D-(3-mustard acyl)glucoside	Phenolic acids	Phenolic acids	-	2	55466	50571	52078	26707	27151	21159	1.13913	0.000491298	0.00331171	0.474446	-1.07568	down
pmn001690	C16H24O7	3-Hydroxy-4-isopropylbenzylalcohol-3-O-glucoside	Phenolic acids	Phenolic acids	-	2	233570	241040	257710	109720	107000	96015	1.15992	0.000289667	0.00230822	0.427047	-1.22753	down
pmn001695	C16H20O10	Trihydroxycinnamoylquinic acid	Phenolic acids	Phenolic acids	-	1	2152100	2088600	2424300	997100	1097800	1075300	1.15571	0.00465056	0.0138016	0.475649	-1.07203	down
pmn001726	C25H33N3O6	N1-Caffeoyl-N3-dihydrocaffeoyl spermidine	Alkaloids	Phenolamine	-	1	29176	34933	25144	8257.4	5843.6	8370.1	1.14096	0.0109706	0.0243869	0.251769	-1.98983	down
pmp000086	C13H16O6	1-Feruloyl-sn-glycerol*	Phenolic acids	Phenolic acids	-	1	232260	196310	237730	106140	74223	93271	1.12778	0.00183355	0.00751234	0.410677	-1.28392	down
pmp000575	C22H22O10	Acacetin-7-O-glucoside (Tilianin)	Flavonoids	Flavonoid	4291-60-5	2	56626	74147	76130	21343	16161	26444	1.12213	0.00707192	0.0180252	0.309072	-1.69398	down
pmp000588	C25H24O14	Diosmetin-7-O-(6''-malonyl)glucoside	Flavonoids	Flavonoid	-	2	8832.4	9396.3	9769.1	3798.9	2675.5	1824.8	1.10594	0.00233971	0.00867321	0.296423	-1.75427	down
pmp000789	C19H18O8	Casticin (5,3'-Dihydroxy-3,6,7,4'-Tetramethoxyflavone)	Flavonoids	Dihydroflavone	479-91-4	2	36997	33417	42762	10538	9530.5	7503	1.15057	0.00503051	0.014335	0.243616	-2.03732	down
pmp000907	C15H18O	Linderenol	Terpenoids	Sesquiterpenoids	26146-27-0	1	89344	88492	87410	37480	39610	41810	1.16419	9.01687e-05	0.00140386	0.448263	-1.15758	down
pmp001141	C25H31NO10	Cimicifugamide	Alkaloids	Phenolamine	-	2	7398900	7006800	6353300	2772100	2469700	2504700	1.16002	0.00256774	0.00918218	0.373163	-1.42212	down
pmp001189	C38H40N2O10	(5-8)-Hydroxy-1-(hydroxyldimethoxyphenyl)-N2,N3-bis(4-hydroxyphenethyl)-(5-8)-dimethoxy-1,2-dihydronaphthalene-2,3-dicarboxamide	Alkaloids	Alkaloids	-	2	2575.6	4599.9	3153.4	9	9	9	1.166	0.029388	0.049077	0.00261402	-8.57951	down
pmp001201	C7H15NO3	5-Aminocycloheptane-1,2,3-triol	Alkaloids	Alkaloids	-	2	117230	129220	105900	17046	33589	28694	1.12503	0.000636261	0.00385566	0.225143	-2.15109	down
pmp001244	C14H20NO4+	Caffeoylcholine	Alkaloids	Alkaloids	87189-10-4	2	4454200	5139300	4971200	1391800	1412600	1400300	1.16508	0.00352114	0.0114211	0.288691	-1.7924	down
pmp001245	C15H22NO4+	Feruloylcholine	Alkaloids	Alkaloids	85927-25-9	2	83200	1073700	105600	15037	8226	12192	1.0134	0.33692	0.388784	0.0280832	-5.15415	down
pmp001252	C17H17NO3	p-Coumaroyltyramine	Alkaloids	Phenolamine	36417-86-4	1	451520	423300	456360	132590	138850	145460	1.16573	0.000341844	0.00256896	0.313181	-1.67493	down
pmp001287	C8H9N	N-Benzylmethylene isomethylamine	Alkaloids	Alkaloids	-	1	44723000	45404000	47798000	4612400	4173300	4660000	1.16722	0.000367881	0.00273747	0.0974856	-3.35867	down
Rfmb25702	C28H34O12	Pinoresinol-4-O-(6''-acetyl)glucoside	Lignans and Coumarins	Lignans	-	1	119950	127860	128770	53366	56369	58273	1.16377	0.000214108	0.00206991	0.446142	-1.16443	down
Rfmb26201	C30H38O14	Syringaresinol-4'-O-(6''-acetyl)glucoside	Lignans and Coumarins	Lignans	-	2	2276000	2577700	2845900	1185200	1122200	1271300	1.14656	0.0101665	0.0231201	0.46479	-1.10535	down
Rfmb320	C7H13NO2	1-Methylpiperidine-2-carboxylic acid	Amino acids and derivatives	Amino acids and derivatives	7730-87-2	2	11281000	9441600	10771000	4903900	4498900	4921100	1.15415	0.00636045	0.0167624	0.454819	-1.13663	down
Wmkn002777	C27H30O13	7-Hydroxy-3''-methoxy-isoflavone-7-primeveroside	Flavonoids	Isoflavones	-	2	245750	318450	305560	88924	83697	91749	1.15616	0.0114126	0.0250532	0.303957	-1.71806	down
Wmzn000227	C6H10O4	2,2-Dimethylsuccinic acid	Organic acids	Organic acids	597-43-3	2	106530	141660	119320	4237.8	6054	5441.8	1.16372	0.00745157	0.0185282	0.0428114	-4.54586	down
Xmgp006913	C20H20O5	2,4,2',4'-tetrahydroxy-3'-prenylchalcone	Flavonoids	Chalcones	-	2	392530	415850	412940	144720	135670	133970	1.16613	0.000101694	0.00149778	0.339272	-1.55948	down
YC512113	C16H22N2O6	Cotinine-glucoside	Alkaloids	Alkaloids	-	1	13036000	16183000	14632000	5208800	5200600	6148900	1.15106	0.00529054	0.0147089	0.377604	-1.40506	down
YC512116	C10H12N2O2	3'-Hydroxycotinine	Alkaloids	Alkaloids	205246-48-6	1	8144800	8297200	7804300	1830100	1744700	1919700	1.16676	0.000148095	0.00166525	0.226612	-2.1417	down
Zmbp002538	C11H12N2O2	1-Methoxy-indole-3-acetamide	Alkaloids	Alkaloids	-	1	7387400	8088900	7595600	526470	507290	577130	1.1672	0.000759958	0.00430002	0.0698204	-3.84021	down
Zmgn000447	C3H7O7P	3-Phospho-D-glyceric acid	Others	Saccharides and Alcohols	820-11-1	2	48370	70825	128330	22607	19546	17878	1.07067	0.119161	0.157224	0.242525	-2.04379	down
Zmgn001448	C7H12O5	2-Propylmalic Acid*	Organic acids	Organic acids	-	1	23478000	23342000	23630000	3515800	3433900	3450400	1.16788	3.4499e-06	0.000188768	0.147624	-2.76	down
Zmgn002106	C11H13NO3	N-Acetyl-L-phenylalanine	Amino acids and derivatives	Amino acids and derivatives	2018-61-3	1	10274000	10679000	9738600	753670	1067700	903520	1.16367	0.00028212	0.00230822	0.0887829	-3.49357	down
Zmjp000182	C7H16N4O2	N-Monomethyl-L-arginine	Amino acids and derivatives	Amino acids and derivatives	17035-90-4	2	757740	676110	692800	32084	24466	17288	1.16123	0.000998353	0.00502653	0.0347203	-4.84808	down
Zmlp005013	C16H10O8	3,3'-O-Dimethylellagic Acid	Tannins	Tannin	2239-88-5	2	10516	10892	11175	4297.7	4474.9	5926.4	1.13184	0.00343373	0.0111734	0.451125	-1.1484	down
Zmtn001624	C10H7NO3	N-Acetylisatin	Alkaloids	Plumerane	574-17-4	3	5815900	4520700	5352300	1620900	1621700	1611800	1.15861	0.0108239	0.0242877	0.309416	-1.69238	down
Zmyn000110	C6H14NO8P	D-Glucosamine 1-phosphate	Others	Saccharides and Alcohols	2152-75-2	2	34147	37413	35110	1258	2549	629	1.135	4.53774e-05	0.000866452	0.0415862	-4.58775	down
Zmyn000247	C5H8O5	2-Hydroxyglutaric Acid	Organic acids	Organic acids	13095-48-2	1	517580	450980	636500	183010	324300	230830	1.04955	0.0153743	0.0306276	0.459883	-1.12066	down
Zmyn002919	C8H8O2	2-Methylbenzoic acid	Phenolic acids	Phenolic acids	118-90-1	2	7408.3	9818.4	10082	1527.5	1070.1	1537.1	1.15255	0.0100524	0.0229121	0.151406	-2.72351	down
Zmyn004676	C18H30O3	17-Hydroxylinolenic acid	Others	Others	-	1	9855300	8421900	8857300	1396700	1477600	2270500	1.14733	0.000327536	0.00251111	0.189604	-2.39894	down
Zmzn000079	C4H9O7P	D-Erythrose-4-phosphate	Others	Saccharides and Alcohols	585-18-2	2	143190	70873	131920	25462	28880	34462	1.09848	0.0604773	0.088056	0.256672	-1.962	down
Zmzn000113	C5H9NO4	L-threo-3-Methylaspartate	Amino acids and derivatives	Amino acids and derivatives	6061-13-8	2	328830	332850	301210	6052	4837	3036.2	1.16256	0.000911789	0.00473195	0.0144619	-6.1116	down

## Sheet: G2
Index	Formula	Compounds	Class I	Class II	CAS	Level	B2F-XF-1	B2F-XF-2	B2F-XF-3	BOH-XF-1	BOH-XF-2	BOH-XF-3	VIP	p_value	FDR	Fold_Change	Log2FC	Type
HJAP006	C23H24O13	Syringetin-7-O-glucoside	Flavonoids	Flavonoid	-	2	22402	29876	23728	56148	62019	72589	1.18291	0.00645478	0.0220557	2.50975	1.32754	up
HJN055	C21H24O10	Dihydrocharcone-4'-O-glucoside	Flavonoids	Chalcones	-	1	47178	55260	68478	124610	111860	136400	1.1646	0.00216493	0.0106634	2.1816	1.12539	up
HJN086	C21H22O11	Eriodictyol-3'-O-glucoside	Flavonoids	Dihydroflavone	-	2	59327	76836	57503	240610	260690	253920	1.20789	2.59237e-05	0.0014391	3.8996	1.96333	up
Hmcp001598	C27H30O16	Isorhamnetin-3-O-(2''-O-xylosyl)glucoside	Flavonoids	Flavonols	-	2	36561	31381	33063	74695	85516	81718	1.20811	0.00111533	0.00707075	2.39522	1.26016	up
Hmcp002399	C23H24O13	Limocitrin-3-O-glucoside	Flavonoids	Flavonoid	-	2	21879	27589	18856	63452	70388	63209	1.19169	0.000258317	0.00401504	2.88404	1.52809	up
Hmgp003130	C17H14O7	Iristectorigenin A	Flavonoids	Flavonoid	-	2	1791400	1864600	1796400	7026300	7020000	7158200	1.21913	1.84978e-06	0.000456282	3.88902	1.95941	up
Hmjp003008	C27H28O16	Luteolin-7-O-glucuronide-5-O-rhamnoside	Flavonoids	Flavonoid	-	2	19769	18290	20272	74437	64812	98238	1.19978	0.0262189	0.0543799	4.07137	2.02551	up
Lmbp002962	C10H8O5	Isofraxetin	Lignans and Coumarins	Coumarins	50656-75-2	2	150130	153630	155780	482260	449740	476090	1.21828	0.000754097	0.00584715	3.06413	1.61548	up
Lmcp007240	C19H18O6	5,6,7,4'-Tetramethoxyflavone	Flavonoids	Flavonoid	1168-42-9	2	4951.3	4519.7	4840.5	10786	9003.3	9605.9	1.20297	0.00773361	0.0247567	2.05396	1.03841	up
Lmgn003755	C17H14O7	5,7-Dihydroxy-2'-methoxy-3',4'-methyleneoxydihydroisoflavone	Flavonoids	Dihydroisoflavone	-	2	1368.2	1869.8	1778.9	6696.4	6075.5	6779.7	1.20581	0.000127385	0.00279139	3.89715	1.96242	up
Lmgp004829	C23H24O12	5,7,4'-Trihydroxy-6,8-dimethoxyisoflavone-7-O-galactoside	Flavonoids	Isoflavones	-	2	297990	302760	304070	664590	528670	624550	1.1962	0.016944	0.0401743	2.00903	1.0065	up
Lmhp007598	C27H52NO7P	LysoPC 19:2(2n isomer)	Lipids	LPC	-	2	90529	88327	88776	205330	189620	205020	1.21662	0.00189125	0.00992906	2.24177	1.16464	up
Lmhp010190	C26H52NO7P	LysoPC 18:1(2n isomer)	Lipids	LPC	-	1	20523000	20423000	21298000	45499000	46273000	45701000	1.21862	3.73624e-07	0.000376613	2.20861	1.14314	up
Lmhp206353	C23H24O12	Tricin-4'-O-glucoside	Flavonoids	Flavonoid	-	2	290390	328700	289120	621500	606890	677620	1.20681	0.000585639	0.00548004	2.09864	1.06946	up
Lmjn005592	C18H16O7	Cirsilineol (4',5-Dihydroxy-3',6,7-trimethoxyflavone)	Flavonoids	Flavonoid	41365-32-6	2	10200	10212	9511.4	30679	30025	28221	1.21701	0.00056658	0.00543916	2.97175	1.57131	up
Lmjp002764	C11H10O5	Umckalin (7-hydroxy-5,6-dimethoxycoumarin)	Lignans and Coumarins	Coumarins	43053-62-9	2	70954	60451	63580	188390	152700	154950	1.20069	0.00911621	0.0265582	2.54399	1.34709	up
Lmjp004941	C16H12O6	Rhamnocitrin (7-Methylkaempferol)	Flavonoids	Flavonoid	569-92-6	1	289440	339050	292380	1015400	886190	952450	1.21158	0.00092988	0.00645584	3.09929	1.63194	up
Lmmn004912	C16H12O7	3-O-Methylquercetin	Flavonoids	Flavonols	1486-70-0	1	151270	146910	133470	959000	959760	966610	1.21845	1.96458e-06	0.000456282	6.68451	2.74082	up
Lmqp000329	C8H14N3O7P	5-Aminoimidazole ribonucleotide	Nucleotides and derivatives	Nucleotides and derivatives	25635-88-5	1	101730	96051	95540	305690	362160	314280	1.21415	0.0053307	0.0194686	3.34831	1.74343	up
Lmsn011830	C30H46O5	2α,19α-Dihydroxy-3-oxours-12-en-28-oic acid	Terpenoids	Triterpene	176983-21-4	2	8528.9	12836	9996.3	22139	29178	28813	1.16275	0.00747967	0.0243997	2.55507	1.35336	up
Lmtn002324	C19H28O11	Benzyl-(2''-O-glucosyl)glucoside	Phenolic acids	Phenolic acids	-	2	9	9	9	13753	14984	16307	1.2193	0.0024064	0.011496	1668.3	10.7042	up
Lmtp003677	C27H30O17	Quercetin-3-O-sophoroside (Baimaside)	Flavonoids	Flavonols	18609-17-1	2	115880	73772	130970	275170	311180	330750	1.15465	0.00110223	0.00707075	2.86038	1.51621	up
Lmyp006951	C17H14O7	5,8,4'-Trihydroxy-6,7-dimethoxyflavone	Flavonoids	Flavonoid	98755-25-0	2	15405	16120	14079	58261	54650	54808	1.21654	8.18547e-05	0.00229701	3.67773	1.87881	up
Lmyp008093	C13H22O	Solanone	Others	Others	1937-54-8	2	174560	191230	177200	562240	453780	476940	1.20761	0.00934011	0.0267467	2.74952	1.45918	up
mws0014	C10H10O4	Ferulic acid*	Phenolic acids	Phenolic acids	537-98-4	1	3523900	3715700	3419700	6401900	8608700	6536600	1.17323	0.0349633	0.0672576	2.02145	1.01539	up
mws0066	C16H12O7	Isorhamnetin	Flavonoids	Flavonols	480-19-3	2	42261	45696	42026	99879	95644	95514	1.21589	1.17301e-05	0.000985327	2.23904	1.16288	up
mws0089	C21H20O11	Kaempferol-7-O-glucoside	Flavonoids	Flavonols	16290-07-6	2	9	9	9	621430	600180	663070	1.21939	0.000863288	0.00642774	69803	16.091	up
mws0120	C8H20NO6P	Choline Alfoscerate	Lipids	PC	28319-77-9	1	23542	33896	56426	155100	168980	145320	1.15163	0.000949349	0.00647208	4.12246	2.04351	up
mws0237	C9H16O4	Azelaic acid	Organic acids	Organic acids	123-99-9	1	133720	147630	135420	289920	332130	296030	1.20877	0.00313312	0.0137912	2.20285	1.13937	up
mws0264	C12H22O11	D-Trehalose	Others	Saccharides and Alcohols	99-20-7	1	430880	312330	389210	895050	966100	891080	1.19097	0.00041078	0.00488083	2.4304	1.28119	up
mws0289	C23H46NO7P	LysoPE 18:1	Lipids	LPE	89576-29-4	1	271400	273530	286000	819920	814170	823540	1.21882	7.58032e-07	0.000382048	2.95769	1.56447	up
mws0396	C18H34O2	Elaidic Acid	Lipids	Free fatty acids	112-79-8	1	963260	994020	759350	2353300	2202300	2162600	1.19698	0.000197394	0.00355309	2.47299	1.30626	up
mws0520	C11H13NO4	N-Acetyl-L-tyrosine	Amino acids and derivatives	Amino acids and derivatives	537-55-3	2	122030	106750	130420	254770	245230	248710	1.20359	0.000866058	0.00642774	2.08438	1.05962	up
mws0609	C10H12N5O7P	Guanosine 3',5'-cyclic monophosphate	Nucleotides and derivatives	Nucleotides and derivatives	7665-99-8	2	27389	33749	30585	58211	63029	87181	1.15447	0.0442837	0.0804288	2.27229	1.18415	up
mws0874	C10H14N5O7P	3'-Adenylic Acid	Nucleotides and derivatives	Nucleotides and derivatives	84-21-9	1	6185.8	11612	11754	29964	31389	38596	1.14715	0.00304174	0.0134477	3.38216	1.75795	up
mws0898	C10H12O2	Isoeugenol	Phenolic acids	Phenolic acids	97-54-1	3	9	9	9	7008.5	3592	9274.2	1.21489	0.0570333	0.0971108	736.1	9.52376	up
mws0917	C17H14O7	3,7-Di-O-methylquercetin	Flavonoids	Flavonols	2068-02-2	1	815050	825720	794880	3631600	3378800	3545200	1.21876	0.000639922	0.00565826	4.33379	2.11563	up
mws1080	C12H22O11	Galactinol	Others	Saccharides and Alcohols	3687-64-7	1	595630	934150	693410	2211800	2576100	2093000	1.1815	0.00155001	0.00868006	3.09506	1.62997	up
mws1212	C11H12O4	Methyl ferulate	Phenolic acids	Phenolic acids	2309-07-1	2	8356.7	14356	14234	32742	35357	37564	1.1545	0.00115175	0.00719208	2.85988	1.51595	up
mws1313	C20H20O7	Sinensetin (5,6,7,3',4'-pentamethoxyflavone)	Flavonoids	Flavonoid	2306-27-6	2	1512.6	2968.1	2315.1	5715.8	4752.4	3415.4	1.00865	0.049821	0.0868851	2.04297	1.03067	up
mws1333	C12H22O11	Melibiose	Others	Saccharides and Alcohols	585-99-9	1	290860	274770	326300	772460	506420	669070	1.15154	0.040713	0.0755777	2.18397	1.12695	up
mws1361	C21H22O11	Taxifolin-3-O-rhamnoside (Astilbin)	Flavonoids	Dihydroflavonol	29838-67-3	2	68256	78606	69220	175860	210340	189140	1.20757	0.00368547	0.0150487	2.6626	1.41284	up
mws2184	C11H12O4	Ethyl caffeate	Phenolic acids	Phenolic acids	102-37-4	2	20262	24655	25613	151110	154450	144280	1.2154	3.22658e-05	0.00147836	6.378	2.6731	up
mws2627	C16H12O7	Tamarixetin (3,3',5,7-Tetrahydroxy-4'-Methoxyflavone)	Flavonoids	Flavonoid	603-61-2	2	13500	16226	15801	32049	38189	35505	1.19971	0.00245039	0.0115962	2.32264	1.21577	up
pma0675	C8H8O3	o-Anisic acid	Phenolic acids	Phenolic acids	579-75-9	2	167400	142570	174680	794870	712020	757160	1.21447	0.000408549	0.00488083	4.67152	2.22389	up
pma0825	C24H22O12	Chrysin-7-O-(6''-malonyl)glucoside	Flavonoids	Flavonoid	-	2	54727	53100	63960	136040	161300	129020	1.19675	0.00754823	0.024465	2.48191	1.31145	up
pmb0296	C21H40O4	1-Oleoyl-Sn-Glycerol	Lipids	Glycerol ester	129784-87-8	2	86361	107040	93995	545050	510790	488180	1.2152	0.000489458	0.00540306	5.37245	2.42558	up
pmb0464	C16H27NO14	L-Aspartic acid-O-diglucoside	Amino acids and derivatives	Amino acids and derivatives	-	2	6588000	9090800	9816400	16436000	18579000	16693000	1.14875	0.00285219	0.0129812	2.02815	1.02016	up
pmb0624	C27H30O16	Isoorientin-7-O-glucoside	Flavonoids	Flavonoid carbonoside	-	2	302070	299950	302800	663880	666640	711210	1.21754	0.00158781	0.0087283	2.2565	1.17409	up
pmb0706	C30H32O20	Quercetin-3-O-(6''-malonyl)glucosyl-5-O-glucoside	Flavonoids	Flavonols	-	2	17514	20469	24731	44210	61835	52679	1.16812	0.0140274	0.0353491	2.53092	1.33966	up
pmb0752	C17H20O9	3-O-Feruloylquinic acid	Phenolic acids	Phenolic acids	1899-29-2	1	75255	52588	79748	152710	140600	184480	1.14618	0.0071215	0.0233826	2.30159	1.20263	up
pmb0786	C6H13NO5	D-Glucosamine	Others	Saccharides and Alcohols	3416-24-8	2	626130	442090	403460	1518400	1449500	1746000	1.18415	0.000907533	0.00642891	3.20307	1.67946	up
pmb0856	C23H46NO7P	LysoPE 18:1(2n isomer)	Lipids	LPE	-	1	117250	121470	118850	474620	438640	466470	1.2185	0.000896921	0.00642891	3.85863	1.94809	up
pmb0880	C23H48NO7P	LysoPE 18:0(2n isomer)	Lipids	LPE	-	2	695.18	672.42	622.8	4871.5	4328.1	3557.2	1.21274	0.0109129	0.0298918	6.40916	2.68014	up
pmb2228	C27H56NO7P	LysoPC 19:0	Lipids	LPC	108273-88-7	2	2100	2473.5	4641.1	10096	16325	13575	1.14355	0.0170696	0.0401743	4.3405	2.11786	up
pmb2620	C11H12O4	3,4-Dimethoxycinnamic acid	Phenolic acids	Phenolic acids	14737-89-4	2	20246	22617	24235	153270	144910	137540	1.21681	0.000746158	0.00584715	6.49379	2.69906	up
pmc0066	C10H13N4O7P	2'-Deoxyinosine-5'-monophosphate	Nucleotides and derivatives	Nucleotides and derivatives	3393-18-8	1	158250	208510	206210	3286700	3492500	3249700	1.21685	0.0003402	0.00451349	17.5034	4.12956	up
pme0075	C7H11NO5	N-Acetyl-L-glutamic acid	Amino acids and derivatives	Amino acids and derivatives	1188-37-0	2	78032	49388	76751	152720	109130	180520	1.07081	0.0449824	0.0810401	2.16666	1.11548	up
pme0264	C10H14N2O5	Thymidine	Nucleotides and derivatives	Nucleotides and derivatives	50-89-5	1	37363	40365	31924	210200	214200	168590	1.21039	0.00682399	0.0226269	5.40793	2.43508	up
pme1184	C10H13N5O4	2'-Deoxyguanosine	Nucleotides and derivatives	Nucleotides and derivatives	961-07-9	1	159160	150970	184930	924970	923900	883610	1.21614	3.54532e-06	0.000467929	5.51949	2.46454	up
pme3174	C9H14N3O8P	Cytidine 5'-monophosphate(Cytidylic acid)	Nucleotides and derivatives	Nucleotides and derivatives	63-37-6	2	71180	38186	33549	116280	92770	97540	1.0486	0.0245433	0.0514337	2.14526	1.10115	up
pme3188	C9H13N2O9P	Uridine 5'-monophosphate	Nucleotides and derivatives	Nucleotides and derivatives	58-97-9	2	412780	333850	312830	1009400	690040	760590	1.15512	0.0311609	0.061953	2.32197	1.21535	up
pme3882	C9H12N2O5	2'-Deoxyuridine	Nucleotides and derivatives	Nucleotides and derivatives	951-78-0	2	9	9	9	14946	9296	10857	1.21848	0.020138	0.0448105	1299.96	10.3443	up
pme3961	C10H13N5O3	2'-Deoxyadenosine	Nucleotides and derivatives	Nucleotides and derivatives	958-09-8	1	214510	205790	212860	1093000	1115600	1042900	1.2189	0.000509217	0.00540306	5.13535	2.36046	up
pmn001380	C9H16O4	Eucommiol	Others	Others	55930-44-4	1	1219100	1236300	1201000	2680700	2681500	2578200	1.21844	0.000220723	0.00380943	2.17164	1.11879	up
pmn001381	C15H26O9	Eucommioside	Terpenoids	Terpene	-	2	155070	236130	160490	446600	408740	402140	1.15817	0.00396335	0.0158003	2.27932	1.18861	up
pmn001492	C11H8O3	Ayapin	Lignans and Coumarins	Coumarins	494-56-4	3	543330	590760	638900	1147600	1270500	1217300	1.2052	0.000231821	0.00380943	2.05043	1.03593	up
pmp000001	C16H12O6	Hispidulin (5,7,4'-Trihydroxy-6-methoxyflavone)	Flavonoids	Flavonoid	1447-88-7	1	292850	301440	297460	934930	919110	965800	1.21889	0.000310545	0.00434762	3.16214	1.6609	up
pmp000003	C16H12O7	Nepetin (5,7,3',4'-Tetrahydroxy-6-methoxyflavone)	Flavonoids	Flavonoid	520-11-6	1	407320	419170	419400	2793700	2557700	2568400	1.21875	0.001163	0.00719208	6.35674	2.66829	up
pmp000004	C17H14O7	4',5,7-Trihydroxy-3',6-dimethoxyflavone (Jaceosidin)	Flavonoids	Flavonoid	18085-97-7	1	1831800	1825000	1650000	7057300	6965400	7502600	1.21732	0.000270856	0.00401504	4.05617	2.02012	up
pmp000006	C18H16O7	Eupatilin (5,7-Dihydroxy-3',4',6-Trimethoxyflavone)*	Flavonoids	Flavonoid	22368-21-4	2	13466	12549	12271	32738	29365	32259	1.21363	0.00133212	0.00785252	2.46466	1.30139	up
pmp000126	C27H30O16	Luteolin-6,8-di-C-glucoside	Flavonoids	Flavonoid carbonoside	29428-58-8	2	307650	373160	306260	702370	742220	656310	1.19674	0.000392465	0.00482445	2.12842	1.08978	up
pmp000548	C16H12O6	Pratensein	Flavonoids	Isoflavones	2284-31-3	2	285570	309140	284300	982850	882120	937080	1.2163	0.00107649	0.00704613	3.18773	1.67253	up
pmp000566	C16H14O5	Claussequinone	Flavonoids	Flavonoid	35878-39-8	2	9255.9	11781	12623	34019	16260	32484	1.04589	0.0980184	0.147247	2.4588	1.29796	up
pmp000589	C24H22O15	Quercetin-7-O-(6''-malonyl)glucoside	Flavonoids	Flavonols	-	2	2705100	2712300	2750900	5536400	5974100	6122700	1.21551	0.0029404	0.013173	2.15874	1.11019	up
pmp000786	C18H16O7	Eupatorin (5,3'-Dihydroxy-6,7,4'-trimethoxyflavone)*	Flavonoids	Flavonoid	855-96-9	2	11022	11241	9479.4	24029	24559	25131	1.20912	0.000138617	0.00291097	2.32241	1.21563	up
pmp001012	C17H16O7	6-Hydroxy-1,2,3,7-tetramethoxyxanthone	Others	Xanthone	-	2	53150	52771	48421	199900	204730	212240	1.2179	8.42315e-05	0.00229701	3.99677	1.99884	up
pmp001076	C20H20O7	Isosinensetin	Flavonoids	Flavonoid	17290-70-9	2	2584.6	2467.1	3653.3	6690	5490.5	5538.3	1.13729	0.00527707	0.0194134	2.03547	1.02536	up
pmp001105	C33H40O20	Kaempferol-3-O-neohesperidoside-7-O-glucoside	Flavonoids	Flavonols	-	2	25407	22350	22029	42584	44282	60601	1.15906	0.0417634	0.0767956	2.11313	1.07938	up
pmp001127	C16H12O6	Chrysoeriol	Flavonoids	Flavonoid	491-71-4	2	287620	303550	266010	941890	856070	876850	1.21514	0.00043256	0.00501173	3.12048	1.64177	up
pmp001276	C33H56O14	1-Linolenoyl-rac-glycerol-diglucoside	Lipids	Free fatty acids	-	1	1745400	1826400	1813900	3891400	3681200	3754100	1.21736	0.000201997	0.00357216	2.10311	1.07252	up
pmp001282	C28H50NO7P	Propyl 2-(trimethylammonio)ethyl phosphate	Others	Others	-	1	1015500	981120	1011600	2253000	2288300	2229400	1.21875	2.71597e-06	0.000456282	2.25073	1.17039	up
Zmhp003514	C16H12O6	6,7,8-Tetrahydroxy-5-methoxyflavone	Flavonoids	Flavonoid	-	2	316810	322090	297730	984810	897080	957160	1.21678	0.000810134	0.00613996	3.03113	1.59986	up
Zmhp004065	C18H16O7	7,8-Dihydroxy-5,6,4'-trimethoxyflavone	Flavonoids	Flavonoid	-	2	11643	11404	11922	33584	34781	34408	1.21883	2.87253e-05	0.0014391	2.93897	1.55531	up
Cmsp008121	C16H14O5	7-O-Methylnaringenin	Flavonoids	Flavonoid	-	2	36835	45419	30326	10132	7989.4	8056.5	1.19721	0.0200695	0.0447717	0.232527	-2.10453	down
Cmxn006627	C15H10O6	Maritimetin	Flavonoids	Sinensetin	576-02-3	2	26593	18715	21521	8443.2	5486.8	7271.4	1.17368	0.0135569	0.0346837	0.317248	-1.65631	down
HJAP057	C17H14O6	Dihydroxy-dimethoxyflavone	Flavonoids	Flavonoid	-	2	5219	5380.6	3400.5	9	9	9	1.21801	0.018074	0.0418817	0.00192856	-9.01826	down
Hmhp007382	C19H18O7	Altisin	Flavonoids	Flavonoid	-	2	2878.7	718.06	1783.4	9	9	9	1.2044	0.103555	0.153853	0.00501844	-7.63855	down
Hmln008119	C11H18O3	Robinlin	Terpenoids	Terpene	-	1	56385	42906	69289	17489	12776	16651	1.17811	0.0298225	0.0599825	0.278301	-1.84528	down
Hmmn004283	C10H12O4	Dihydroferulic Acid	Phenolic acids	Phenolic acids	1135-23-5	2	276270	306220	316740	116700	108880	94895	1.20731	0.00073804	0.00584715	0.356388	-1.48848	down
Hmqp006235	C26H46NO7P	LysoPC 18:4	Lipids	LPC	-	2	60561	68254	65508	29692	25059	26682	1.20774	0.000450479	0.00514902	0.41906	-1.25477	down
Hmtn001302	C13H16O8	Glucosyloxybenzoic acid	Phenolic acids	Phenolic acids	-	1	5847700	6146100	6383600	2482300	2281000	2521100	1.21487	0.000288911	0.00412751	0.396378	-1.33505	down
Lmbn001754	C7H12O5	3-Isopropylmalic Acid*	Organic acids	Organic acids	921-28-8	1	9561300	9399000	9898600	2738900	3067500	2754300	1.2168	7.57875e-06	0.000694489	0.29664	-1.75322	down
Lmbn002862	C7H6O3	3-Hydroxybenzoic Acid	Organic acids	Organic acids	99-06-9	1	8598900	8817400	8561200	2799300	2722700	2750100	1.21912	6.47183e-05	0.00217454	0.318433	-1.65094	down
Lmhp001732	C14H18N2O3	L-Prolyl-L-Phenylalanine	Amino acids and derivatives	Amino acids and derivatives	13589-02-1	2	2059100	2162200	2143200	775230	816340	747010	1.21726	1.73013e-05	0.0012457	0.367441	-1.44441	down
Lmhp010514	C25H48NO7P	LysoPE 20:2(2n isomer)	Lipids	LPE	-	2	3729	3520.7	3731.2	1091.6	1984.3	2010.7	1.08996	0.0185852	0.0424804	0.463223	-1.11022	down
Lmhp010757	C25H48NO7P	LysoPE 20:2	Lipids	LPE	-	2	9820.9	9254.8	8870.7	3824	3818.6	4127.5	1.21442	0.000918415	0.00642891	0.421167	-1.24754	down
Lmlp003161	C14H20N2O3	N-Feruloylputrescine	Alkaloids	Phenolamine	501-13-3	2	6831500	7400800	7268100	1077100	986800	1045300	1.2186	0.000611937	0.00555705	0.144611	-2.78975	down
Lmlp006175	C21H22O10	Isosalipurposide (Phlorizin Chalcone)	Flavonoids	Chalcones	4547-85-7	2	1173300	1257700	1185800	364470	366700	377500	1.21839	0.00077944	0.00599753	0.306533	-1.70588	down
Lmmn000774	C15H20O9	Dihydrocaffeoylglucose	Phenolic acids	Phenolic acids	-	2	976430	1038900	965940	304400	334430	285460	1.21476	5.78253e-05	0.00211832	0.310032	-1.68951	down
Lmmn000806	C5H8O4	Dimethylmalonic acid	Organic acids	Organic acids	595-46-0	2	66555	69000	67604	25531	28555	33197	1.20002	0.00157783	0.0087283	0.429629	-1.21884	down
Lmmn001294	C14H20O9	Koaburaside	Phenolic acids	Phenolic acids	41653-73-0	1	859500	794730	974050	327410	327540	328080	1.21062	0.00901421	0.0265545	0.37402	-1.41881	down
Lmmp001410	C13H20N2O3	Dihydrocaffeoylputrescine	Alkaloids	Phenolamine	-	2	287550	315820	300140	14538	18409	15844	1.21784	0.000671387	0.00568704	0.0540016	-4.21085	down
Lmmp002013	C14H22N2O3	Dihydroferuloylputrescine	Alkaloids	Phenolamine	-	2	66774	81373	79739	12306	8787.6	12947	1.20712	0.00301345	0.0133813	0.149376	-2.74298	down
Lmmp002080	C11H16N2O	N-(4-Aminobutyl)benzamide	Alkaloids	Phenolamine	5692-23-9	2	481970	504680	554200	213470	252100	213870	1.20265	0.000913736	0.00642891	0.440951	-1.18131	down
Lmmp002914	C25H35N3O6	Bis(Dihydrocaffeoyl)spermidine	Alkaloids	Phenolamine	-	1	3784300	4019900	4346600	387970	364210	374660	1.21858	0.0019319	0.00994093	0.0927379	-3.4307	down
Lmmp003112	C25H33N3O6	Caffeoyl-dihydrocaffeoyl spermidine	Alkaloids	Phenolamine	-	1	25352000	29390000	29912000	718970	661120	681820	1.21882	0.00272497	0.0126579	0.0243569	-5.35952	down
Lmmp003167	C25H31N3O6	Bis(Caffeoyl)Spermidine	Alkaloids	Phenolamine	124935-80-4	2	3321600	3379500	3536100	103470	131870	103800	1.21799	0.000290487	0.00412751	0.0331282	-4.9158	down
Lmqn001932	C28H36O13	Syringaresinol-4'-O-glucoside	Lignans and Coumarins	Lignans	7374-79-0	2	448540	474500	435830	193850	177470	207680	1.21051	8.65936e-05	0.00229701	0.426089	-1.23077	down
Lmrj002244	C10H14N2O2	Cyclo(Pro-Pro)	Amino acids and derivatives	Amino acids and derivatives	6708-06-1	2	585280	570210	576230	222750	242860	238570	1.21715	3.93094e-06	0.000467929	0.406636	-1.29819	down
Lmrn001951	C9H10O4	(S)-2-Hydroxy-3-(4-Hydroxyphenyl)Propanoic Acid	Phenolic acids	Phenolic acids	23508-35-2	2	216460	194230	189560	21479	24012	52192	1.16878	0.000238089	0.00380943	0.162737	-2.61938	down
Lmzn006169	C30H48O4	Pomolic acid	Terpenoids	Triterpene	13849-91-7	2	108120	103700	89088	45527	49975	50804	1.19809	0.00820131	0.0250325	0.486215	-1.04033	down
ML10198935	C11H14N2O	3-(2-(Methylamino)ethyl)-1H-indol-5-ol	Alkaloids	Plumerane	1134-01-6	2	223310	219400	239290	101600	84576	88973	1.2087	8.49529e-05	0.00229701	0.403444	-1.30956	down
mws0001	C4H8N2O3	L-Asparagine	Amino acids and derivatives	Amino acids and derivatives	70-47-3	1	121700	101170	131100	42256	74902	58952	1.08684	0.0102146	0.028601	0.497528	-1.00715	down
mws0027	C9H10O5	Syringic acid	Phenolic acids	Phenolic acids	530-57-4	2	504010	470660	470620	197970	193670	243860	1.19884	0.000320889	0.0044309	0.439704	-1.18539	down
mws0028	C8H8O4	Vanillic acid	Phenolic acids	Phenolic acids	121-34-6	1	1673200	1950900	1857000	871500	850040	866270	1.21036	0.00680059	0.0226269	0.472133	-1.08273	down
mws0058	C16H12O6	Diosmetin (5,7,3'-Trihydroxy-4'-methoxyflavone)	Flavonoids	Flavonoid	520-34-3	2	40911	44671	40941	14291	14547	14287	1.21753	0.00192828	0.00994093	0.340847	-1.5528	down
mws0093	C10H12O3	Coniferyl alcohol	Phenolic acids	Phenolic acids	458-35-5	2	30605	25676	41812	13392	14482	19842	1.08127	0.0559516	0.0957541	0.486436	-1.03968	down
mws0180	C7H6O4	2,5-Dihydroxybenzoic acid; Gentisic Acid*	Phenolic acids	Phenolic acids	490-79-9	1	2406900	2222800	2048200	1067400	1074800	1070900	1.20952	0.00792396	0.0249605	0.481154	-1.05543	down
mws0182	C8H8O3	p-Hydroxyphenyl acetic acid	Phenolic acids	Phenolic acids	156-38-7	1	434650	452370	381650	185310	163870	184650	1.20569	0.00396119	0.0158003	0.420779	-1.24886	down
mws0183	C7H6O4	3,4-Dihydroxybenzoic acid (Protocatechuic acid)*	Phenolic acids	Phenolic acids	99-50-3	1	5781900	6043500	4861700	2402000	2483200	2614300	1.2005	0.0115773	0.0309513	0.449419	-1.15387	down
mws0206	C4H8O3	2-Hydroxybutyric Acid*	Organic acids	Organic acids	3347-90-8	2	22059	44946	30961	9	9	9	1.21786	0.0391989	0.073036	0.000275606	-11.8251	down
mws0213	C5H12O5	Ribitol	Others	Saccharides and Alcohols	488-81-3	3	11864	17568	16268	8046.5	4764.8	5945.5	1.12014	0.0181798	0.0419285	0.410433	-1.28478	down
mws0376	C4H4O4	Fumaric acid	Organic acids	Organic acids	110-17-8	2	324470	244290	356940	106230	173750	168300	1.07702	0.0219547	0.0476947	0.484261	-1.04614	down
mws0473	C5H8O4	2-Methylsuccinic acid	Organic acids	Organic acids	498-21-5	1	763910	762500	720280	265570	304560	317520	1.21026	2.99811e-05	0.0014391	0.395092	-1.33974	down
mws0491	C8H11N	Phenethylamine	Alkaloids	Alkaloids	64-04-0	1	2512300	2325400	2655800	1179500	1164200	1183200	1.21298	0.00506169	0.018758	0.470661	-1.08724	down
mws0574	C4H8O3	2-Hydroxyisobutyric acid*	Organic acids	Organic acids	594-61-6	2	20395	40410	37197	9	9	9	1.21772	0.0342641	0.0664196	0.000275505	-11.8256	down
mws0629	C13H16N2O5	L-Aspartyl-L-Phenylalanine	Amino acids and derivatives	Amino acids and derivatives	13433-09-5	2	51632	56217	52776	28062	16492	27112	1.12576	0.0085087	0.0253751	0.44617	-1.16434	down
mws0640	C5H10O3	2-Hydroxy-2-methylbutyric acid	Organic acids	Organic acids	3739-30-8	2	10723	8296.5	9720.6	6950.2	3709.2	2993.9	1.02032	0.0335971	0.0652521	0.475061	-1.07382	down
mws0736	C8H16N2O3	N-Glycyl-L-leucine*	Amino acids and derivatives	Amino acids and derivatives	869-19-2	2	335910	374760	333710	166700	145540	152750	1.2084	0.00127529	0.00760646	0.445231	-1.16738	down
mws0823	C5H8O3	3-Methyl-2-Oxobutanoic acid	Organic acids	Organic acids	759-05-7	1	116580	134460	153050	79238	67745	52287	1.13067	0.00806591	0.0250325	0.493133	-1.01995	down
mws1074	C9H6O4	Daphnetin	Lignans and Coumarins	Coumarins	486-35-1	3	913450	824570	1197700	389430	515310	442210	1.14878	0.0323722	0.0637351	0.458814	-1.12402	down
mws1076	C11H10O4	Scoparone	Lignans and Coumarins	Coumarins	120-08-1	2	86379	90808	77661	29595	20440	31485	1.18387	0.000391048	0.00482445	0.319877	-1.64441	down
mws1346	C6H11NO4	DL-2-Aminoadipic acid	Alkaloids	Alkaloids	542-32-5	2	53931	68161	52216	24322	25945	30582	1.17347	0.0160233	0.0385476	0.463828	-1.10834	down
mws1372	C9H10N2	Myosmine	Alkaloids	Alkaloids	532-12-7	1	2033900	2331800	2175300	1119200	935690	1051800	1.20093	0.00088127	0.00642891	0.474956	-1.07413	down
mws1505	C17H16O4	Phenethyl caffeate	Phenolic acids	Phenolic acids	104594-70-9	1	2542800	2601000	2661300	1005700	1031000	1013600	1.21879	0.000268723	0.00401504	0.390809	-1.35547	down
mws2171	C11H8N2S	Camalexin	Alkaloids	Alkaloids	135531-86-1	2	256390	257800	260700	58363	56104	46986	1.21502	5.88423e-05	0.00211832	0.208356	-2.26288	down
mws2213	C9H8O2	Cinnamic acid	Phenolic acids	Phenolic acids	140-10-3	2	80206	78938	83983	38806	34088	36709	1.21275	2.84259e-05	0.0014391	0.450806	-1.14942	down
mws4008	C16H26O2	Sclareolide	Terpenoids	Ditepenoids	564-20-5	1	126870	129330	143830	37173	54868	50515	1.18606	0.000333817	0.00451349	0.356363	-1.48858	down
mws4176	C12H16N2O3	L-Alanyl-L-Phenylalanine	Amino acids and derivatives	Amino acids and derivatives	3061-90-3	2	149340	165870	180760	71128	69889	67420	1.20882	0.00813183	0.0250325	0.420261	-1.25064	down
mws5035	C15H22N2O3	L-Leucyl-L-phenylalanine	Amino acids and derivatives	Amino acids and derivatives	56217-82-4	1	165100	191650	202990	80928	98676	98222	1.18133	0.00500466	0.0186841	0.496348	-1.01058	down
mws5041	C8H16N2O3	L-Glycyl-L-isoleucine*	Amino acids and derivatives	Amino acids and derivatives	19461-38-2	2	412930	369710	478140	116380	113690	137280	1.20512	0.00821999	0.0250325	0.291367	-1.77909	down
mws5042	C11H14N2O3	L-Glycyl-L-phenylalanine	Amino acids and derivatives	Amino acids and derivatives	721-66-4	1	207460	230470	246360	97246	108090	91687	1.2029	0.00285896	0.0129812	0.43406	-1.20403	down
MWSslk113	C12H10O3	6-Methoxy-2-naphthoic acid	Organic acids	Organic acids	2471-70-7	3	242630	257350	216030	118350	138200	97121	1.16113	0.00204775	0.0103207	0.493947	-1.01757	down
pmb0069	C7H7NO	Benzamide	Phenolic acids	Phenolic acids	55-21-0	2	894320	878900	925970	438810	422920	413730	1.21712	7.20776e-05	0.00227044	0.472534	-1.08151	down
pmb0197	C11H15N5O5	N7-Methylguanosine	Nucleotides and derivatives	Nucleotides and derivatives	20244-86-4	2	112780	53292	97515	34308	31073	48556	1.01835	0.0972091	0.146468	0.432256	-1.21004	down
pmb0323	C13H18N2O3	N-Caffeoylputrescine	Alkaloids	Phenolamine	29554-26-5	2	25977000	28351000	28534000	1241900	1253100	1168700	1.21906	0.000961466	0.00647208	0.0442145	-4.49934	down
pmb0490	C13H18N2O2	p-Coumaroylputrescine	Alkaloids	Phenolamine	34136-53-3	1	192550	182890	204450	35963	28000	35669	1.21339	0.00034478	0.00451349	0.171812	-2.5411	down
pmb0813	C10H9NO2	1-Methoxyindole-3-carbaldehyde	Alkaloids	Plumerane	67282-55-7	2	13280	37583	21610	9	9	9	1.21581	0.0772209	0.122196	0.000372553	-11.3903	down
pmb2893	C14H20N4O3	N-p-Coumaroylhydroxyagmatine	Alkaloids	Phenolamine	-	2	6797.8	7359.4	7897.2	9	9	9	1.21931	0.00186337	0.00983391	0.00122425	-9.67389	down
pmb2970	C28H34O16	Hesperetin-5,7-di-O-glucoside	Flavonoids	Dihydroflavonol	-	2	11182	7615.5	12070	7138.4	3431.3	3837.7	1.01117	0.0390148	0.0728276	0.46675	-1.09928	down
pmb3059	C19H28O18	Quinic acid O-di-glucuronic acid	Organic acids	Organic acids	-	2	107080	103580	92849	58487	43831	47138	1.17694	0.00114262	0.00719208	0.492427	-1.02202	down
pmb3101	C7H12O5	2-Isopropylmalic Acid*	Organic acids	Organic acids	49601-06-1	1	9536200	11398000	11074000	3247600	3106800	3171800	1.21409	0.00562883	0.0199083	0.297617	-1.74847	down
pme0014	C5H9NO4	L-Glutamic acid	Amino acids and derivatives	Amino acids and derivatives	56-86-0	1	5214900	5907700	5520300	1446700	1380900	2019300	1.19565	0.000160309	0.00316845	0.291229	-1.77977	down
pme0026	C6H14N2O2	L-Lysine	Amino acids and derivatives	Amino acids and derivatives	56-87-1	1	1990000	1965400	1710500	603620	743590	716610	1.20422	0.001482	0.00844125	0.364253	-1.45699	down
pme0120	C5H11NO2	5-Aminovaleric acid	Amino acids and derivatives	Amino acids and derivatives	660-88-8	2	46092	67206	50302	15135	8566.2	17023	1.15475	0.0141247	0.0354172	0.248925	-2.00621	down
pme0193	C5H10N2O3	L-Glutamine	Amino acids and derivatives	Amino acids and derivatives	56-85-9	1	1859300	1766100	1596100	705440	678650	651530	1.21243	0.00396576	0.0158003	0.389853	-1.359	down
pme0266	C10H18O4	Sebacate	Organic acids	Organic acids	111-20-6	3	2049.1	2226.2	2048.9	9	9	9	1.21934	0.000790892	0.00603954	0.00426931	-7.87178	down
pme0489	C7H8N2O	N-Methylnicotinamide	Alkaloids	Alkaloids	114-33-0	1	596850	615130	602480	266480	302800	288680	1.2131	0.000119157	0.00275082	0.472846	-1.08056	down
pme1201	C15H14O5	Phloretin	Flavonoids	Chalcones	60-82-2	3	8525.6	7014.3	7286.9	2810.1	3113	4694.8	1.12174	0.00634074	0.0218588	0.465151	-1.10423	down
pme1712	C11H20N2O6	L-Saccharopine	Amino acids and derivatives	Amino acids and derivatives	997-68-2	2	111680	108980	115780	21038	19952	25168	1.21464	5.83427e-06	0.000588094	0.196641	-2.34636	down
pme2596	C8H9NO4	4-Pyridoxic acid	Others	Vitamin	82-82-6	2	252610	308600	308720	139980	140770	139900	1.19909	0.0151935	0.0369822	0.483545	-1.04828	down
pme2828	C6H5NO3	4-Nitrophenol	Phenolic acids	Phenolic acids	100-02-7	2	48082000	46678000	48072000	16879000	13709000	15976000	1.21183	9.39136e-05	0.00236662	0.326005	-1.61703	down
pme3011	C4H9NO2	γ-Aminobutyric acid	Organic acids	Organic acids	56-12-2	1	1453700	1630800	1303400	455690	529370	423480	1.20363	0.004961	0.0186593	0.321005	-1.63933	down
pme3033	C4H9NO2	N,N-Dimethylglycine	Amino acids and derivatives	Amino acids and derivatives	1118-68-9	2	1187000	959840	1109600	431220	390000	412100	1.20717	0.00806064	0.0250325	0.378733	-1.40075	down
pme3437	C10H12O5	Eudesmic acid (3,4,5-trimethoxybenzoic acid)	Phenolic acids	Phenolic acids	118-41-2	2	12052	9624.8	13063	3645.2	6634	1835.7	1.02254	0.0147133	0.0362617	0.348733	-1.51981	down
pme3443	C11H12O4	Sinapinaldehyde	Phenolic acids	Phenolic acids	4206-58-0	2	113230	109530	118370	32880	36774	48018	1.19274	0.000563341	0.00543916	0.344948	-1.53555	down
pmf0323	C10H12N2O	Cotinine; (S)-1-Methyl-5-(3-pyridinyl)-2-pyrrolidinone	Alkaloids	Alkaloids	486-56-6	1	4737700	4835000	4614000	2026100	2032500	1906700	1.2174	1.61718e-05	0.0012457	0.420485	-1.24987	down
pmn001426	C30H48O5	Euscaphic acid	Terpenoids	Triterpene	53155-25-2	2	1489	2023.7	1443.4	9	9	9	1.21835	0.0126139	0.03294	0.00544783	-7.5201	down
pmn001692	C18H19NO5	3-O-Acetylhamayne	Alkaloids	Alkaloids	-	2	47499	51200	42312	21649	21657	24387	1.19878	0.00590855	0.0208245	0.480055	-1.05873	down
pmn001726	C25H33N3O6	N1-Caffeoyl-N3-dihydrocaffeoyl spermidine	Alkaloids	Phenolamine	-	1	741060	686050	752530	41016	25789	36275	1.21424	0.000535993	0.00543916	0.0472922	-4.40225	down
pmp000550	C22H22O10	Calycosin-7-O-glucoside	Flavonoids	Isoflavones	20633-67-4	2	770220	904170	812190	337930	321360	352240	1.21065	0.00465155	0.0176935	0.406796	-1.29762	down
pmp000575	C22H22O10	Acacetin-7-O-glucoside (Tilianin)	Flavonoids	Flavonoid	4291-60-5	2	50040	51456	51277	23221	19546	24747	1.20159	0.00154983	0.00868006	0.441924	-1.17813	down
pmp001086	C6H6O3	5-Hydroxymethylfurfural	Phenolic acids	Phenolic acids	67-47-0	2	44299	50870	47197	9	9	9	1.21935	0.00160192	0.0087283	0.000189652	-12.3644	down
pmp001189	C38H40N2O10	(5-8)-Hydroxy-1-(hydroxyldimethoxyphenyl)-N2,N3-bis(4-hydroxyphenethyl)-(5-8)-dimethoxy-1,2-dihydronaphthalene-2,3-dicarboxamide	Alkaloids	Alkaloids	-	2	7993.1	6814.6	5360.8	9	9	9	1.21864	0.0126139	0.03294	0.00133872	-9.54493	down
pmp001195	C7H13NO4	Calystegine B1	Alkaloids	Alkaloids	127414-86-2	2	277860	298520	222790	84546	89834	98694	1.19899	0.0139118	0.0352339	0.341697	-1.54921	down
pmp001244	C14H20NO4+	Caffeoylcholine	Alkaloids	Alkaloids	87189-10-4	2	9843300	11289000	10258000	3410800	3527300	3505300	1.21588	0.00357621	0.0150163	0.332695	-1.58773	down
pmp001252	C17H17NO3	p-Coumaroyltyramine	Alkaloids	Phenolamine	36417-86-4	1	1874400	1801800	1921700	543030	520030	533420	1.21863	0.000459733	0.00514902	0.285193	-1.80999	down
pmp001259	C28H47NO8	5,8,11,14-Pentadecanoamide	Lipids	Free fatty acids	-	3	525910	437000	502500	147820	134940	160880	1.20982	0.00367554	0.0150487	0.302741	-1.72384	down
Wmzn000227	C6H10O4	2,2-Dimethylsuccinic acid	Organic acids	Organic acids	597-43-3	2	18222	23899	25442	12717	9732	10360	1.1463	0.0215757	0.0472789	0.485606	-1.04214	down
Zmbp000555	C10H10N2O	3-Indole acetamide	Alkaloids	Alkaloids	-	2	156460	178870	165610	88560	81969	71150	1.19459	0.000629861	0.00564707	0.482451	-1.05155	down
Zmgn000217	C5H6O4	Methylenesuccinic acid	Organic acids	Organic acids	97-65-4	2	118300	152270	164900	72004	74898	61554	1.16165	0.024746	0.0516438	0.478692	-1.06283	down
Zmgn001448	C7H12O5	2-Propylmalic Acid*	Organic acids	Organic acids	-	1	9114200	10058000	10789000	2707100	3260700	2920000	1.21076	0.00227547	0.0109223	0.296644	-1.7532	down
Zmhn001358	C13H16O8	4-O-Glucosyl-4-hydroxybenzoic acid	Phenolic acids	Phenolic acids	-	1	5757500	5423100	5864400	2428400	2283100	2354000	1.21667	0.000662685	0.00568704	0.41452	-1.27049	down
Zmhn001926	C13H16O8	1-O-Salicyl-D-glucose	Phenolic acids	Phenolic acids	60517-74-0	1	5488100	6249700	5972300	2380300	2545200	2727200	1.20919	0.00122903	0.00745972	0.432109	-1.21053	down
Zmlp005013	C16H10O8	3,3'-O-Dimethylellagic Acid	Tannins	Tannin	2239-88-5	2	17871	20042	15590	6891.1	7750	6247.7	1.19481	0.00812424	0.0250325	0.390423	-1.35689	down
Zmyn000453	C6H8O7	Isocitric Acid	Organic acids	Organic acids	320-77-4	3	9504300	7065100	10548000	2974800	2716300	3856400	1.16598	0.0208851	0.046066	0.35208	-1.50602	down
Zmyn004449	C18H30O4	9-Hydroxy-12-oxo-10(E),15(Z)-octadecadienoic acid	Others	Others	-	2	4942	6701.5	12258	9	9	9	1.21559	0.0689115	0.113132	0.00112964	-9.78993	down
Zmzn000113	C5H9NO4	L-threo-3-Methylaspartate	Amino acids and derivatives	Amino acids and derivatives	6061-13-8	2	113910	174580	168090	79335	57226	53596	1.12509	0.0296589	0.0599825	0.416481	-1.26368	down

## Sheet: G3
Index	Formula	Compounds	Class I	Class II	CAS	Level	B2F-FX-1	B2F-FX-2	B2F-FX-3	BOH-FX-1	BOH-FX-2	BOH-FX-3	VIP	p_value	FDR	Fold_Change	Log2FC	Type
Cmyp007180	C11H16O2	Dihydroactinidiolide	Others	Others	17092-92-1	1	1265000	1212700	1283100	2593800	2532200	2509000	1.18378	3.49965e-06	0.000273242	2.03015	1.02159	up
HJAP050	C19H21NO5	N-Feruloyl-3-methoxytyramine	Alkaloids	Phenolamine	78510-19-7	1	325040	315380	300620	852430	823500	894310	1.18286	0.000493866	0.00385596	2.73128	1.44958	up
HJAP057	C17H14O6	Dihydroxy-dimethoxyflavone	Flavonoids	Flavonoid	-	2	9	9	9	4107.5	4320.4	4843	1.18538	0.00244084	0.00969366	491.515	8.94109	up
HJAP120	C28H32O16	Rhamnetin-3-O-Rutinoside	Flavonoids	Flavonoid	-	2	12625000	12052000	11939000	25715000	23395000	26274000	1.17828	0.00309273	0.0111661	2.05877	1.04178	up
HJN051	C28H32O16	Tamarixetin-3-O-rutinoside	Flavonoids	Flavonoid	-	2	2793900	2858900	2414700	6226100	7974600	7112300	1.16597	0.00889606	0.0232092	2.64183	1.40154	up
HJN091	C22H20O10	Prunetin-4'-O-glucoside	Flavonoids	Isoflavones	154-36-9	2	52293	55226	58395	342560	312230	363910	1.18339	0.00247666	0.00970584	6.13993	2.61822	up
Hmbn002645	C8H8O3	3,4-Dihydroxyacetophenone	Phenolic acids	Phenolic acids	1197-09-7	2	26247	28029	26492	79828	72210	82577	1.18119	0.00285265	0.010606	2.9048	1.53844	up
Hmbn005207	C30H48O4	Hederagenin	Terpenoids	Triterpene Saponin	465-99-6	2	27106	44196	44198	16224	19238	14752	1.08316	0.0556603	0.088412	0.434753	-1.20173	down
Hmbp001276	C8H8O4	Gallacetophenone	Phenolic acids	Phenolic acids	528-21-2	2	29404	31795	16035	69508	58536	59279	1.06707	0.00503183	0.0154767	2.4254	1.27822	up
Hmcn002743	C22H26O8	Lirioresinol A	Lignans and Coumarins	Lignans	21453-71-4	1	69439	66576	60260	177480	183090	201950	1.17839	0.00143006	0.00701731	2.86598	1.51903	up
Hmcp001578	C28H32O17	Isorhamnetin-3,7-O-diglucoside	Flavonoids	Flavonols	6758-51-6	2	340970	330120	272970	722640	774340	635950	1.15745	0.00313095	0.0112294	2.25932	1.17589	up
Hmcp001589	C34H42O21	Isorhamnetin-3-O-rutinoside-4'-O-glucoside	Flavonoids	Flavonols	111393-97-6	2	236730	229230	242710	535440	459200	504250	1.17598	0.00575734	0.0170869	2.11507	1.08071	up
Hmcp001598	C27H30O16	Isorhamnetin-3-O-(2''-O-xylosyl)glucoside	Flavonoids	Flavonols	-	2	15344	12633	15381	28442	30581	32780	1.16156	0.000755408	0.00496182	2.11733	1.08224	up
Hmcp002207	C22H22O12	Isorhamnetin-7-O-glucoside (Brassicin)*	Flavonoids	Flavonols	6743-96-0	2	443000	386000	474460	1005400	1005500	1001900	1.17358	0.00202072	0.00869079	2.31139	1.20876	up
Hmcp002316	C21H20O11	Isorhamnetin-3-O-arabinoside	Flavonoids	Flavonols	-	2	31759	38408	35092	119340	111610	132560	1.17705	0.00262602	0.0100301	3.45348	1.78805	up
Hmcp002539	C22H22O11	Isorhamnetin-3-O-rhamnoside	Flavonoids	Flavonols	-	2	33745	34435	45377	179380	172680	171840	1.17655	2.95463e-05	0.000698143	4.61354	2.20587	up
Hmcp003783	C13H10N2O	1-Acetyl-β-carboline	Alkaloids	Alkaloids	-	1	4564	9669.8	7957.8	24816	29401	22681	1.11228	0.00241477	0.00964958	3.46519	1.79293	up
Hmdp001950	C17H18O5	2',7-Dihydroxy-3',4'-dimethoxyisoflavan	Flavonoids	Isoflavones	52250-35-8	2	2133400	2089900	2157300	4524800	4475300	4603500	1.18491	1.05934e-05	0.000473936	2.13203	1.09222	up
Hmgp001944	C29H36O15	Isoacteoside	Phenolic acids	Phenolic acids	61303-13-7	2	20612	18990	20484	41892	60421	44506	1.14649	0.0369116	0.0641529	2.44348	1.28894	up
Hmhp007382	C19H18O7	Altisin	Flavonoids	Flavonoid	-	2	9	9	9	1872.3	1490	1729.1	1.18513	0.00433509	0.0138368	188.57	7.55896	up
Hmjn003948	C30H48O5	Madasiatic acid	Terpenoids	Triterpene	26532-66-1	2	112230	113560	118990	320740	243910	259720	1.16343	0.0201314	0.0411962	2.391	1.25762	up
Hmjp002999	C28H32O16	Isorhamnetin-3-O-rutinoside (Narcissin)	Flavonoids	Flavonoid	604-80-8	2	13198000	12714000	12192000	26401000	25318000	25232000	1.18191	1.85081e-05	0.000654491	2.0195	1.014	up
Hmjp005906	C19H21NO5	N-Trans-Feruloyl-3'-O-methyldopamine	Alkaloids	Alkaloids	-	1	331850	337710	311420	787020	837410	866010	1.18165	0.000794894	0.00502336	2.53873	1.34411	up
Hmjp005980	C18H19NO4	Cis-N-Feruloyltyramine	Alkaloids	Alkaloids	80510-09-4	1	5523100	5682100	5808000	32876000	32854000	33139000	1.1854	3.00589e-09	3.05098e-06	5.81131	2.53886	up
Hmjp006104	C19H21NO5	N-Cis-Feruloyl-3'-O-methyldopamine	Alkaloids	Alkaloids	-	1	2092600	2170800	1987700	18143000	16870000	17241000	1.1849	0.000487687	0.0038458	8.35917	3.06336	up
Hmln003529	C18H26O10	Benzyl β-primeveroside	Others	Others	130622-31-0	3	172060	183060	147620	9	9	9	1.18546	0.00388337	0.0129234	5.37057e-05	-14.1846	down
Hmln006813	C18H20O5	4'-hydroxy-2,4,6-trimethoxydihydrochalcone	Flavonoids	Chalcones	-	3	6355.5	17861	18709	95406	116230	119230	1.12444	0.0013779	0.00695974	7.70791	2.94634	up
Hmmp002150	C19H19NO5	3,5-Bis(3-methoxy-4-hydroxyphenyl)-2,3-dihydro-2(1H)-pyridinone	Alkaloids	Alkaloids	-	2	90152	70604	105000	1123300	989370	1212000	1.17944	0.00336354	0.0118131	12.5102	3.64504	up
Hmmp002984	C33H53NO6	γ-Chaconine	Alkaloids	Alkaloids	511-36-4	2	22987	27494	21014	127630	110350	136160	1.17671	0.00370868	0.0125477	5.23309	2.38766	up
Hmpp002612	C27H30O16	Luteolin-7-O-gentiobioside	Flavonoids	Flavonoid	-	2	116130	110360	78444	28855	24630	33991	1.1511	0.0206829	0.0419026	0.286869	-1.80154	down
Hmsp000364	C7H13NO2	L-Cyclopentylglycine	Amino acids and derivatives	Amino acids and derivatives	2521-84-8	2	60069	86546	58120	144450	158940	150690	1.1285	0.00478865	0.0150015	2.21789	1.14919	up
Hmtn001302	C13H16O8	Glucosyloxybenzoic acid	Phenolic acids	Phenolic acids	-	1	4645600	4709800	4496400	2112700	2431400	2308600	1.17672	8.14467e-05	0.00135522	0.494715	-1.01533	down
Li512111	C24H24O13	Isorhamnetin-3-O-(6''-acetylglucoside)	Flavonoids	Flavonols	-	2	293280	314460	308760	691880	686530	687340	1.18399	0.000115056	0.00157299	2.25396	1.17246	up
Lmbn001754	C7H12O5	3-Isopropylmalic Acid*	Organic acids	Organic acids	921-28-8	1	20773000	22487000	23570000	5030700	4902200	5100400	1.18389	0.00212187	0.00893652	0.224948	-2.15233	down
Lmbn004240	C18H34O5	9,10-Dihydroxy-12,13-epoxyoctadecanoic acid	Lipids	Free fatty acids	-	1	23155	21517	24410	10548	10286	11435	1.17595	0.00155422	0.00740446	0.467112	-1.09816	down
Lmbn004685	C18H32O4	5S,8R-DiHODE; (5S,8R,9Z,12Z)-5,8-Dihydroxyoctadeca-9,12-dienoate	Lipids	Free fatty acids	-	1	1220800	1274400	1366500	452250	416540	467420	1.18079	0.000961914	0.00570961	0.346016	-1.53109	down
Lmbn014696	C20H30O2	Pimaric acid	Terpenoids	Ditepenoids	127-27-5	2	50463	58416	50138	119870	100620	112340	1.16375	0.00306068	0.0111347	2.09305	1.0656	up
Lmbp002962	C10H8O5	Isofraxetin	Lignans and Coumarins	Coumarins	50656-75-2	2	333510	237710	265250	120480	132470	135740	1.14168	0.0317185	0.0565804	0.464679	-1.10569	down
Lmcp005645	C17H14O7	Quercetin-3,4'-Dimethyl Ether	Flavonoids	Flavonols	33429-83-3	3	8082.9	9397.1	11033	47031	55988	47051	1.17613	0.00315502	0.0112759	5.26321	2.39594	up
Lmfp004912	C44H73NO16	β2-Tomatine	Alkaloids	Steroid alkaloids	17406-47-2	2	14962	12491	24624	7326.8	4432.1	4756.9	1.07914	0.0775591	0.112622	0.317142	-1.6568	down
Lmgn002253	C31H36O18	Syringoylcaffeoylquinic acid-D-glucose	Phenolic acids	Phenolic acids	-	1	1145600	1113800	1115300	3002100	2334100	2604300	1.16812	0.0156505	0.0338705	2.35295	1.23447	up
Lmgp004829	C23H24O12	5,7,4'-Trihydroxy-6,8-dimethoxyisoflavone-7-O-galactoside	Flavonoids	Isoflavones	-	2	524500	525090	541050	1496500	1387600	1329700	1.18236	0.00282454	0.0105606	2.64912	1.40551	up
Lmhn001386	C12H12O9	Vnilloyltartaric acid	Phenolic acids	Phenolic acids	-	2	37138	28552	30516	11083	13396	11671	1.16273	0.0119946	0.0284655	0.375756	-1.41213	down
Lmhn002926	C13H12O7	p-Coumaroylmalic acid	Phenolic acids	Phenolic acids	-	2	68086	68402	66404	24139	24667	25921	1.18434	1.05053e-06	0.000152328	0.368309	-1.44101	down
Lmhn003223	C13H12O7	Cinnamoyltartaric acid	Phenolic acids	Phenolic acids	-	2	8007.8	12913	5726	9	9	9	1.18282	0.0526308	0.0845257	0.00101325	-9.94679	down
Lmhp001461	C11H20N2O3	L-Prolyl-L-Leucine	Amino acids and derivatives	Amino acids and derivatives	52899-07-7	2	111360	94696	117430	393390	336550	342040	1.17485	0.00215906	0.00905556	3.31384	1.7285	up
Lmhp001670	C11H22N2O3	L-Valyl-L-Leucine	Amino acids and derivatives	Amino acids and derivatives	3989-97-7	2	138690	150700	149780	1594400	1496500	1664100	1.18484	0.00107069	0.00617471	10.8272	3.43659	up
Lmhp002001	C14H20N2O3	L-Valyl-L-Phenylalanine	Amino acids and derivatives	Amino acids and derivatives	3918-92-1	2	55445	45843	51729	482880	504030	486330	1.18406	2.43485e-05	0.000660842	9.62795	3.26723	up
Lmhp002031	C12H24N2O3	L-Leucyl-L-Leucine	Amino acids and derivatives	Amino acids and derivatives	3303-31-9	2	76209	52612	85302	486870	542910	580070	1.17223	0.00133376	0.00690699	7.51834	2.91041	up
Lmhp002153	C13H18N2O3	N-p-Coumaroylhydroxyputrescine	Alkaloids	Phenolamine	-	2	134930	118310	148020	26826	28101	30034	1.18025	0.00610387	0.017803	0.211736	-2.23966	down
Lmhp003162	C34H42O21	Chrysoeriol-6,8-di-C-glucoside-4'-O-glucoside	Flavonoids	Flavonoid	-	2	55098	57664	54823	111250	134340	117740	1.17237	0.00994541	0.0248635	2.16803	1.11639	up
Lmhp007836	C21H38NO7P	LysoPE 16:3	Lipids	LPE	-	2	2804.7	3138.2	3837	15846	10836	14076	1.16179	0.0163659	0.0347518	4.16753	2.05919	up
Lmhp008337	C19H40NO7P	LysoPE 14:0(2n isomer)	Lipids	LPE	-	2	3639.5	4201.9	3348	71752	67363	65316	1.18404	0.000723533	0.0048959	18.2701	4.19141	up
Lmhp008589	C23H42NO7P	LysoPE 18:3(2n isomer)	Lipids	LPE	-	1	290040	275370	288120	1241700	1205100	1177800	1.18499	0.000194212	0.00219028	4.2466	2.08631	up
Lmhp008718	C25H48NO7P	LysoPC 17:2	Lipids	LPC	-	3	105340	92420	102160	283570	282020	296870	1.18169	9.33125e-06	0.000473936	2.87563	1.52388	up
Lmhp008763	C21H42NO7P	LysoPE 16:1(2n isomer)	Lipids	LPE	-	2	1479.1	1565.8	2123.3	68430	66462	68023	1.18344	1.59218e-05	0.000621561	39.2622	5.29507	up
Lmhp008801	C23H42NO7P	LysoPE 18:3	Lipids	LPE	-	1	391290	409230	395280	858260	793810	939120	1.17538	0.00729828	0.0202398	2.16691	1.11564	up
Lmhp008924	C27H50NO7P	LysoPC 19:3	Lipids	LPC	-	2	4419	5148.2	6783.8	9697.7	12550	11947	1.10268	0.00672225	0.0190952	2.09129	1.06439	up
Lmhp009034	C21H42NO7P	LysoPE 16:1	Lipids	LPE	-	2	4665.8	3759.7	3961.8	16329	22357	17576	1.17205	0.0138723	0.0312204	4.54191	2.1833	up
Lmhp009464	C22H44NO7P	LysoPE 17:1(2n isomer)	Lipids	LPE	-	2	1668.9	2415	4095.1	477880	460150	449370	1.17979	0.000297803	0.00272869	169.63	7.40624	up
Lmhp009802	C25H46NO7P	LysoPE 20:3(2n isomer)	Lipids	LPE	-	2	4976	6395.7	4963.9	21555	16487	16330	1.16097	0.0129011	0.0298965	3.32844	1.73484	up
Lmhp010040	C25H46NO7P	LysoPE 20:3	Lipids	LPE	-	2	4805.4	4266.6	4726.8	19095	17463	14126	1.17261	0.0129736	0.0299276	3.67307	1.87699	up
Lmhp010514	C25H48NO7P	LysoPE 20:2(2n isomer)	Lipids	LPE	-	2	936.05	1059.2	1517.7	6232.2	6375.6	6851.7	1.16895	3.34133e-05	0.000706552	5.53936	2.46972	up
Lmhp010515	C25H52NO7P	LysoPC 17:0(2n isomer)	Lipids	LPC	-	1	1989300	1873000	2024400	5111400	4990700	4769600	1.18296	0.000176143	0.00207889	2.52632	1.33704	up
Lmhp010757	C25H48NO7P	LysoPE 20:2	Lipids	LPE	-	2	3942.1	3608	4573.9	10479	7774.7	8086.1	1.1352	0.0221199	0.0441094	2.17253	1.11938	up
Lmhp011388	C21H36O4	2-α-Linolenoyl-glycerol	Lipids	Glycerol ester	55268-58-1	1	509240	503390	534800	1746900	1560900	1530400	1.18188	0.00324985	0.0114934	3.1266	1.6446	up
Lmhp206353	C23H24O12	Tricin-4'-O-glucoside	Flavonoids	Flavonoid	-	2	474490	451380	523060	1433100	1395300	1281800	1.17923	0.000557342	0.00409929	2.83671	1.50422	up
Lmjp002906	C22H22O12	Rhamnetin-3-O-Glucoside	Flavonoids	Flavonols	27875-34-9	2	1865500	2122500	1841300	5491900	6822900	5697300	1.17351	0.00791254	0.0213217	3.08993	1.62757	up
Lmjp003044	C22H22O12	Isorhamnetin-3-O-Glucoside*	Flavonoids	Flavonols	5041-82-7	3	452530	440670	576970	1021400	950230	1021900	1.151	0.00173986	0.00802324	2.03618	1.02586	up
Lmjp003295	C22H22O12	6-Methoxykaempferol-3-O-glucoside	Flavonoids	Flavonoid	63422-27-5	2	2451400	2692700	1939400	6737100	5695700	5684100	1.15286	0.00182588	0.00819646	2.55762	1.3548	up
Lmjp004941	C16H12O6	Rhamnocitrin (7-Methylkaempferol)	Flavonoids	Flavonoid	569-92-6	1	3227600	3348900	3455800	1379700	1317200	1355700	1.18385	0.000522154	0.00395134	0.403955	-1.30773	down
Lmlp003161	C14H20N2O3	N-Feruloylputrescine	Alkaloids	Phenolamine	501-13-3	2	664790	713750	744170	14248000	14380000	14034000	1.18528	2.43332e-05	0.000660842	20.0979	4.32897	up
Lmmn000214	C18H32O15	Solatriose	Others	Saccharides and Alcohols	528-40-5	2	140730	127680	149660	35276	56763	43963	1.14865	0.000460635	0.00374035	0.325309	-1.62012	down
Lmmn000774	C15H20O9	Dihydrocaffeoylglucose	Phenolic acids	Phenolic acids	-	2	244140	223160	255580	118800	108160	114290	1.17576	0.00283002	0.0105606	0.47207	-1.08293	down
Lmmn003748	C20H24O6	Isolariciresinol	Lignans and Coumarins	Lignans	548-29-8	2	6216.2	5046.9	5865.8	32793	42391	44762	1.17743	0.0106789	0.0261182	7.00255	2.80788	up
Lmmn009170	C30H48O3	Mangiferolic acid	Terpenoids	Triterpene	4184-34-3	2	20794	15278	16344	62237	60032	61884	1.17249	0.000362058	0.00319555	3.5133	1.81283	up
Lmmp001410	C13H20N2O3	Dihydrocaffeoylputrescine	Alkaloids	Phenolamine	-	2	9	9	9	64528	63784	61678	1.18554	0.000181618	0.00211887	7036.67	12.7807	up
Lmmp002013	C14H22N2O3	Dihydroferuloylputrescine	Alkaloids	Phenolamine	-	2	12131	10550	6558.4	142630	128160	152720	1.17334	0.00191664	0.0083853	14.4842	3.85641	up
Lmmp002080	C11H16N2O	N-(4-Aminobutyl)benzamide	Alkaloids	Phenolamine	5692-23-9	2	509590	491460	547120	139680	159230	173820	1.17714	0.000187589	0.00213936	0.305348	-1.71148	down
Lmmp002914	C25H35N3O6	Bis(Dihydrocaffeoyl)spermidine	Alkaloids	Phenolamine	-	1	422750	428540	433990	20148	17422	21142	1.18472	1.07394e-05	0.000473936	0.0456803	-4.45228	down
Lmmp003112	C25H33N3O6	Caffeoyl-dihydrocaffeoyl spermidine	Alkaloids	Phenolamine	-	1	324970	282280	231420	69729	62460	67187	1.17352	0.0152661	0.03318	0.237729	-2.07261	down
Lmmp003167	C25H31N3O6	Bis(Caffeoyl)Spermidine	Alkaloids	Phenolamine	124935-80-4	2	46382	59919	53696	10873	14439	15439	1.16464	0.00498039	0.0154119	0.254699	-1.97314	down
Lmnp002584	C28H32O16	Hispidulin-8-C-(2''-O-glucosyl)glucoside	Flavonoids	Flavonoid carbonoside	-	2	7605900	6964100	7412600	1318000	1258100	1179700	1.18421	0.000625655	0.00444084	0.170853	-2.54917	down
Lmqn001932	C28H36O13	Syringaresinol-4'-O-glucoside	Lignans and Coumarins	Lignans	7374-79-0	2	206100	277870	242960	530110	582350	759570	1.13752	0.0238862	0.0464453	2.57525	1.36472	up
Lmrj002244	C10H14N2O2	Cyclo(Pro-Pro)	Amino acids and derivatives	Amino acids and derivatives	6708-06-1	2	964100	978630	979860	491750	479950	487610	1.18516	7.0884e-07	0.000143895	0.499321	-1.00196	down
Lmsn000381	C12H22O11	D-Maltose	Others	Saccharides and Alcohols	133-99-3	1	1758000	1380700	1712400	572640	675180	638550	1.16404	0.0104968	0.0257972	0.388854	-1.3627	down
Lmsn011830	C30H46O5	2α,19α-Dihydroxy-3-oxours-12-en-28-oic acid	Terpenoids	Triterpene	176983-21-4	2	27505	33827	30804	9	9	9	1.18541	0.00351679	0.0121827	0.000293045	-11.7366	down
Lmsp003729	C27H30O17	Myricetin-3-O-rutinoside*	Flavonoids	Flavonols	-	1	659890	777830	942650	518680	314170	353430	1.05319	0.0206046	0.0418648	0.498359	-1.00474	down
Lmsp004721	C28H32O16	Tamarixetin-3-O-glucoside-7-O-rhamnoside	Flavonoids	Flavonoid	-	1	11719000	12028000	12678000	26463000	23624000	25901000	1.17796	0.00208851	0.00890686	2.08615	1.06084	up
Lmtn002324	C19H28O11	Benzyl-(2''-O-glucosyl)glucoside	Phenolic acids	Phenolic acids	-	2	16746	30011	24193	9	9	9	1.18441	0.025369	0.0484014	0.00038055	-11.3596	down
Lmtn003096	C26H36O11	Secoisolariciresinol 4-O-glucoside	Lignans and Coumarins	Lignans	-	2	71243	41893	72426	136090	163050	143490	1.09402	0.00304957	0.0111342	2.38535	1.2542	up
Lmxn008846	C11H18O3	Hydroxydihydrobovolide	Others	Others	6067-11-4	1	226220	181950	180980	523310	486790	518940	1.17034	0.000117317	0.00157299	2.59533	1.37592	up
Lmyp000435	C16H22N2O6	Nicotine-N-glucuronide	Alkaloids	Alkaloids	152306-59-7	1	10699000	11288000	12092000	4764600	5578200	5910700	1.16286	0.000413894	0.00350085	0.476936	-1.06813	down
Lmyp001840	C10H12N2O	6-Hydroxy-N-methylmyosmine	Alkaloids	Alkaloids	68104-57-4	1	953670	878820	918980	263240	233580	188070	1.17326	2.35325e-05	0.000660842	0.248918	-2.00626	down
Lmzn001875	C33H42O19	Naringenin-7-O-Rutinoside-4'-O-glucoside	Flavonoids	Flavonoid	-	3	48103	53838	48840	173740	194110	201420	1.1812	0.00245797	0.00969366	3.77548	1.91666	up
Lmzn006284	C30H48O4	2α-Hydroxyursolic acid	Terpenoids	Triterpene	-	3	3374800	2406900	2070000	1112000	880410	896660	1.12599	0.0472058	0.0777822	0.367955	-1.4424	down
MA10039641	C12H22O11	Lactobiose	Others	Saccharides and Alcohols	63-42-3	1	1400400	1815600	1822200	535260	593710	631300	1.16448	0.0132404	0.030268	0.349385	-1.51711	down
MA10040889	C6H5NO4	4-Nitrocatechol	Phenolic acids	Phenolic acids	3316-09-4	2	2002.5	3429.9	2779.4	8921.9	5616	5552	1.06241	0.0567401	0.0895665	2.44647	1.2907	up
MA10107783	C10H8O5	3-[(1-Carboxyvinyl)oxy]benzoic acid	Phenolic acids	Phenolic acids	16929-37-6	3	35785	47052	55095	12334	11233	16636	1.14126	0.0212201	0.0427349	0.29147	-1.77858	down
ML10171848	C5H8O5	D-Arabinono-1,4-lactone	Others	Saccharides and Alcohols	2782-09-4	2	685730	599170	838510	158920	248250	218220	1.14486	0.0111399	0.0268065	0.294522	-1.76355	down
ML10181668	C6H11NO2	Cycloleucine	Amino acids and derivatives	Amino acids and derivatives	52-52-8	3	15009000	13141000	14227000	29315000	29639000	30151000	1.17893	0.000207412	0.00227142	2.10267	1.07222	up
mws0014	C10H10O4	Ferulic acid*	Phenolic acids	Phenolic acids	537-98-4	1	1499500	1526300	1451200	4656900	4255400	3888600	1.17926	0.00594188	0.0174509	2.85926	1.51564	up
mws0027	C9H10O5	Syringic acid	Phenolic acids	Phenolic acids	530-57-4	2	171320	176980	151550	389140	401630	443460	1.17449	0.00115977	0.00644426	2.4692	1.30404	up
mws0028	C8H8O4	Vanillic acid	Phenolic acids	Phenolic acids	121-34-6	1	754830	762130	809390	1783600	2083000	1864300	1.17816	0.0048618	0.0150909	2.46347	1.30069	up
mws0044	C15H12O7	Dihydroquercetin(Taxifolin)	Flavonoids	Dihydroflavonol	480-18-2	2	147070	116030	134990	30317	25561	26414	1.17841	0.00619611	0.0179687	0.206717	-2.27427	down
mws0048	C21H20O10	Apigenin-8-C-Glucoside (Vitexin)	Flavonoids	Flavonoid carbonoside	3681-93-4	2	92911	110680	91666	29420	43092	26878	1.14041	0.00140074	0.00696939	0.336622	-1.5708	down
mws0058	C16H12O6	Diosmetin (5,7,3'-Trihydroxy-4'-methoxyflavone)	Flavonoids	Flavonoid	520-34-3	2	13236	14077	16298	33649	30287	37625	1.16078	0.00514234	0.0155805	2.32879	1.21958	up
mws0064	C15H12O6	Eriodictyol (5,7,3',4'-Tetrahydroxyflavanone)	Flavonoids	Dihydroflavone	552-58-9	2	20838	19622	18259	68101	65074	66642	1.18285	2.75099e-06	0.000253842	3.40294	1.76678	up
mws0093	C10H12O3	Coniferyl alcohol	Phenolic acids	Phenolic acids	458-35-5	2	14576	15039	16114	64199	60108	63444	1.18406	0.000183802	0.00211999	4.10573	2.03764	up
mws0097	C20H22O6	Pinoresinol	Lignans and Coumarins	Lignans	487-36-5	1	45322	36400	45120	110980	107280	104860	1.17116	0.000175993	0.00207889	2.54742	1.34904	up
mws0102	C9H7NO2	Indole-5-carboxylic acid	Alkaloids	Plumerane	1670-81-1	1	1209600	1542200	1336900	453740	483080	463030	1.17461	0.0110051	0.0267452	0.34237	-1.54637	down
mws0146	C7H7NO2	Nicotinic Acid Methyl Ester(Methyl Nicotinate)	Alkaloids	Alkaloids	93-60-7	2	209570	191120	239520	96866	98015	90604	1.16767	0.0122238	0.0287869	0.445924	-1.16513	down
mws0206	C4H8O3	2-Hydroxybutyric Acid*	Organic acids	Organic acids	3347-90-8	2	96596	121120	78904	9	9	9	1.18516	0.0149838	0.0328478	9.10256e-05	-13.4234	down
mws0216	C5H9NO3	Trans-4-Hydroxy-L-proline	Amino acids and derivatives	Amino acids and derivatives	51-35-4	2	857160	815660	790680	7325400	7777800	6194200	1.18292	0.00551629	0.0164677	8.64518	3.1119	up
mws0219	C4H7NO4	L-Aspartic Acid	Amino acids and derivatives	Amino acids and derivatives	56-84-8	1	605880	691800	589520	1784400	1646900	1244500	1.14549	0.0254391	0.0484055	2.47764	1.30897	up
mws0221	C6H12N2O4S2	L-Cystine	Amino acids and derivatives	Amino acids and derivatives	56-89-3	2	53422	62009	54706	28112	22033	15555	1.11404	0.0021086	0.00891762	0.386159	-1.37273	down
mws0227	C6H13NO2	L-Leucine	Amino acids and derivatives	Amino acids and derivatives	61-90-5	1	508000	741010	513560	14008000	13989000	11198000	1.18043	0.00530237	0.0159701	22.2374	4.47492	up
mws0237	C9H16O4	Azelaic acid	Organic acids	Organic acids	123-99-9	1	288090	399950	342130	78065	81376	69627	1.17382	0.013515	0.0306022	0.222359	-2.16903	down
mws0251	C5H6N2O2	Thymine	Nucleotides and derivatives	Nucleotides and derivatives	65-71-4	1	9	9	9	37261	43712	33147	1.18534	0.00647256	0.0186109	4226.67	12.0453	up
mws0255	C4H5N3O	Cytosine	Nucleotides and derivatives	Nucleotides and derivatives	71-30-7	1	168810	217180	247740	1451200	1358100	1587400	1.17657	0.00113667	0.00637417	6.93781	2.79448	up
mws0256	C5H11NO2	L-Valine	Amino acids and derivatives	Amino acids and derivatives	72-18-4	1	7684000	8349800	7768500	36814000	40685000	38890000	1.18412	0.000939365	0.00563453	4.88982	2.28978	up
mws0258	C6H13NO2	L-Isoleucine	Amino acids and derivatives	Amino acids and derivatives	73-32-5	1	578880	785780	554030	13989000	14732000	11859000	1.18139	0.00420692	0.0135988	21.1498	4.40258	up
mws0264	C12H22O11	D-Trehalose	Others	Saccharides and Alcohols	99-20-7	1	1353600	642110	752970	292430	375810	329070	1.06345	0.116733	0.160984	0.362832	-1.46263	down
mws0346	C9H10O3	3-(3-Hydroxyphenyl)-propionic acid	Organic acids	Organic acids	621-54-5	1	2295.8	2015	3752.7	9	9	9	1.18278	0.0381231	0.065363	0.00334842	-8.2223	down
mws0362	C17H34O2	Heptadecanoic acid	Lipids	Free fatty acids	506-12-7	2	157380	151760	134210	60973	54909	58428	1.17702	0.00400291	0.0131487	0.393166	-1.34679	down
mws0396	C18H34O2	Elaidic Acid	Lipids	Free fatty acids	112-79-8	1	3206900	3138600	3361100	1022200	855980	925900	1.1809	2.01741e-05	0.000654491	0.288884	-1.79144	down
mws0437	C5H12O5	D-Arabitol	Others	Saccharides and Alcohols	488-82-4	2	7181	6594.8	5131	13187	20605	17638	1.12481	0.029718	0.0541635	2.72019	1.4437	up
mws0444	C7H7NO3	3-Aminosalicylic acid	Phenolic acids	Phenolic acids	570-23-0	1	49901	62695	61790	126020	95268	141980	1.10653	0.0352615	0.0619149	2.08313	1.05875	up
mws0458	C8H8O3	Vanillin	Phenolic acids	Phenolic acids	121-33-5	2	164300	115520	122590	550040	439680	483210	1.16361	0.00258202	0.0100029	3.66027	1.87195	up
mws0463	C16H14O6	Hesperetin	Flavonoids	Dihydroflavone	520-33-2	2	3584.4	2525.2	3502.9	8350.1	6704.9	8714.1	1.13374	0.00608017	0.0177849	2.47273	1.3061	up
mws0520	C11H13NO4	N-Acetyl-L-tyrosine	Amino acids and derivatives	Amino acids and derivatives	537-55-3	2	151190	148350	142680	458920	432980	450900	1.18433	0.000212596	0.00227142	3.0365	1.60241	up
mws0567	C5H11N3O2	4-Guanidinobutyric acid	Organic acids	Organic acids	463-00-3	2	376210	414250	375740	764510	760980	883650	1.17005	0.00546379	0.0163591	2.0658	1.0467	up
mws0574	C4H8O3	2-Hydroxyisobutyric acid*	Organic acids	Organic acids	594-61-6	2	103020	100500	97048	9	9	9	1.18554	0.000298408	0.00272869	8.98299e-05	-13.4424	down
mws0582	C11H19N3O6S	S-(Methyl)glutathione	Amino acids and derivatives	Amino acids and derivatives	2922-56-7	3	50820	68625	45682	167840	148980	127580	1.13807	0.00477315	0.0149992	2.69126	1.42828	up
mws0601	C5H5NO2	Pyrrole-2-carboxylic acid	Organic acids	Organic acids	634-97-9	2	403960	395350	429220	149200	168030	147660	1.17958	9.76282e-05	0.00145114	0.378412	-1.40197	down
mws0628	C7H6O2	4-Hydroxybenzaldehyde	Phenolic acids	Phenolic acids	123-08-0	1	92525	82874	105970	183700	211970	175230	1.14861	0.0036568	0.0124552	2.02901	1.02077	up
mws0629	C13H16N2O5	L-Aspartyl-L-Phenylalanine	Amino acids and derivatives	Amino acids and derivatives	13433-09-5	2	32041	24691	21198	80533	93543	103120	1.15763	0.00317779	0.0112778	3.55699	1.83066	up
mws0640	C5H10O3	2-Hydroxy-2-methylbutyric acid	Organic acids	Organic acids	3739-30-8	2	19113	24365	20994	8205	7262.9	9577	1.15669	0.00594877	0.0174509	0.388462	-1.36416	down
mws0668	C10H12N4O6	Xanthosine	Nucleotides and derivatives	Nucleotides and derivatives	146-80-5	1	10922000	14452000	14693000	3879600	3391200	3519000	1.17055	0.01423	0.0317953	0.269294	-1.89275	down
mws0715	C13H16N2O4	Phenylacetyl-L-glutamine	Amino acids and derivatives	Amino acids and derivatives	28047-15-6	2	733960	765780	910420	193920	184740	184370	1.18021	0.00753304	0.0206092	0.233607	-2.09785	down
mws0736	C8H16N2O3	N-Glycyl-L-leucine*	Amino acids and derivatives	Amino acids and derivatives	869-19-2	2	98563	111490	110520	504420	416560	526820	1.17844	0.00722598	0.0200942	4.51629	2.17514	up
mws0751	C13H26O2	Tridecanoic Acid	Lipids	Free fatty acids	638-53-9	2	4318.3	5084.5	4458.3	1539.7	1076.1	1700.6	1.1505	0.000584776	0.00420956	0.311404	-1.68314	down
mws0918	C16H12O5	Prunetin (5,4'-Dihydroxy-7-methoxyisoflavone)	Flavonoids	Isoflavones	552-59-0	2	2065.1	2049.3	1998.2	25208	19919	36615	1.17415	0.0361286	0.0631162	13.3727	3.74122	up
mws0984	C9H11N5O3	L-Sepiapterin	Nucleotides and derivatives	Nucleotides and derivatives	17094-01-8	2	16472	13872	18876	52930	53645	37773	1.1446	0.0194429	0.0400294	2.93271	1.55223	up
mws1013	C9H6O4	Esculetin	Lignans and Coumarins	Coumarins	305-01-1	3	1254600	1466900	1456300	2937400	2764100	2984100	1.17202	9.86491e-05	0.00145114	2.07899	1.05588	up
mws1033	C16H14O6	Homoeriodictyol	Flavonoids	Dihydroflavone	446-71-9	2	14858	27050	14607	40708	43301	31138	1.01288	0.0245261	0.0474171	2.03746	1.02677	up
mws1050	C5H9NO4	O-Acetylserine	Amino acids and derivatives	Amino acids and derivatives	5147-00-2	2	10129	13966	9332.2	25287	27890	57584	1.0586	0.128033	0.173503	3.3135	1.72836	up
mws1060	C10H12N4O5	9-(Arabinosyl)hypoxanthine	Nucleotides and derivatives	Nucleotides and derivatives	7013-16-3	1	4883600	4179800	4762000	1090800	1283200	1422900	1.17397	0.00119676	0.0065307	0.274632	-1.86443	down
mws1074	C9H6O4	Daphnetin	Lignans and Coumarins	Coumarins	486-35-1	3	292070	309790	298670	561100	575640	699980	1.16165	0.0182488	0.0379559	2.0396	1.02829	up
mws1076	C11H10O4	Scoparone	Lignans and Coumarins	Coumarins	120-08-1	2	52333	51214	57947	722450	713450	737320	1.18504	3.02048e-05	0.000698143	13.457	3.75028	up
mws1080	C12H22O11	Galactinol	Others	Saccharides and Alcohols	3687-64-7	1	1478400	1704900	2537000	639220	1003400	830260	1.05885	0.066304	0.100446	0.432299	-1.2099	down
mws1138	C24H26N2O13	Betanin (Betanidin-5-O-glucoside)	Alkaloids	Alkaloids	7659-95-2	2	2057800	1806000	2027700	537960	444190	447710	1.17896	0.000939631	0.00563453	0.242699	-2.04276	down
mws1150	C35H46O20	Echinacoside	Phenolic acids	Phenolic acids	82854-37-3	3	315040	346640	318750	757080	774410	703350	1.1795	0.000549891	0.00407401	2.27945	1.18869	up
mws1172	C22H22O10	Trifolirhizin (Maackiain-3-O-glucoside)	Flavonoids	Isoflavones	6807-83-6	2	24775	31888	27877	155910	122500	156310	1.17509	0.00749757	0.0206092	5.14218	2.36238	up
mws1175	C16H14O4	Pinostrobin	Flavonoids	Dihydroflavone	480-37-5	2	7360	4586.4	3545.3	9	9	9	1.18292	0.0454719	0.0751835	0.00174287	-9.16432	down
mws1212	C11H12O4	Methyl ferulate	Phenolic acids	Phenolic acids	2309-07-1	2	6503.4	5832.2	4777.8	18542	16846	13065	1.14553	0.0163133	0.0347127	2.83129	1.50146	up
mws1313	C20H20O7	Sinensetin (5,6,7,3',4'-pentamethoxyflavone)	Flavonoids	Flavonoid	2306-27-6	2	2584.9	1932.4	2843.4	6244.1	7785.6	5882.1	1.13968	0.00886473	0.02319	2.70515	1.43571	up
mws1333	C12H22O11	Melibiose	Others	Saccharides and Alcohols	585-99-9	1	483830	543800	554730	219490	262370	251380	1.16695	0.0011287	0.00636459	0.463384	-1.10972	down
mws1373	C10H10N2	β-Nicotyrine	Alkaloids	Alkaloids	487-19-4	1	1310300	1720600	1890600	816000	732630	886720	1.11728	0.0337588	0.0599041	0.494839	-1.01497	down
mws1417	C9H7NO2	Indole-3-carboxylic acid	Alkaloids	Plumerane	771-50-6	1	1804400	2121600	1945000	621260	616240	582590	1.18103	0.00405013	0.0132183	0.310014	-1.6896	down
mws1433	C18H19NO4	N-Feruloyltyramine	Alkaloids	Phenolamine	66648-43-9	1	5540600	5562000	5772700	32389000	32205000	33768000	1.18525	0.000249576	0.00243973	5.82876	2.54319	up
mws1505	C17H16O4	Phenethyl caffeate	Phenolic acids	Phenolic acids	104594-70-9	1	340720	320330	323980	1632500	1572100	1567200	1.18501	9.19439e-05	0.00141663	4.84432	2.27629	up
mws1587	C6H13NO2	L-Norleucine	Amino acids and derivatives	Amino acids and derivatives	327-57-1	1	687450	984800	730030	14345000	14848000	11893000	1.18057	0.0046274	0.0146775	17.1029	4.09617	up
mws1610	C30H48O4	Maslinic acid	Terpenoids	Triterpene	4373-41-5	1	27964	46125	59907	606310	531770	631030	1.16805	0.00143803	0.00701731	13.2027	3.72276	up
mws1639	C11H10O5	Isofraxidin	Lignans and Coumarins	Coumarins	486-21-5	1	563200	559400	603170	1128000	1121500	1268500	1.17543	0.00377679	0.0127357	2.03851	1.02752	up
mws2104	C7H14O6	D-Pinitol	Others	Saccharides and Alcohols	10284-63-6	2	16463	18835	8475.5	30976	32237	32784	1.02083	0.0280015	0.0517697	2.19304	1.13293	up
mws2171	C11H8N2S	Camalexin	Alkaloids	Alkaloids	135531-86-1	2	27667	33353	44589	502640	448540	526750	1.1785	0.00174693	0.00802324	13.9944	3.80677	up
mws2184	C11H12O4	Ethyl caffeate	Phenolic acids	Phenolic acids	102-37-4	2	33279	28416	32370	285590	286820	292110	1.1844	1.55978e-07	7.91587e-05	9.19067	3.20017	up
mws2212	C9H8O4	Caffeic acid	Phenolic acids	Phenolic acids	331-39-5	1	18549000	17534000	16887000	45300000	44702000	43526000	1.18303	3.10436e-06	0.000262577	2.52082	1.33389	up
mws2628	C5H11NO2	N-Methyl-4-aminobutyric acid	Organic acids	Organic acids	1119-48-8	2	5524.2	8797.2	6030.8	21961	15627	14246	1.0953	0.0325537	0.0578669	2.54685	1.34871	up
mws4002	C8H11NO2	Dopamine	Alkaloids	Alkaloids	51-61-6	2	9	9	9	147350	136560	146390	1.18552	0.000577388	0.00418606	15937	13.9601	up
mws4008	C16H26O2	Sclareolide	Terpenoids	Ditepenoids	564-20-5	1	39865	46240	37920	85577	87808	89276	1.17021	0.000796809	0.00502336	2.11781	1.08257	up
mws4017	C20H30O	Ferruginol	Terpenoids	Ditepenoids	514-62-5	2	187470	176420	176920	87162	76396	83389	1.17846	3.85605e-05	0.000724794	0.456624	-1.13092	down
mws4053	C30H48O3	Ursolic acid	Terpenoids	Triterpene	77-52-1	2	17355	18015	14846	63354	51603	49870	1.17033	0.00927559	0.0237745	3.28236	1.71473	up
mws4176	C12H16N2O3	L-Alanyl-L-Phenylalanine	Amino acids and derivatives	Amino acids and derivatives	3061-90-3	2	61445	57124	65600	227570	213760	307810	1.16838	0.0227524	0.0450157	4.06768	2.02421	up
mws5035	C15H22N2O3	L-Leucyl-L-phenylalanine	Amino acids and derivatives	Amino acids and derivatives	56217-82-4	1	89982	67573	54162	435730	410700	450010	1.16982	2.17058e-05	0.000660066	6.12346	2.61435	up
mws5038	C12H22O11	Isomaltulose	Others	Saccharides and Alcohols	13718-94-0	1	1298800	1545100	1292300	506960	475560	732790	1.12677	0.00225943	0.00927873	0.414707	-1.26984	down
mws5040	C12H21O11Na	Turanose	Others	Saccharides and Alcohols	547-25-1	1	457490	473410	495040	221240	229310	205330	1.1792	0.000117911	0.00157299	0.459963	-1.12041	down
mws5041	C8H16N2O3	L-Glycyl-L-isoleucine*	Amino acids and derivatives	Amino acids and derivatives	19461-38-2	2	150740	194090	152350	427870	411420	463540	1.16554	0.000220946	0.002299	2.62044	1.38981	up
mws5042	C11H14N2O3	L-Glycyl-L-phenylalanine	Amino acids and derivatives	Amino acids and derivatives	721-66-4	1	90552	81821	78068	349050	309380	356090	1.18075	0.00198609	0.00861486	4.05093	2.01825	up
pma0149	C15H16O9	Sinapoyl malate	Phenolic acids	Phenolic acids	92344-58-6	2	199270	141810	203290	77636	72438	89092	1.12772	0.0300149	0.0544993	0.439345	-1.18658	down
pma0675	C8H8O3	o-Anisic acid	Phenolic acids	Phenolic acids	579-75-9	2	126040	142410	120920	272500	254840	297790	1.16703	0.00190794	0.00838338	2.11914	1.08348	up
pma0791	C24H24O13	Naringenin-7-O-(6''-malonyl)glucoside	Flavonoids	Flavanols	-	2	429410	339440	518070	130170	117160	147150	1.1534	0.0260266	0.0490112	0.30653	-1.7059	down
pma6460	C16H18O8	4-O-p-Coumaroylquinic acid	Phenolic acids	Phenolic acids	32451-86-8	1	830500	856540	756220	219880	237060	263210	1.17921	0.000753097	0.00496182	0.29475	-1.76244	down
pmb0130	C12H14N2O	Acetryptine	Alkaloids	Phenolamine	3551-18-6	2	14251	11367	11356	29630	29165	42974	1.1369	0.0363254	0.063351	2.75245	1.46072	up
pmb0197	C11H15N5O5	N7-Methylguanosine	Nucleotides and derivatives	Nucleotides and derivatives	20244-86-4	2	41934	66431	42360	119600	124340	111520	1.11815	0.00575594	0.0170869	2.35833	1.23777	up
pmb0296	C21H40O4	1-Oleoyl-Sn-Glycerol	Lipids	Glycerol ester	129784-87-8	2	444010	394070	429500	135220	132720	125190	1.18239	0.0018427	0.00820324	0.310142	-1.689	down
pmb0323	C13H18N2O3	N-Caffeoylputrescine	Alkaloids	Phenolamine	29554-26-5	2	865700	801960	890970	4602800	4702800	4860000	1.18458	8.864e-05	0.00140578	5.5364	2.46895	up
pmb0464	C16H27NO14	L-Aspartic acid-O-diglucoside	Amino acids and derivatives	Amino acids and derivatives	-	2	18932000	17999000	17608000	6770300	5639900	6748000	1.17698	2.68973e-05	0.00068221	0.351275	-1.50933	down
pmb0490	C13H18N2O2	p-Coumaroylputrescine	Alkaloids	Phenolamine	34136-53-3	1	34826	43913	34538	350930	365200	333020	1.18223	0.000301394	0.00273138	9.26181	3.21129	up
pmb0492	C34H37N3O6	N',N'',N'''-p-Coumaroyl-cinnamoyl-caffeoyl spermidine	Alkaloids	Phenolamine	-	2	48247	40577	34000	123260	139370	159250	1.16171	0.00504741	0.0154777	3.43483	1.78024	up
pmb0496	C15H22N4O3	N-Feruloylagmatine	Alkaloids	Phenolamine	-	2	29195	31981	39594	11389	15676	10344	1.13187	0.0089881	0.0232135	0.371232	-1.42961	down
pmb0580	C21H20O9	Chrysin-5-O-glucoside (Toringin)	Flavonoids	Flavonoid	1329-10-8	2	822460	754670	737280	1541100	1706000	1621400	1.17714	0.000472067	0.00377282	2.10356	1.07283	up
pmb0592	C34H42O20	Chrysoeriol-7-O-rutinoside-5-O-glucoside	Flavonoids	Flavonoid	-	2	35468000	35866000	37488000	9315300	8232100	9556200	1.18263	1.29382e-05	0.000547177	0.249064	-2.00541	down
pmb0603	C28H32O16	Chrysoeriol-7,4'-di-O-glucoside	Flavonoids	Flavonoid	-	2	19511	17152	19485	44506	41552	51758	1.16801	0.00873985	0.0229223	2.45451	1.29544	up
pmb0672	C37H38O18	Isovitexin-7-O-(6''-feruloyl)glucoside	Flavonoids	Flavonoid carbonoside	-	3	13266000	13420000	13731000	2339500	2643000	2414600	1.1843	1.51261e-06	0.00015353	0.18302	-2.44993	down
pmb0736	C23H24O12	Tricin-7-O-Glucoside	Flavonoids	Flavonoid	32769-01-0	2	522920	454110	518530	1403100	1376200	1411600	1.18084	6.39417e-05	0.00113861	2.80223	1.48657	up
pmb0751	C16H16O7	Trans-5-O-(p-Coumaroyl)shikimate	Phenolic acids	Phenolic acids	-	2	232050	241180	232550	83574	78446	93880	1.17902	3.62236e-05	0.000719924	0.362578	-1.46364	down
pmb0776	C20H20N2O3	N-Feruloyltryptamine	Alkaloids	Phenolamine	53905-13-8	2	45414	35509	46967	14554	18230	18220	1.1493	0.0120625	0.0285148	0.398811	-1.32622	down
pmb0785	C9H7N	Isoquinoline	Alkaloids	Isoquinoline alkaloids	119-65-3	2	47690	41520	51574	11985	18050	16373	1.1505	0.00179369	0.00813138	0.32964	-1.60104	down
pmb0786	C6H13NO5	D-Glucosamine	Others	Saccharides and Alcohols	3416-24-8	2	418650	527320	492200	1040500	1595600	1173100	1.1357	0.0379408	0.0651606	2.64864	1.40525	up
pmb0864	C19H40NO7P	LysoPE 14:0	Lipids	LPE	-	2	11674	15849	13040	35891	38037	39569	1.16656	0.000132839	0.00168539	2.79804	1.48442	up
pmb0874	C23H44NO7P	LysoPE 18:2(2n isomer)	Lipids	LPE	-	2	595190	620560	565670	2048500	1834600	1924300	1.1825	0.00122819	0.00656114	3.25998	1.70486	up
pmb0881	C23H44NO7P	LysoPE 18:2	Lipids	LPE	-	2	526650	506660	558130	1057400	1115500	1134900	1.18019	0.000104603	0.00151674	2.07849	1.05554	up
pmb1562	C21H34O4	1-Stearidonoyl-Glycerol	Lipids	Glycerol ester	-	1	46828	48377	46989	149760	141820	145030	1.18484	0.000331715	0.00297956	3.07052	1.61848	up
pmb2221	C18H39NO3	4-Hydroxysphinganine	Lipids	Sphingolipids	554-62-1	1	979790	912030	917350	3042000	2960900	2983900	1.18446	4.22615e-07	0.000107239	3.19909	1.67766	up
pmb2228	C27H56NO7P	LysoPC 19:0	Lipids	LPC	108273-88-7	2	14652	18395	16923	9957.1	4819.4	5529.4	1.06474	0.00983677	0.024753	0.406362	-1.29916	down
pmb2620	C11H12O4	3,4-Dimethoxycinnamic acid	Phenolic acids	Phenolic acids	14737-89-4	2	32301	27058	31117	269350	273550	282730	1.18405	3.75921e-05	0.000719924	9.1254	3.18989	up
pmb2653	C24H42O20	D(+)-Melezitose O-rhamnoside	Others	Saccharides and Alcohols	-	2	1069600	835470	857600	308700	347990	282100	1.16593	0.01087	0.0265218	0.339813	-1.55719	down
pmb2791	C18H30O4	9-Hydroperoxy-10E,12,15Z-octadecatrienoic acid	Lipids	Free fatty acids	111004-08-1	2	213790	211750	221450	492590	493940	479740	1.18466	4.59026e-06	0.000329436	2.26629	1.18034	up
pmb2795	C10H10O3	4-Methoxycinnamic acid	Phenolic acids	Phenolic acids	830-09-1	2	26014	24225	21250	10676	12071	8864.6	1.14682	0.00235001	0.00950723	0.442188	-1.17727	down
pmb2826	C5H8O5	L-Citramalic acid	Organic acids	Organic acids	6236-09-5	1	4311600	4055800	4253700	1549400	1358200	1421800	1.18179	1.9218e-05	0.000654491	0.343029	-1.5436	down
pmb2936	C28H32O14	Disinapoyl glucoside	Phenolic acids	Phenolic acids	-	2	2489.8	2597.9	5008.4	9178.2	7617	7136.7	1.05127	0.0129668	0.0299276	2.37041	1.24514	up
pmb2979	C25H26O14	Hesperetin-7-O-(6''-malonyl)glucoside	Flavonoids	Dihydroflavonol	-	2	112880	129430	142240	281570	273920	276220	1.16819	0.00189078	0.00834408	2.16281	1.11291	up
pmb3000	C24H24O12	Chrysoeriol-7-O-(6''-acetyl)glucoside	Flavonoids	Flavonoid	-	2	91962	100470	90751	190220	256650	164440	1.11638	0.05602	0.0885674	2.15871	1.11017	up
pmb3023	C21H22O11	Eriodictyol-8-C-glucoside	Flavonoids	Dihydroflavone	1023271-51-3	2	9	9	9	21598	20897	15508	1.18511	0.0097653	0.0246562	2148.26	11.069	up
pmb3068	C16H18O8	1-O-p-Coumaroylquinic acid	Phenolic acids	Phenolic acids	-	1	64865	67294	69462	30254	16892	30645	1.10116	0.00767767	0.0208923	0.385828	-1.37397	down
pmb3074	C16H18O8	5-O-p-Coumaroylquinic acid	Phenolic acids	Phenolic acids	1899-30-5	1	2349200	2571300	2455500	593080	489620	481020	1.1805	8.49967e-05	0.00136939	0.212001	-2.23786	down
pmb3075	C16H16O7	3-O-p-Coumaroylshikimic acid	Phenolic acids	Phenolic acids	-	2	25754	38179	36762	18256	11460	14183	1.08449	0.0238228	0.046411	0.43596	-1.19773	down
pmb3081	C6H11PO11	Glucarate O-Phosphoric acid	Others	Saccharides and Alcohols	-	2	754360	608110	637110	1331700	1639600	1787400	1.14927	0.0135373	0.0306022	2.37985	1.25087	up
pmb3101	C7H12O5	2-Isopropylmalic Acid*	Organic acids	Organic acids	49601-06-1	1	24278000	24364000	24825000	6033100	6082500	6154800	1.18543	4.4634e-05	0.0008237	0.248689	-2.00759	down
pmc0066	C10H13N4O7P	2'-Deoxyinosine-5'-monophosphate	Nucleotides and derivatives	Nucleotides and derivatives	3393-18-8	1	61806	56498	51195	398850	442190	420740	1.18322	0.000662737	0.00457604	7.44417	2.89611	up
pme0040	C5H5N5	Adenine	Nucleotides and derivatives	Nucleotides and derivatives	73-24-5	1	754220	2015700	1416200	5752800	5933800	4606000	1.0944	0.00199936	0.00863555	3.89205	1.96053	up
pme0075	C7H11NO5	N-Acetyl-L-glutamic acid	Amino acids and derivatives	Amino acids and derivatives	1188-37-0	2	27860	38807	52771	139550	122500	156970	1.13327	0.0018331	0.00819646	3.50826	1.81076	up
pme0120	C5H11NO2	5-Aminovaleric acid	Amino acids and derivatives	Amino acids and derivatives	660-88-8	2	29061	18895	21282	60852	100520	95237	1.13113	0.0313351	0.0561928	3.70619	1.88994	up
pme0122	C8H16N2O3	N6-Acetyl-L-lysine	Amino acids and derivatives	Amino acids and derivatives	692-04-6	2	3348.5	10146	12333	57163	78411	84249	1.11116	0.00992638	0.0248635	8.5112	3.08936	up
pme0183	C5H5N5O	Isoguanine	Nucleotides and derivatives	Nucleotides and derivatives	3373-53-3	2	31968	46271	38212	100270	103360	163060	1.12372	0.0501045	0.0811101	3.14888	1.65484	up
pme0264	C10H14N2O5	Thymidine	Nucleotides and derivatives	Nucleotides and derivatives	50-89-5	1	29473	29596	38841	97446	99141	110410	1.16847	0.000253395	0.00244948	3.1355	1.6487	up
pme0266	C10H18O4	Sebacate	Organic acids	Organic acids	111-20-6	3	2274	2563.3	2133.9	9	9	9	1.18534	0.00296987	0.0109218	0.00387308	-8.0123	down
pme0274	C6H13NO2	6-Aminocaproic acid	Organic acids	Organic acids	60-32-2	2	251240	254060	251680	946770	1144400	1060100	1.18204	0.00509895	0.0154953	4.16295	2.05761	up
pme0422	C10H10O4	Isoferulic Acid*	Phenolic acids	Phenolic acids	537-73-5	1	1688600	1608300	1501200	4244300	4202300	4228200	1.18248	0.000236099	0.00237268	2.64163	1.40143	up
pme0519	C12H22O11	D-Sucrose	Others	Saccharides and Alcohols	57-50-1	1	1130200	1208500	1140200	355020	410210	313610	1.1745	3.164e-05	0.000698143	0.31011	-1.68915	down
pme0534	C6H12O7	Gluconic acid	Others	Saccharides and Alcohols	526-95-4	1	1533500	1668500	1839000	4328700	4019600	3881500	1.17452	0.000266682	0.00250631	2.42607	1.27862	up
pme1184	C10H13N5O4	2'-Deoxyguanosine	Nucleotides and derivatives	Nucleotides and derivatives	961-07-9	1	80185	68992	62094	343340	375050	297300	1.17591	0.00502395	0.0154767	4.80752	2.26529	up
pme1383	C8H11NO3	Pyridoxine	Others	Vitamin	65-23-6	2	75851	133860	81647	234930	178110	181870	1.04311	0.0177018	0.0371226	2.04185	1.02988	up
pme1540	C28H32O16	Isorhamnetin-3-O-neohesperidoside	Flavonoids	Flavonols	55033-90-4	2	53101	37568	26837	93416	98844	96103	1.09149	0.0144901	0.0320424	2.45403	1.29515	up
pme1651	C10H9NO2	Indole 3-acetic acid (IAA)	Alkaloids	Plumerane	87-51-4	2	783230	804860	766230	232810	228300	180250	1.17592	3.09581e-05	0.000698143	0.272418	-1.8761	down
pme1654	C12H18O3	Jasmonic acid	Organic acids	Organic acids	77026-92-7	2	20402	22503	22684	9082.7	8277.5	10136	1.17153	0.000256892	0.00245987	0.41922	-1.25422	down
pme2122	C5H9N3	Histamine	Amino acids and derivatives	Amino acids and derivatives	51-45-6	2	90434	99647	90810	488710	605590	551260	1.18188	0.00517799	0.0156419	5.85836	2.5505	up
pme2125	C18H32O16	Raffinose	Others	Saccharides and Alcohols	512-69-6	1	258030	266320	250860	132790	91490	89135	1.14124	0.00482068	0.0150234	0.404297	-1.30651	down
pme2367	C6H4O2	1,4-Benzoquinone	Quinones	Quinones	106-51-4	2	157910	182440	133950	292480	330470	352080	1.1388	0.00205069	0.00878248	2.05572	1.03965	up
pme2679	C6H13NO2	L-Allo-isoleucine	Amino acids and derivatives	Amino acids and derivatives	1509-34-8	2	1331500	1025700	1419100	9541100	10615000	9388300	1.17942	0.000905942	0.00553935	7.82364	2.96784	up
pme2996	C9H6O3	4-Hydroxycoumarin	Lignans and Coumarins	Coumarins	1076-38-6	1	47659	56638	47750	15702	15939	19648	1.16906	0.00293583	0.0108359	0.337323	-1.5678	down
pme3005	C3H7NO	N,N-Dimethylformamide	Alkaloids	Alkaloids	68-12-2	2	254550	333300	272000	945050	929760	765160	1.16515	0.00392127	0.0129645	3.07027	1.61836	up
pme3083	C8H7NO3	2-(Formylamino)benzoic acid	Phenolic acids	Phenolic acids	3342-77-6	1	1046300	1163700	1168600	562000	435460	559430	1.15421	0.00046899	0.00377282	0.460809	-1.11776	down
pme3174	C9H14N3O8P	Cytidine 5'-monophosphate(Cytidylic acid)	Nucleotides and derivatives	Nucleotides and derivatives	63-37-6	2	36878	74156	71922	224850	342320	216510	1.11366	0.0303916	0.0548933	4.28343	2.09877	up
pme3255	C11H14O2	Methyleugenol	Phenolic acids	Phenolic acids	93-15-2	2	14279	17161	17903	80284	76141	102300	1.17435	0.0120802	0.0285148	5.2434	2.3905	up
pme3443	C11H12O4	Sinapinaldehyde	Phenolic acids	Phenolic acids	4206-58-0	2	12299	15737	14769	62318	41142	49946	1.15723	0.024071	0.0467153	3.58383	1.8415	up
pme3732	C9H13N3O5	Cytidine	Nucleotides and derivatives	Nucleotides and derivatives	65-46-3	1	1601800	1107400	1310700	7061000	7040600	8511500	1.17356	0.00356143	0.0122537	5.62529	2.49193	up
pme3882	C9H12N2O5	2'-Deoxyuridine	Nucleotides and derivatives	Nucleotides and derivatives	951-78-0	2	9	9	9	6916.4	9515.4	8210.3	1.18512	0.00825786	0.0220572	912.67	9.83395	up
pmf0323	C10H12N2O	Cotinine; (S)-1-Methyl-5-(3-pyridinyl)-2-pyrrolidinone	Alkaloids	Alkaloids	486-56-6	1	4044500	3514900	4125500	1502800	1543500	1131200	1.15872	0.000785334	0.00502336	0.357513	-1.48393	down
pmn001367	C13H16O9	Protocatechuic acid-4-O-glucoside	Phenolic acids	Phenolic acids	-	2	1966700	1521500	1444800	616800	586130	671980	1.1593	0.0223981	0.0444895	0.380075	-1.39564	down
pmn001380	C9H16O4	Eucommiol	Others	Others	55930-44-4	1	2604100	2466000	2468400	740610	713210	814030	1.18258	2.06342e-05	0.000654491	0.300836	-1.73295	down
pmn001381	C15H26O9	Eucommioside	Terpenoids	Terpene	-	2	246560	322500	299860	102620	84375	89462	1.1681	0.00955571	0.0243084	0.318162	-1.65217	down
pmn001421	C16H18O8	3-O-p-Coumaroylquinic acid	Phenolic acids	Phenolic acids	87099-71-6	1	2448400	2275800	2452500	623490	532470	458210	1.17659	2.21106e-05	0.000660066	0.224918	-2.15253	down
pmn001426	C30H48O5	Euscaphic acid	Terpenoids	Triterpene	53155-25-2	2	9	9	9	1382.5	2899.2	1981.3	1.1819	0.0421917	0.0707844	231.963	7.85775	up
pmn001492	C11H8O3	Ayapin	Lignans and Coumarins	Coumarins	494-56-4	3	1147600	1176400	1158400	357560	351260	303920	1.18132	3.26878e-05	0.000705918	0.290817	-1.78182	down
pmn001527	C22H32O12	Di-O-galloyl Methyl gallate	Tannins	Tannin	-	2	9	9	9	5747.6	8181.9	7308.5	1.18498	0.00998935	0.0248942	786.593	9.61947	up
pmn001644	C23H20O14	Quercetin-3-O-(2''-acetyl)glucuronide	Flavonoids	Flavonols	-	2	68330	62775	82178	162780	138960	145120	1.15081	0.00127741	0.00668336	2.09515	1.06705	up
pmn001663	C22H26O8	Syringaresinol	Lignans and Coumarins	Lignans	21453-69-0	2	16714	15341	16364	47701	46150	50300	1.18294	0.000511586	0.00390421	2.97716	1.57394	up
pmn001689	C18H32O4	9-Hydroxy-12-oxo-15(Z)-octadecenoic acid	Lipids	Free fatty acids	-	1	1236500	1253000	1301400	456060	461270	475600	1.18458	0.000224237	0.002299	0.36744	-1.44442	down
pmn001690	C16H24O7	3-Hydroxy-4-isopropylbenzylalcohol-3-O-glucoside	Phenolic acids	Phenolic acids	-	2	266090	264900	241660	131930	121770	103000	1.16159	0.000289236	0.00269335	0.461658	-1.1151	down
pmn001691	C18H32O5	9,12,13-Trihydroxy-10,15-octadecadienoic acid	Lipids	Free fatty acids	-	1	1952000	2033800	1964800	876180	833620	895020	1.18352	9.55287e-06	0.000473936	0.437741	-1.19185	down
pmn001692	C18H19NO5	3-O-Acetylhamayne	Alkaloids	Alkaloids	-	2	3200.8	3179.3	2638.1	106450	83163	112450	1.18299	0.00823653	0.0220572	33.4948	5.06587	up
pmn001694	C18H34O5	9,10,13-Trihydroxy-11-Octadecenoic Acid	Lipids	Free fatty acids	29907-57-1	1	7004300	7086700	7302800	1705800	1568700	1680500	1.18464	2.02337e-05	0.000654491	0.231609	-2.11024	down
pmn001695	C16H20O10	Trihydroxycinnamoylquinic acid	Phenolic acids	Phenolic acids	-	1	2577000	2553100	2692500	1136100	1284300	1152000	1.17861	2.57418e-05	0.000669946	0.456677	-1.13075	down
pmn001700	C30H48O3	24,30-Dihydroxy-12(13)-enolupinol	Terpenoids	Triterpene	-	1	11310	11008	9705.9	45479	35190	33332	1.1688	0.0172479	0.0363207	3.55987	1.83183	up
pmn001705	C30H48O4	3,24-Dihydroxy-17,21-semiacetal-12(13)oleanolic fruit	Terpenoids	Triterpene	-	1	48124	41155	58226	441390	373960	438050	1.17901	0.00240623	0.00964958	8.49734	3.08701	up
pmn001706	C30H48O4	2-Hydroxyoleanolic acid	Terpenoids	Triterpene	26707-60-8	1	38534	38662	56507	453830	384170	443040	1.17715	0.00179451	0.00813138	9.58124	3.26021	up
pmn001726	C25H33N3O6	N1-Caffeoyl-N3-dihydrocaffeoyl spermidine	Alkaloids	Phenolamine	-	1	19598	25229	19087	4157.4	3667.6	4422.2	1.17627	0.0120032	0.0284655	0.19162	-2.38368	down
pmp000001	C16H12O6	Hispidulin (5,7,4'-Trihydroxy-6-methoxyflavone)	Flavonoids	Flavonoid	1447-88-7	1	3343400	3310200	3212100	1338200	1309700	1252700	1.18413	9.43017e-06	0.000473936	0.39537	-1.33873	down
pmp000117	C22H24O9	3,5,6,7,8,3',4'-Heptamethoxyflavone	Flavonoids	Flavonols	1178-24-1	2	4756.5	6086.2	5693	32485	33641	32873	1.18156	9.8686e-07	0.000152328	5.98699	2.58183	up
pmp000284	C11H10O5	Fraxidin (8-Hydroxy-6,7-dimethoxycoumarin)	Lignans and Coumarins	Coumarins	525-21-3	1	171310	183880	212270	374240	380280	447850	1.15633	0.00417722	0.0135459	2.11886	1.08329	up
pmp000417	C21H20O9	Daidzein-4'-O-glucoside	Flavonoids	Isoflavones	-	2	48671	47621	84202	119110	117780	137780	1.05874	0.0169331	0.0358812	2.0758	1.05367	up
pmp000548	C16H12O6	Pratensein	Flavonoids	Isoflavones	2284-31-3	2	3346600	3490800	3421400	1306700	1288300	1315300	1.18508	0.000249982	0.00243973	0.381165	-1.39151	down
pmp000550	C22H22O10	Calycosin-7-O-glucoside	Flavonoids	Isoflavones	20633-67-4	2	26238	21886	32131	215020	239480	181560	1.17558	0.00673817	0.0190952	7.92549	2.9865	up
pmp000703	C22H32O14	6'-O-D-Glucosylsweroside	Terpenoids	Sesquiterpenoids	-	3	15463	13034	10099	42848	34614	46689	1.14707	0.00712163	0.0199131	3.21668	1.68557	up
pmp000789	C19H18O8	Casticin (5,3'-Dihydroxy-3,6,7,4'-Tetramethoxyflavone)	Flavonoids	Dihydroflavone	479-91-4	2	25056	23873	25834	5833.5	6317.7	6155.1	1.18419	0.000488777	0.0038458	0.244858	-2.02998	down
pmp001127	C16H12O6	Chrysoeriol	Flavonoids	Flavonoid	491-71-4	2	3352800	3064500	3308400	1281000	1306900	1176000	1.18065	0.000432445	0.00356855	0.387006	-1.36957	down
pmp001141	C25H31NO10	Cimicifugamide	Alkaloids	Phenolamine	-	2	1307600	1406500	1218900	6747500	6126400	6521100	1.18311	0.000537359	0.00401044	4.93135	2.30198	up
pmp001179	C36H38N2O9	(E)-2-(4,5-Dihydroxy-2-(3-((4-hydroxyphenethyl)amino)-3-oxopropyl)phenyl)-3-(4-hydroxy-3,5-dimethoxyphenyl)-N-(4-hydroxyphenethyl)acrylamide	Alkaloids	Alkaloids	-	2	2442.9	1904.6	2916.9	21343	18481	24377	1.17502	0.00666417	0.0190004	8.83776	3.14368	up
pmp001187	C36H36N2O8	1-(Dihydroxyphenyl)-N2,N3-bis(4-hydroxyphenethyl)-(5-8)-dimethoxy-1,2dihydronaphthalene-2,3-dicarboxamide	Alkaloids	Alkaloids	-	1	209860	202010	221500	3382000	3268200	3609300	1.18507	0.000943715	0.00563453	16.1983	4.01777	up
pmp001189	C38H40N2O10	(5-8)-Hydroxy-1-(hydroxyldimethoxyphenyl)-N2,N3-bis(4-hydroxyphenethyl)-(5-8)-dimethoxy-1,2-dihydronaphthalene-2,3-dicarboxamide	Alkaloids	Alkaloids	-	2	9	9	9	2589.7	3843.1	3204.7	1.18467	0.0125194	0.0292119	356.944	8.47956	up
pmp001190	C37H38N2O9	(5-8)-Hydroxy-1-(hydroxylmethoxyphenyl)-N2,N3-bis(4-hydroxyphenethyl)-(5-8)-dimethoxy-1,2-dihydronaphthalene-2,3-dicarboxamide	Alkaloids	Alkaloids	-	2	48015	49424	51186	628290	677870	702940	1.18506	0.00122738	0.00656114	13.5179	3.7568	up
pmp001204	C17H14O5	Apigenin-7,4'-dimethyl ether	Flavonoids	Flavonoid	5128-44-9	2	9	9	9	3769.6	4069.2	4737.5	1.18524	0.00464476	0.0146867	465.789	8.86353	up
pmp001252	C17H17NO3	p-Coumaroyltyramine	Alkaloids	Phenolamine	36417-86-4	1	66422	72489	74210	664820	653840	632670	1.18494	0.000120638	0.00157299	9.15597	3.19471	up
pmp001253	C36H36N2O8	Cannabisin F	Alkaloids	Phenolamine	163136-19-4	1	539880	560900	541400	7059500	6754600	7328000	1.18526	0.000636869	0.00445808	12.8744	3.68643	up
pmp001254	C36H36N2O8	Grossamide	Alkaloids	Alkaloids	80510-06-1	1	1391500	1424500	1496900	22020000	20909000	23556000	1.18502	0.00134698	0.00694002	15.4154	3.9463	up
pmp001270	C24H48NO7P	LysoPC 16:1	Lipids	LPC	76790-27-7	1	370420	498170	275900	127810	140670	134840	1.12268	0.0612674	0.0940793	0.352402	-1.50471	down
pmp001282	C28H50NO7P	Propyl 2-(trimethylammonio)ethyl phosphate	Others	Others	-	1	3101800	2821400	2959000	1222600	1151500	1190900	1.1826	0.00120467	0.00653874	0.401365	-1.31701	down
Rfmb26201	C30H38O14	Syringaresinol-4'-O-(6''-acetyl)glucoside	Lignans and Coumarins	Lignans	-	2	872130	995720	944170	1985000	1959800	2017700	1.17911	0.000174134	0.00207889	2.12036	1.08431	up
Rfmb319	C6H11NO2	Pipecolic acid	Amino acids and derivatives	Amino acids and derivatives	4043-87-2	3	2614300	2257200	2786600	5608200	6108700	6099800	1.17055	0.00012088	0.00157299	2.32652	1.21817	up
Smpn009074	C30H48O6	2α,3α,19α,23-tetrahydroxy-12-ursen-28-oic acid	Terpenoids	Triterpene	-	3	289000	390670	387690	186070	158620	170730	1.13419	0.026145	0.049143	0.482892	-1.05023	down
Smpn009230	C30H48O5	2α,3α,23-trihydroxyolean-12-en-28-oic acid	Terpenoids	Triterpene	-	2	12647	3983.8	11592	9	9	9	1.17852	0.0749517	0.110095	0.000956673	-10.0297	down
Xmgp006913	C20H20O5	2,4,2',4'-tetrahydroxy-3'-prenylchalcone	Flavonoids	Chalcones	-	2	173470	167080	184740	1179200	1062400	1169400	1.18422	0.00126381	0.00665537	6.49356	2.69901	up
YC512113	C16H22N2O6	Cotinine-glucoside	Alkaloids	Alkaloids	-	1	11325000	10966000	11094000	4746600	5385000	5636300	1.17431	0.000575385	0.00418606	0.472305	-1.08221	down
YC512118	C18H35NO	Oleamide (9-Octadecenamide)	Lipids	Free fatty acids	301-02-0	1	247490	229160	232050	111830	101800	112800	1.17924	0.000161529	0.00197532	0.460604	-1.1184	down
Zmdp003457	C27H30O17	Myricetin-3-O-galactoside-3'-O-rhamnoside*	Flavonoids	Flavonoid	-	1	681570	780420	900790	390380	292440	333390	1.14298	0.00952455	0.02429	0.430091	-1.21729	down
Zmgn001448	C7H12O5	2-Propylmalic Acid*	Organic acids	Organic acids	-	1	20948000	23263000	22953000	5818900	5225000	5468200	1.18306	0.00112449	0.00636459	0.245847	-2.02416	down
Zmgn002106	C11H13NO3	N-Acetyl-L-phenylalanine	Amino acids and derivatives	Amino acids and derivatives	2018-61-3	1	6616100	7274800	7821700	1611900	1883200	1603400	1.17961	0.00239134	0.00963177	0.234818	-2.09039	down
Zmhp003514	C16H12O6	6,7,8-Tetrahydroxy-5-methoxyflavone	Flavonoids	Flavonoid	-	2	3345200	3400200	3287400	1291700	1337000	1298100	1.18498	2.75572e-05	0.00068221	0.391396	-1.3533	down
Zmhp005139	C25H24O15	Tamarixetin-3-O-(6''-malonyl)glucoside	Flavonoids	Flavonoid	-	2	455700	510810	470090	1005100	1047300	1004500	1.17998	1.89142e-05	0.000654491	2.12787	1.08941	up
Zmjn003398	C12H20O4	2-Dodecenedioic acid	Lipids	Free fatty acids	6402-36-4	1	20854	17987	20083	7513.2	5889.3	6924.7	1.17114	0.000776644	0.00502336	0.344973	-1.53544	down
Zmln000899	C15H20O9	Syringaldehyde-4-O-glucoside	Phenolic acids	Phenolic acids	-	2	90139	79991	73066	317120	319680	340300	1.18029	3.10913e-05	0.000698143	4.01775	2.00639	up
Zmlp005013	C16H10O8	3,3'-O-Dimethylellagic Acid	Tannins	Tannin	2239-88-5	2	15211	12471	11035	5454.9	5708.1	4817.6	1.15245	0.0211485	0.0426755	0.412754	-1.27665	down
Zmpn004068	C26H32O14	Phloretin-2'-O-(6''-O-xylosyl)glucoside	Flavonoids	Flavonoid	-	2	51590	51175	43011	14163	16228	22578	1.13811	0.00125175	0.00665197	0.363359	-1.46053	down
Zmyn000247	C5H8O5	2-Hydroxyglutaric Acid	Organic acids	Organic acids	13095-48-2	1	1467200	1351700	1234700	542610	344160	326530	1.14349	0.000606993	0.00433871	0.299314	-1.74027	down
Zmyn000453	C6H8O7	Isocitric Acid	Organic acids	Organic acids	320-77-4	3	10362000	10771000	11015000	4661500	4354200	5028600	1.17859	2.47409e-05	0.000660842	0.436864	-1.19474	down
Zmyn004449	C18H30O4	9-Hydroxy-12-oxo-10(E),15(Z)-octadecadienoic acid	Others	Others	-	2	6290	9908	14909	9	9	9	1.18242	0.053544	0.0858502	0.000867972	-10.1701	down

## Sheet: G4
Index	Formula	Compounds	Class I	Class II	CAS	Level	B2F-XE-1	B2F-XE-2	B2F-XE-3	BOH-XE-1	BOH-XE-2	BOH-XE-3	VIP	p_value	FDR	Fold_Change	Log2FC	Type
Cmsp008121	C16H14O5	7-O-Methylnaringenin	Flavonoids	Flavonoid	-	2	34427	41120	34242	14485	13826	15226	1.16786	0.00868126	0.0208143	0.396552	-1.33442	down
HJN083	C26H34O11	Lariciresinol-4'-O-glucoside	Lignans and Coumarins	Lignans	143663-00-7	1	89202	64945	90191	29007	33921	32070	1.14446	0.0236517	0.0421544	0.388797	-1.36291	down
HJN102	C34H30O15	3,4,5-Tricaffeoylquinic acid	Phenolic acids	Phenolic acids	86632-03-3	3	254040	300280	311470	124940	123650	151570	1.14834	0.00431881	0.0126059	0.462191	-1.11344	down
HJN104	C21H22O13	Dihydromyricetin-3-O-glucoside	Flavonoids	Dihydroflavonol	-	2	480170	488890	493730	216570	212410	242050	1.17322	0.000244575	0.00207356	0.458733	-1.12427	down
Hmgp003130	C17H14O7	Iristectorigenin A	Flavonoids	Flavonoid	-	2	9126500	9000500	8766900	2129100	2151000	2181100	1.17956	0.000183354	0.00175845	0.240248	-2.0574	down
Hmjp003008	C27H28O16	Luteolin-7-O-glucuronide-5-O-rhamnoside	Flavonoids	Flavonoid	-	2	23626	42488	24952	15114	8682.5	10098	1.05094	0.0768121	0.111939	0.372197	-1.42586	down
Hmjp003546	C30H48O6	Madecassic acid	Terpenoids	Triterpene	18449-41-7	3	61124	58558	69162	15348	21096	27708	1.12335	0.00102636	0.0048072	0.339709	-1.55763	down
Hmmn004283	C10H12O4	Dihydroferulic Acid	Phenolic acids	Phenolic acids	1135-23-5	2	453280	484910	502770	100060	114480	126180	1.17377	0.000186865	0.00175863	0.236453	-2.08037	down
Lmbn002648	C9H8O3	α-Hydroxycinnamic Acid	Phenolic acids	Phenolic acids	5801-57-0	1	1647200	1357900	1154200	490050	475240	555140	1.15052	0.0227811	0.0408922	0.365549	-1.45186	down
Lmbn004240	C18H34O5	9,10-Dihydroxy-12,13-epoxyoctadecanoic acid	Lipids	Free fatty acids	-	1	46125	49414	46962	14677	14584	13316	1.17748	0.000137484	0.00152658	0.298784	-1.74283	down
Lmbn004685	C18H32O4	5S,8R-DiHODE; (5S,8R,9Z,12Z)-5,8-Dihydroxyoctadeca-9,12-dienoate	Lipids	Free fatty acids	-	1	1339000	1472100	1429500	678130	666020	658960	1.17621	0.00233809	0.00826124	0.472365	-1.08203	down
Lmbn005287	C18H32O4	7S,8S-DiHODE; (9Z,12Z)-(7S,8S)-Dihydroxyoctadeca-9,12-dienoic acid	Lipids	Free fatty acids	143288-65-7	1	386470	421980	427430	171270	174370	176620	1.17638	0.00258123	0.00869331	0.422581	-1.2427	down
Lmbn005369	C18H32O3	13(S)-HODE;13(S)-Hydroxyoctadeca-9Z,11E-dienoic acid	Lipids	Free fatty acids	10219-69-9	1	7296400	7729700	7364900	3146600	3228800	3334200	1.17781	0.000221222	0.00195413	0.433639	-1.20544	down
Lmcp005645	C17H14O7	Quercetin-3,4'-Dimethyl Ether	Flavonoids	Flavonols	33429-83-3	3	17341	16674	12439	3917.8	3727.9	4183.5	1.16462	0.0166583	0.0321975	0.254643	-1.97345	down
Lmgn003073	C17H20O9	5-O-Feruloylquinic acid	Phenolic acids	Phenolic acids	-	1	244060	279980	285280	71719	76089	71054	1.17584	0.00386019	0.0116733	0.270427	-1.88669	down
Lmgp004829	C23H24O12	5,7,4'-Trihydroxy-6,8-dimethoxyisoflavone-7-O-galactoside	Flavonoids	Isoflavones	-	2	1584500	1642500	1550200	406190	418500	444510	1.17849	8.39038e-05	0.00120939	0.265679	-1.91225	down
Lmhn001386	C12H12O9	Vnilloyltartaric acid	Phenolic acids	Phenolic acids	-	2	25130	24188	23089	10322	10320	10518	1.17765	0.00164231	0.0064855	0.430345	-1.21643	down
Lmhp008763	C21H42NO7P	LysoPE 16:1(2n isomer)	Lipids	LPE	-	2	31134	31430	27030	14323	15509	12390	1.1529	0.00151376	0.00622018	0.471259	-1.08541	down
Lmhp206353	C23H24O12	Tricin-4'-O-glucoside	Flavonoids	Flavonoid	-	2	1675600	1572300	1687400	435540	397930	459730	1.17677	0.000102892	0.00132267	0.262031	-1.93219	down
Lmjn005592	C18H16O7	Cirsilineol (4',5-Dihydroxy-3',6,7-trimethoxyflavone)	Flavonoids	Flavonoid	41365-32-6	2	41699	39225	40271	8799.3	10821	10800	1.17373	6.88337e-06	0.000346578	0.251003	-1.99422	down
Lmjp003731	C26H26O12	3,4-O-Dicaffeoylquinic Acid Methyl Ester	Phenolic acids	Phenolic acids	-	2	54213	55090	71546	18863	14456	10030	1.1356	0.00652541	0.0168606	0.239697	-2.06072	down
Lmjp004941	C16H12O6	Rhamnocitrin (7-Methylkaempferol)	Flavonoids	Flavonoid	569-92-6	1	1727900	1811800	1786400	294590	303380	298060	1.17958	0.000247294	0.00207521	0.168234	-2.57146	down
Lmlp003161	C14H20N2O3	N-Feruloylputrescine	Alkaloids	Phenolamine	501-13-3	2	38396000	38867000	38978000	3364100	3352400	3410200	1.17975	2.14352e-05	0.000535071	0.0871181	-3.52088	down
Lmmn001643	C9H8O3	2-Hydroxycinnamic acid	Organic acids	Organic acids	583-17-5	1	1558500	1201100	1705900	542520	571070	584110	1.15103	0.0247411	0.043786	0.380181	-1.39524	down
Lmmn003748	C20H24O6	Isolariciresinol	Lignans and Coumarins	Lignans	548-29-8	2	8729.5	10977	10307	3504.8	3205.3	3366.5	1.1693	0.00900765	0.0213155	0.335736	-1.5746	down
Lmmn004912	C16H12O7	3-O-Methylquercetin	Flavonoids	Flavonols	1486-70-0	1	887940	849430	873220	341760	363320	363070	1.17809	1.3128e-05	0.000460101	0.40916	-1.28926	down
Lmmp001410	C13H20N2O3	Dihydrocaffeoylputrescine	Alkaloids	Phenolamine	-	2	3638600	3925200	3731300	55132	65886	61748	1.17935	0.000511061	0.00317678	0.016181	-5.94956	down
Lmmp002013	C14H22N2O3	Dihydroferuloylputrescine	Alkaloids	Phenolamine	-	2	575370	605210	573350	40094	42438	38253	1.17938	0.000302254	0.00234621	0.0688653	-3.86008	down
Lmmp002914	C25H35N3O6	Bis(Dihydrocaffeoyl)spermidine	Alkaloids	Phenolamine	-	1	6491900	6365000	6189600	149070	149010	184820	1.17886	0.000156648	0.00159338	0.0253537	-5.30166	down
Lmmp003112	C25H33N3O6	Caffeoyl-dihydrocaffeoyl spermidine	Alkaloids	Phenolamine	-	1	59588000	54926000	60641000	978680	1078700	844040	1.17891	0.000919649	0.0045588	0.0165649	-5.91573	down
Lmmp003167	C25H31N3O6	Bis(Caffeoyl)Spermidine	Alkaloids	Phenolamine	124935-80-4	2	9630300	7934500	7271100	139800	162820	144980	1.17845	0.0073791	0.0184082	0.0180223	-5.79407	down
Lmsn011830	C30H46O5	2α,19α-Dihydroxy-3-oxours-12-en-28-oic acid	Terpenoids	Triterpene	176983-21-4	2	39804	41702	40626	18261	19628	23018	1.15725	0.00181593	0.00692669	0.498698	-1.00376	down
Lmyp006951	C17H14O7	5,8,4'-Trihydroxy-6,7-dimethoxyflavone	Flavonoids	Flavonoid	98755-25-0	2	65318	62783	60449	16700	18395	16397	1.1773	0.000155493	0.00159338	0.273095	-1.87253	down
mws0014	C10H10O4	Ferulic acid*	Phenolic acids	Phenolic acids	537-98-4	1	7708400	8037400	7307800	2832500	2762200	2587000	1.17649	0.000656985	0.00367546	0.354899	-1.49452	down
mws0027	C9H10O5	Syringic acid	Phenolic acids	Phenolic acids	530-57-4	2	899870	918420	874330	409620	421920	383190	1.176	9.76698e-06	0.000420644	0.451133	-1.14837	down
mws0028	C8H8O4	Vanillic acid	Phenolic acids	Phenolic acids	121-34-6	1	2509700	3058000	3227900	1275100	1371700	1282000	1.15698	0.0158416	0.0309757	0.446678	-1.16269	down
mws0038	C17H14O6	Kumatakenin	Flavonoids	Flavonols	3301-49-3	2	6006.6	6054.2	6165.1	1403.2	1162.8	1577.7	1.1714	0.000137953	0.00152658	0.227352	-2.137	down
mws0058	C16H12O6	Diosmetin (5,7,3'-Trihydroxy-4'-methoxyflavone)	Flavonoids	Flavonoid	520-34-3	2	33093	38383	37470	16569	17760	13936	1.15475	0.000930098	0.00456882	0.443018	-1.17456	down
mws0097	C20H22O6	Pinoresinol	Lignans and Coumarins	Lignans	487-36-5	1	114760	132370	120510	58485	58370	58654	1.1723	0.00647909	0.0168156	0.477394	-1.06675	down
mws0191	C5H11NO2	Betaine	Alkaloids	Alkaloids	107-43-7	1	2887900	2895500	2648200	1032800	1048900	1242000	1.16827	0.000108388	0.00133435	0.394196	-1.34302	down
mws0208	C6H10O4	Adipic Acid	Organic acids	Organic acids	124-04-9	1	1497200	1713500	1533300	485810	521600	531610	1.17526	0.00284252	0.00934915	0.324414	-1.62409	down
mws0219	C4H7NO4	L-Aspartic Acid	Amino acids and derivatives	Amino acids and derivatives	56-84-8	1	1639100	1756300	1558900	383890	357860	388390	1.17779	0.00158624	0.00639309	0.228113	-2.13218	down
mws0237	C9H16O4	Azelaic acid	Organic acids	Organic acids	123-99-9	1	449180	542300	425960	165610	163980	181810	1.16539	0.0119548	0.0256683	0.360791	-1.47076	down
mws0277	C7H12O6	Quinic Acid	Organic acids	Organic acids	77-95-2	1	36637000	30250000	41824000	11936000	10375000	9043000	1.15686	0.0124636	0.0262022	0.288416	-1.79378	down
mws0396	C18H34O2	Elaidic Acid	Lipids	Free fatty acids	112-79-8	1	1984400	1623500	2224500	544830	422890	508200	1.16224	0.0115313	0.02508	0.253055	-1.98248	down
mws0489	C8H6O3	Benzoylformic acid	Organic acids	Organic acids	611-73-4	2	254600	230730	260300	64709	77386	82842	1.16891	0.000302887	0.00234621	0.301674	-1.72894	down
mws0628	C7H6O2	4-Hydroxybenzaldehyde	Phenolic acids	Phenolic acids	123-08-0	1	177660	176450	196760	60473	64292	71102	1.17227	0.000671592	0.0037159	0.355559	-1.49184	down
mws0889	C4H8O5	D-Threonic Acid	Others	Saccharides and Alcohols	3909-12-4	1	8186900	9033800	8699800	3575200	2920900	3401200	1.16847	9.9654e-05	0.00132042	0.381833	-1.38899	down
mws0917	C17H14O7	3,7-Di-O-methylquercetin	Flavonoids	Flavonols	2068-02-2	1	4572900	4388000	4434100	847520	862080	884670	1.1795	0.000146167	0.00155401	0.193675	-2.36829	down
mws0924	C6H10O4	2-Methylglutaric acid	Organic acids	Organic acids	617-62-9	1	1435500	1531300	1620800	508780	517390	525880	1.17715	0.00259788	0.00872022	0.338314	-1.56356	down
mws0984	C9H11N5O3	L-Sepiapterin	Nucleotides and derivatives	Nucleotides and derivatives	17094-01-8	2	55731	41433	56261	30927	23277	20848	1.08349	0.0154367	0.03048	0.489177	-1.03157	down
mws1034	C16H14O5	Isosakuranetin (5,7-Dihydroxy-4'-methoxyflavanone)	Flavonoids	Dihydroflavone	480-43-3	2	90322	97107	65843	29732	30300	22859	1.13896	0.0214696	0.0388847	0.327281	-1.6114	down
mws1320	C10H11NO	Tryptophol	Alkaloids	Plumerane	526-55-6	2	14885	16147	16546	4770.8	3889.2	5939.5	1.15431	0.000172669	0.00172157	0.306854	-1.70438	down
mws1361	C21H22O11	Taxifolin-3-O-rhamnoside (Astilbin)	Flavonoids	Dihydroflavonol	29838-67-3	2	216280	191790	189290	88191	96610	100850	1.1655	0.00242318	0.0084434	0.478189	-1.06435	down
mws1436	C18H38O2	1,18-Octadecanediol	Lipids	Free fatty acids	3155-43-9	1	81277	78272	70214	28836	25122	29197	1.17018	0.00166152	0.00652022	0.361916	-1.46627	down
mws2104	C7H14O6	D-Pinitol	Others	Saccharides and Alcohols	10284-63-6	2	56825	71812	72844	8484.8	10978	17738	1.14024	0.00241966	0.0084434	0.184637	-2.43724	down
mws2213	C9H8O2	Cinnamic acid	Phenolic acids	Phenolic acids	140-10-3	2	130780	130300	133860	31151	30975	30225	1.17958	4.90604e-05	0.000988076	0.233836	-2.09643	down
mws2628	C5H11NO2	N-Methyl-4-aminobutyric acid	Organic acids	Organic acids	1119-48-8	2	38943	30662	35604	10501	17097	9927.5	1.11279	0.00248974	0.00854131	0.356676	-1.48731	down
NK10264324	C6H6O3	1,3,5-Benzenetriol	Phenolic acids	Phenolic acids	108-73-6	2	136430	171220	123180	72062	52441	62979	1.12278	0.0187538	0.0352334	0.435165	-1.20037	down
pma0675	C8H8O3	o-Anisic acid	Phenolic acids	Phenolic acids	579-75-9	2	104330	116950	109000	43377	36188	58565	1.12248	0.00290273	0.00945971	0.418221	-1.25766	down
pmb0296	C21H40O4	1-Oleoyl-Sn-Glycerol	Lipids	Glycerol ester	129784-87-8	2	444070	432940	387140	111650	125700	122230	1.17529	0.00212888	0.00773928	0.284444	-1.81378	down
pmb0323	C13H18N2O3	N-Caffeoylputrescine	Alkaloids	Phenolamine	29554-26-5	2	66062000	61664000	53249000	5434900	5743600	6135600	1.17754	0.0046175	0.0132852	0.0956712	-3.38577	down
pmb0490	C13H18N2O2	p-Coumaroylputrescine	Alkaloids	Phenolamine	34136-53-3	1	3133000	3422700	3501300	79619	96190	110490	1.17794	0.00110876	0.00501422	0.0284676	-5.13453	down
pmb0736	C23H24O12	Tricin-7-O-Glucoside	Flavonoids	Flavonoid	32769-01-0	2	1557200	1657000	1674800	413680	449800	471680	1.17707	0.000136655	0.00152658	0.273095	-1.87253	down
pmb0776	C20H20N2O3	N-Feruloyltryptamine	Alkaloids	Phenolamine	53905-13-8	2	123620	125260	110560	9753.5	13456	13096	1.17447	0.00106447	0.00489796	0.101006	-3.30749	down
pmb0962	C10H22N2O4	L-Lysine-Butanoic Acid	Amino acids and derivatives	Amino acids and derivatives	80407-71-2	2	218130	224610	153700	33112	34903	34148	1.16836	0.0183113	0.034726	0.171288	-2.5455	down
pmb2507	C5H11O7P	2-Deoxyribose-1-phosphate	Nucleotides and derivatives	Nucleotides and derivatives	17210-42-3	2	1203600	1305000	1240700	407520	378900	526370	1.15841	0.000286377	0.00233742	0.350143	-1.51399	down
pmb2653	C24H42O20	D(+)-Melezitose O-rhamnoside	Others	Saccharides and Alcohols	-	2	731200	610350	679950	317300	287530	286070	1.16612	0.00531498	0.0145836	0.440712	-1.18209	down
pmb2791	C18H30O4	9-Hydroperoxy-10E,12,15Z-octadecatrienoic acid	Lipids	Free fatty acids	111004-08-1	2	1192400	1171300	1204400	371780	379010	391370	1.17926	2.60172e-06	0.000239671	0.320103	-1.64339	down
pmb2799	C18H32O3	12,13-Epoxy-9-Octadecenoic Acid	Lipids	Free fatty acids	6799-85-5	1	182770	182980	191610	88628	88795	96609	1.17493	1.92707e-05	0.000510196	0.491661	-1.02427	down
pmb2857	C11H19NO9	L-Glutamic acid-O-glycoside	Amino acids and derivatives	Amino acids and derivatives	-	2	3279100	3704200	4628600	1352300	1962500	1600800	1.11619	0.0176109	0.0337152	0.423324	-1.24016	down
pmb3072	C22H26O12	3-O-p-Coumaroylshikimic acid-O-glucoside	Phenolic acids	Phenolic acids	-	2	558220	573140	562320	258240	221560	220010	1.17137	0.000460015	0.00308823	0.413189	-1.27513	down
pmb3081	C6H11PO11	Glucarate O-Phosphoric acid	Others	Saccharides and Alcohols	-	2	1817000	1967700	1859600	489710	428700	340870	1.1677	1.97593e-05	0.000510196	0.223106	-2.1642	down
pme0040	C5H5N5	Adenine	Nucleotides and derivatives	Nucleotides and derivatives	73-24-5	1	5716900	6190900	7432900	1823800	4064100	2438900	1.03276	0.0139154	0.0284236	0.430533	-1.21581	down
pme0120	C5H11NO2	5-Aminovaleric acid	Amino acids and derivatives	Amino acids and derivatives	660-88-8	2	98711	113520	105320	40412	45344	50372	1.16182	0.000624135	0.00363297	0.428681	-1.22202	down
pme0170	C8H16N4O3	N-Acetyl-L-Arginine	Amino acids and derivatives	Amino acids and derivatives	155-84-0	3	159510	153250	142180	80786	66271	64763	1.15609	0.000354071	0.00260255	0.4656	-1.10284	down
pme0243	C5H8O4	Glutaric acid	Organic acids	Organic acids	110-94-1	2	575380	762290	794530	162770	263360	310200	1.09526	0.00741514	0.0184082	0.345338	-1.53392	down
pme0278	C7H14N2O4	2,6-Diaminopimelic acid	Amino acids and derivatives	Amino acids and derivatives	583-93-7	2	190010	172610	182510	34006	33929	42674	1.17381	9.06756e-05	0.00125083	0.202904	-2.30113	down
pme0422	C10H10O4	Isoferulic Acid*	Phenolic acids	Phenolic acids	537-73-5	1	8168300	8055800	7481100	2866500	3023100	3068500	1.17691	0.000919666	0.0045588	0.377896	-1.40394	down
pme0534	C6H12O7	Gluconic acid	Others	Saccharides and Alcohols	526-95-4	1	9117900	10438000	9662600	3829800	4172700	3657000	1.17145	0.00151953	0.00622018	0.399045	-1.32538	down
pme1292	C8H8O4	Homogentisic acid	Phenolic acids	Phenolic acids	451-13-8	2	232850	256440	274370	106130	107520	137080	1.14607	0.0010652	0.00489796	0.459275	-1.12257	down
pme1662	C16H14O5	5,4'-Dihydroxy-7-methoxyflavanone (Sakuranetin)	Flavonoids	Flavonoid	2957-21-3	2	40670	36231	31296	10501	8120.2	9568.2	1.1651	0.00715307	0.0179669	0.260538	-1.94044	down
pme1738	C7H9N2O	3-Carbamyl-1-methylpyridinium(1-Methylnicotinamide)	Alkaloids	Alkaloids	1005-24-9	2	35524	43092	44146	19505	19650	19658	1.1595	0.0158177	0.0309757	0.479081	-1.06166	down
pme2006	C9H16O4	Diethyl glutarate	Organic acids	Organic acids	818-38-2	2	22592	27497	29474	9810	6030.7	7356.6	1.14163	0.00360343	0.0110968	0.291559	-1.77814	down
pme2289	C20H30O	Retinol (Vitamin A1)	Others	Vitamin	68-26-8	2	1045100	1043800	1025300	475490	489440	494940	1.17906	4.04241e-07	6.78451e-05	0.468778	-1.09302	down
pme2292	C4H12N2	Putrescine	Alkaloids	Phenolamine	110-60-1	2	213190	407320	248200	78087	64068	46629	1.12141	0.059914	0.0922984	0.217315	-2.20214	down
pme2598	C8H8O4	3,4-Dihydroxybenzeneacetic acid	Phenolic acids	Phenolic acids	102-32-9	2	256820	307880	274380	103760	106380	133870	1.15329	0.00154997	0.0063191	0.409985	-1.28636	down
pme2996	C9H6O3	4-Hydroxycoumarin	Lignans and Coumarins	Coumarins	1076-38-6	1	43346	43121	51583	25297	16104	20852	1.11179	0.00280181	0.009281	0.450945	-1.14898	down
pme3163	C7H15O10P	D-Sedoheptuiose 7-phosphate	Others	Saccharides and Alcohols	2646-35-7	2	1518600	1452200	1449100	360810	381880	298710	1.17332	5.24095e-06	0.000310449	0.235616	-2.08549	down
pme3313	C6H13O9P	D-Fructose 6-phosphate	Others	Saccharides and Alcohols	643-13-0	1	6555000	3852400	5129700	2877000	2012800	2326600	1.05844	0.05934	0.0920729	0.464462	-1.10637	down
pme3382	C6H11NO4	N-Acetyl-L-threonine	Amino acids and derivatives	Amino acids and derivatives	17093-74-2	2	416280	139630	227220	52911	48148	85468	1.04238	0.132436	0.175709	0.238181	-2.06987	down
pmn001380	C9H16O4	Eucommiol	Others	Others	55930-44-4	1	3606000	3787500	3399700	1410200	1374500	1353700	1.17691	0.00212396	0.00773928	0.383427	-1.38298	down
pmn001381	C15H26O9	Eucommioside	Terpenoids	Terpene	-	2	568820	594710	830500	173370	245530	242670	1.13017	0.0261256	0.0456744	0.331775	-1.59172	down
pmn001394	C20H22O9	2,3,5,4'-Tetrahydroxystilbene-2-O-glucoside	Others	Stilbene	-	2	330850	346590	433270	102820	62500	164660	1.07395	0.00400084	0.0118843	0.297089	-1.75103	down
pmn001492	C11H8O3	Ayapin	Lignans and Coumarins	Coumarins	494-56-4	3	1827700	1768000	1821300	697140	730030	722400	1.17894	1.54203e-05	0.000470553	0.396819	-1.33345	down
pmn001671	C23H32O15	Furanofructosyl-α-D-(6-mustard acyl)glucoside	Phenolic acids	Phenolic acids	-	2	191710	180350	244050	87397	98603	68671	1.12415	0.0139016	0.0284236	0.413353	-1.27455	down
pmn001672	C23H32O15	Furanofructosyl-α-D-(3-mustard acyl)glucoside	Phenolic acids	Phenolic acids	-	2	120120	135930	139630	50783	61508	55552	1.16356	0.00149144	0.00618058	0.424189	-1.23722	down
pmn001689	C18H32O4	9-Hydroxy-12-oxo-15(Z)-octadecenoic acid	Lipids	Free fatty acids	-	1	1403000	1476000	1467900	708020	649450	682310	1.17612	2.39945e-05	0.000568174	0.469249	-1.09157	down
pmn001690	C16H24O7	3-Hydroxy-4-isopropylbenzylalcohol-3-O-glucoside	Phenolic acids	Phenolic acids	-	2	283810	243170	232330	116310	87845	146840	1.09302	0.0042702	0.0125734	0.462255	-1.11324	down
pmn001692	C18H19NO5	3-O-Acetylhamayne	Alkaloids	Alkaloids	-	2	43862	45761	28851	6341.2	15395	9057.8	1.08574	0.01711	0.0328185	0.259922	-1.94385	down
pmn001694	C18H34O5	9,10,13-Trihydroxy-11-Octadecenoic Acid	Lipids	Free fatty acids	29907-57-1	1	5423500	5478400	5387400	931050	910500	925150	1.17972	1.41555e-05	0.000470553	0.169848	-2.55769	down
pmn001726	C25H33N3O6	N1-Caffeoyl-N3-dihydrocaffeoyl spermidine	Alkaloids	Phenolamine	-	1	786130	960690	992850	32713	40859	27184	1.17567	0.00515066	0.0143676	0.0367767	-4.76506	down
pmp000001	C16H12O6	Hispidulin (5,7,4'-Trihydroxy-6-methoxyflavone)	Flavonoids	Flavonoid	1447-88-7	1	1753700	1740700	1742500	301140	291000	283400	1.17952	5.90778e-09	2.97457e-06	0.167187	-2.58047	down
pmp000003	C16H12O7	Nepetin (5,7,3',4'-Tetrahydroxy-6-methoxyflavone)	Flavonoids	Flavonoid	520-11-6	1	2403100	2395800	2348500	1030100	1076300	992950	1.17776	4.08792e-06	0.000275005	0.433633	-1.20545	down
pmp000004	C17H14O7	4',5,7-Trihydroxy-3',6-dimethoxyflavone (Jaceosidin)	Flavonoids	Flavonoid	18085-97-7	1	8566500	8814500	8984600	2029100	2169800	2147700	1.17907	7.25071e-05	0.00117766	0.240715	-2.0546	down
pmp000006	C18H16O7	Eupatilin (5,7-Dihydroxy-3',4',6-Trimethoxyflavone)*	Flavonoids	Flavonoid	22368-21-4	2	43738	40616	39939	14891	12337	14205	1.17204	0.000114978	0.00139498	0.333349	-1.58489	down
pmp000548	C16H12O6	Pratensein	Flavonoids	Isoflavones	2284-31-3	2	1806400	1707000	1806500	291550	302010	297910	1.17942	0.00045725	0.00308823	0.167573	-2.57714	down
pmp000550	C22H22O10	Calycosin-7-O-glucoside	Flavonoids	Isoflavones	20633-67-4	2	90995	78658	117080	31986	44428	49144	1.08777	0.0265245	0.0462914	0.437892	-1.19135	down
pmp000566	C16H14O5	Claussequinone	Flavonoids	Flavonoid	35878-39-8	2	63418	51678	85765	11763	10021	14366	1.15417	0.0299307	0.0509965	0.179975	-2.47413	down
pmp000786	C18H16O7	Eupatorin (5,3'-Dihydroxy-6,7,4'-trimethoxyflavone)*	Flavonoids	Flavonoid	855-96-9	2	27172	25973	29133	9395.5	9201.6	9053.2	1.17729	0.0023151	0.00823781	0.336059	-1.57321	down
pmp001012	C17H16O7	6-Hydroxy-1,2,3,7-tetramethoxyxanthone	Others	Xanthone	-	2	236860	255210	251780	64740	62239	59951	1.1785	0.000500182	0.00317594	0.251301	-1.99251	down
pmp001127	C16H12O6	Chrysoeriol	Flavonoids	Flavonoid	491-71-4	2	1780200	1601300	1578500	271860	284290	282860	1.17854	0.00207899	0.00761288	0.169155	-2.56358	down
pmp001179	C36H38N2O9	(E)-2-(4,5-Dihydroxy-2-(3-((4-hydroxyphenethyl)amino)-3-oxopropyl)phenyl)-3-(4-hydroxy-3,5-dimethoxyphenyl)-N-(4-hydroxyphenethyl)acrylamide	Alkaloids	Alkaloids	-	2	17581	17502	19806	11478	8357	6646	1.08163	0.00921704	0.0215029	0.482446	-1.05156	down
pmp001187	C36H36N2O8	1-(Dihydroxyphenyl)-N2,N3-bis(4-hydroxyphenethyl)-(5-8)-dimethoxy-1,2dihydronaphthalene-2,3-dicarboxamide	Alkaloids	Alkaloids	-	1	1771000	1758600	1769200	626270	650060	660730	1.1792	1.0443e-05	0.000420644	0.365566	-1.4518	down
pmp001252	C17H17NO3	p-Coumaroyltyramine	Alkaloids	Phenolamine	36417-86-4	1	3737200	4040700	3550800	286060	317410	299590	1.17895	0.00162216	0.00645659	0.0797144	-3.64902	down
pmp001253	C36H36N2O8	Cannabisin F	Alkaloids	Phenolamine	163136-19-4	1	4480600	4768100	4581200	1236800	1306600	1378900	1.17788	6.58512e-05	0.00111652	0.28361	-1.81802	down
pmp001254	C36H36N2O8	Grossamide	Alkaloids	Alkaloids	80510-06-1	1	13081000	13720000	13072000	4226800	4133500	4222900	1.17923	0.000442421	0.00306915	0.315582	-1.66391	down
Rfmb091	C18H32O3	9S-Hydroxy-10E,12Z-octadecadienoic acid	Lipids	Free fatty acids	15514-85-9	1	8151100	8332200	8084200	3429600	3516700	3625100	1.17869	1.99964e-06	0.000223737	0.4303	-1.21658	down
Zmhn002227	C17H22O10	4-O-Glucosyl-sinapate	Phenolic acids	Phenolic acids	-	1	1329500	1503000	1159700	464280	541900	483360	1.16138	0.0105919	0.0235454	0.373113	-1.42232	down
Zmhp003514	C16H12O6	6,7,8-Tetrahydroxy-5-methoxyflavone	Flavonoids	Flavonoid	-	2	1796900	1839800	1749500	299260	301650	303760	1.17961	0.000295244	0.00234103	0.167961	-2.5738	down
Zmhp004065	C18H16O7	7,8-Dihydroxy-5,6,4'-trimethoxyflavone	Flavonoids	Flavonoid	-	2	45714	40439	38786	11930	14587	11348	1.1663	0.00136398	0.00582002	0.303068	-1.72229	down
Zmyn004676	C18H30O3	17-Hydroxylinolenic acid	Others	Others	-	1	4799400	5462500	5837300	1794100	1382000	1825200	1.16069	0.00202314	0.0074354	0.310655	-1.68661	down
Zmyn005384	C18H36O3	2R-Hydroxyoctadecanoic Acid	Lipids	Free fatty acids	26633-48-7	1	1715800	1794200	1990100	1068200	642860	378490	1.02238	0.0184313	0.0348223	0.379911	-1.39627	down
HJAP006	C23H24O13	Syringetin-7-O-glucoside	Flavonoids	Flavonoid	-	2	51224	44455	39583	201240	214320	217550	1.17377	3.10905e-05	0.000680612	4.68062	2.2267	up
HJAP135	C24H24O12	Pinocembrin-7-O-(6''-O-malonyl)glucoside	Flavonoids	Flavonoid	-	2	75443	72922	88531	669040	672910	695570	1.17789	4.3695e-06	0.000275005	8.60091	3.10449	up
HJN086	C21H22O11	Eriodictyol-3'-O-glucoside	Flavonoids	Dihydroflavone	-	2	74661	87993	64467	184880	231810	209870	1.15245	0.00332916	0.0104438	2.75871	1.46399	up
HJN087	C21H22O10	Naringenin-4'-O-glucoside	Flavonoids	Flavonoid	-	2	38885	30139	32021	76547	68324	61228	1.13613	0.00492253	0.0140028	2.03968	1.02834	up
Hmcn001415	C17H24O10	Majoroside	Others	Others	134140-02-6	2	28103	40193	26936	79869	58247	75774	1.09823	0.0111628	0.0243839	2.24599	1.16735	up
Hmcp001829	C27H30O15	Quercetin-3,7-Di-O-rhamnoside	Flavonoids	Flavonols	28638-13-3	2	9	9	9	10680	7621	5764.1	1.17818	0.0305341	0.0518513	891.3	9.79977	up
Hmcp002316	C21H20O11	Isorhamnetin-3-O-arabinoside	Flavonoids	Flavonols	-	2	29227	23925	33444	78864	82415	103400	1.14983	0.00946252	0.0218488	3.05648	1.61187	up
Hmcp002399	C23H24O13	Limocitrin-3-O-glucoside	Flavonoids	Flavonoid	-	2	36064	39587	45643	241670	212500	218390	1.17485	0.00105763	0.00489796	5.54487	2.47115	up
Hmcp002539	C22H22O11	Isorhamnetin-3-O-rhamnoside	Flavonoids	Flavonols	-	2	16513	14797	15962	152160	145540	148820	1.17923	8.28017e-05	0.00120939	9.44576	3.23967	up
Hmhp007382	C19H18O7	Altisin	Flavonoids	Flavonoid	-	2	9	9	9	784.23	1582.1	375.27	1.15979	0.125202	0.167658	101.541	6.66591	up
Hmjp002337	C10H8O4	Isoscopoletin (6-Hydroxy-7-Methoxycoumarin)	Lignans and Coumarins	Coumarins	776-86-3	2	10262000	9979100	9539200	19338000	22230000	21296000	1.17066	0.0040039	0.0118843	2.11093	1.07788	up
Hmln002189	C24H22O15	Quercetin-3-O-(6''-malonyl)galactoside	Flavonoids	Flavonols	-	1	1949700	2427300	2035800	7870900	7070800	7753000	1.17157	0.000204791	0.00189197	3.53897	1.82333	up
Hmln002199	C23H22O13	Quercetin-3-O-(6''-acetyl)galactoside	Flavonoids	Flavonols	-	1	1549900	1221600	1630700	4043700	6578700	7403000	1.13091	0.0442657	0.0710934	4.09463	2.03373	up
Hmln002806	C16H16O8	5-O-Caffeoylshikimic acid	Phenolic acids	Phenolic acids	180981-12-8	1	876510	855470	1197500	2489700	2530600	2957400	1.14711	0.00120163	0.00528403	2.72325	1.44533	up
Hmln003529	C18H26O10	Benzyl β-primeveroside	Others	Others	130622-31-0	3	32357	27445	25657	155200	134430	186130	1.16897	0.0119446	0.0256683	5.56711	2.47693	up
Hmmp002266	C39H50O23	Apigenin-7-O-rutinoside-4'-O-rutinoside	Flavonoids	Flavonoid	-	2	29580	20560	30604	64265	65965	55659	1.12204	0.00148068	0.00618058	2.3022	1.20301	up
Hmmp002984	C33H53NO6	γ-Chaconine	Alkaloids	Alkaloids	511-36-4	2	40054	30876	36628	212270	239310	207480	1.17428	0.00164074	0.0064855	6.12748	2.61529	up
Hmqp006235	C26H46NO7P	LysoPC 18:4	Lipids	LPC	-	2	16158	13699	10981	86266	108940	102850	1.16951	0.00453358	0.0131187	7.2985	2.8676	up
Hmtn001302	C13H16O8	Glucosyloxybenzoic acid	Phenolic acids	Phenolic acids	-	1	4860300	5284700	4988400	17962000	17609000	18339000	1.17865	6.80165e-06	0.000346578	3.56232	1.83282	up
Hmyp002315	C15H10O7	3,5,7,4'-Tetrahydroxy-Coumaronochromone	Others	Others	-	1	264040	172260	193130	560140	573510	585840	1.14433	0.00366659	0.0112227	2.73182	1.44986	up
Lmbn001754	C7H12O5	3-Isopropylmalic Acid*	Organic acids	Organic acids	921-28-8	1	2882200	3231500	3202700	7156200	6959800	7364300	1.17431	1.52763e-05	0.000470553	2.30564	1.20517	up
Lmbn002862	C7H6O3	3-Hydroxybenzoic Acid	Organic acids	Organic acids	99-06-9	1	13725000	14556000	14624000	30371000	26929000	31834000	1.16709	0.00700255	0.0177621	2.07747	1.05483	up
Lmbp002336	C27H30O16	Quercetin-3-O-(2''-O-rhamnosyl)galactoside	Flavonoids	Flavonols	-	2	69052	61070	59404	167140	174340	162900	1.17364	2.17854e-05	0.000535071	2.66127	1.41212	up
Lmbp002962	C10H8O5	Isofraxetin	Lignans and Coumarins	Coumarins	50656-75-2	2	87576	86908	85883	1303800	1020100	1186700	1.17801	0.00572125	0.0155062	13.4833	3.7531	up
Lmcn009539	C19H34O2	E,E,Z-1,3,12-Nonadecatriene-5,14-diol	Lipids	Free fatty acids	-	1	1049600	1025600	1230400	2281400	2374500	2347300	1.16585	0.00072449	0.00390012	2.11859	1.0831	up
Lmgp004474	C27H30O14	Genistein-7-O-galactoside-rhamnose	Flavonoids	Isoflavones	-	2	9414.8	13272	9450	125400	92518	131670	1.16946	0.0121984	0.0258063	10.8781	3.44336	up
Lmhn004756	C23H20O10	Cinnamoylferuloyltartaric acid	Phenolic acids	Phenolic acids	-	2	7518300	7482500	7377700	18523000	18932000	18705000	1.17956	1.88636e-05	0.000510196	2.50955	1.32743	up
Lmhp001461	C11H20N2O3	L-Prolyl-L-Leucine	Amino acids and derivatives	Amino acids and derivatives	52899-07-7	2	158330	212790	139800	431030	341630	459660	1.11474	0.00778011	0.0190622	2.41196	1.27021	up
Lmhp007836	C21H38NO7P	LysoPE 16:3	Lipids	LPE	-	2	4989.6	2406.1	3095.3	10566	14887	13344	1.11293	0.00578815	0.0155431	3.69812	1.88679	up
Lmhp008440	C20H40NO7P	LysoPE 15:1	Lipids	LPE	-	2	1530.8	881.07	2053	6013.4	4251.8	4519.2	1.0825	0.00976361	0.0223454	3.31127	1.72739	up
Lmhp008589	C23H42NO7P	LysoPE 18:3(2n isomer)	Lipids	LPE	-	1	354670	328060	346760	1440000	1460100	1446700	1.17916	1.10732e-07	2.78768e-05	4.22228	2.07802	up
Lmhp008718	C25H48NO7P	LysoPC 17:2	Lipids	LPC	-	3	161480	160020	160320	394690	390950	396100	1.17971	1.12907e-05	0.000437297	2.45266	1.29435	up
Lmhp008801	C23H42NO7P	LysoPE 18:3	Lipids	LPE	-	1	378090	380750	336040	1227600	1255800	1229700	1.17708	5.63189e-06	0.000315073	3.39133	1.76185	up
Lmhp008885	C20H42NO7P	LysoPE 15:0(2n isomer)	Lipids	LPE	-	2	7065.4	7962.7	4642.8	15759	16767	18255	1.11412	0.00157317	0.00638785	2.58153	1.36823	up
Lmhp008924	C27H50NO7P	LysoPC 19:3	Lipids	LPC	-	2	5598.1	7774.8	3526.1	15095	13769	13610	1.06471	0.0116447	0.0252178	2.5134	1.32964	up
Lmhp009187	C20H42NO7P	LysoPE 15:0	Lipids	LPE	-	2	34866	29018	37753	91516	95896	89813	1.16518	0.000105078	0.00132267	2.7276	1.44763	up
Lmhp009526	C27H46O9	2-α-Linolenoyl-glycerol-1-O-glucoside	Lipids	Glycerol ester	-	1	11991	11896	13457	24588	27836	24525	1.16498	0.00214914	0.00778266	2.06055	1.04303	up
Lmhp009590	C25H50NO7P	LysoPC 17:1	Lipids	LPC	-	1	523400	485290	474530	990320	1023800	1080800	1.17313	0.000293176	0.00234103	2.08662	1.06117	up
Lmhp009769	C22H44NO7P	LysoPE 17:1	Lipids	LPE	-	2	14295	13754	12422	36580	39000	39632	1.17469	9.95852e-05	0.00132042	2.84678	1.50933	up
Lmhp009773	C27H46O9	1-α-Linolenoyl-glycerol-3-O-glucoside	Lipids	Glycerol ester	-	1	23234	29332	19895	56931	59132	68922	1.13922	0.00169812	0.00662332	2.55289	1.35213	up
Lmhp009802	C25H46NO7P	LysoPE 20:3(2n isomer)	Lipids	LPE	-	2	4133.1	5267.4	4801.5	14102	15378	14307	1.16927	5.56611e-05	0.00103798	3.08316	1.62441	up
Lmhp009890	C28H52NO7P	LysoPC 20:3	Lipids	LPC	1199257-41-4	2	57474	53051	60954	161090	155920	165720	1.17559	1.32502e-05	0.000460101	2.8151	1.49318	up
Lmhp010040	C25H46NO7P	LysoPE 20:3	Lipids	LPE	-	2	3906.6	5248.8	4992.8	16278	16279	14185	1.16304	0.000598616	0.00358642	3.30374	1.7241	up
Lmhp010514	C25H48NO7P	LysoPE 20:2(2n isomer)	Lipids	LPE	-	2	1910.6	2256.9	1697.9	4342.1	5789.7	8914	1.09723	0.0806893	0.116568	3.24714	1.69917	up
Lmhp010515	C25H52NO7P	LysoPC 17:0(2n isomer)	Lipids	LPC	-	1	681290	730990	702580	3396400	3570300	3472300	1.17916	0.00012301	0.00145731	4.93602	2.30335	up
Lmhp010757	C25H48NO7P	LysoPE 20:2	Lipids	LPE	-	2	4196.6	4288.7	3740.2	8663.8	11099	12012	1.15046	0.0202701	0.0371127	2.59906	1.37799	up
Lmhp010908	C27H54NO7P	LysoPC 19:1	Lipids	LPC	-	1	447030	447400	418260	1342900	1405500	1425900	1.17828	0.000149924	0.00157264	3.17996	1.66901	up
Lmhp011549	C28H56NO7P	LysoPC 20:1	Lipids	LPC	-	2	79064	84530	77260	154120	164490	184520	1.16461	0.00744007	0.0184082	2.08894	1.06277	up
Lmjp002596	C26H28O16	Quercetin-3-O-sambubioside	Flavonoids	Flavonols	83048-35-5	3	120940	163820	138380	293810	297890	326830	1.1469	0.000613945	0.00359443	2.17075	1.11819	up
Lmjp002764	C11H10O5	Umckalin (7-hydroxy-5,6-dimethoxycoumarin)	Lignans and Coumarins	Coumarins	43053-62-9	2	52708	75114	57411	195830	172820	198970	1.15568	0.000345086	0.00256319	3.06436	1.61558	up
Lmln001951	C26H28O16	Quercetin-3-O-(6''-O-arabinosyl)glucoside	Flavonoids	Flavonols	-	2	9024.3	14252	9031.3	16230	22637	28288	1.00773	0.0599435	0.0922984	2.07861	1.05562	up
Lmlp005572	C21H20O10	Galangin-7-O-glucoside	Flavonoids	Flavonoid	-	2	27878	18266	19089	92787	63188	87086	1.13871	0.0149041	0.0297121	3.72604	1.89764	up
Lmlp006175	C21H22O10	Isosalipurposide (Phlorizin Chalcone)	Flavonoids	Chalcones	4547-85-7	2	225650	189850	187520	696700	734620	767200	1.17371	0.000103892	0.00132267	3.64585	1.86625	up
Lmmp002080	C11H16N2O	N-(4-Aminobutyl)benzamide	Alkaloids	Phenolamine	5692-23-9	2	857960	888600	905810	2011500	1925400	1975400	1.17826	2.71789e-05	0.000622027	2.22906	1.15644	up
Lmmp002796	C27H30O17	Gossypetin-3-O-rutinoside	Flavonoids	Flavonols	-	2	177720	168640	157900	399390	393640	379040	1.17516	1.2017e-05	0.000448191	2.32434	1.21682	up
Lmmp002963	C28H32O16	6-C-Methylquercetin-3-O-rutinoside	Flavonoids	Flavonols	-	2	24536	17038	27002	39535	56047	50354	1.07336	0.0159891	0.0312035	2.12809	1.08956	up
Lmmp003817	C24H22O14	Kaempferol-3-O-(6''-malonyl)glucoside	Flavonoids	Flavonols	-	2	1293900	1322400	1343300	2827600	3168800	2851200	1.17441	0.00401256	0.0118843	2.23447	1.15993	up
Lmnp002413	C27H30O15	Luteolin-6-C-rhamnoside-7-O-glucoside	Flavonoids	Flavonoid carbonoside	-	2	12430	5478.5	11719	34542	33306	27983	1.07981	0.00185174	0.00699972	3.23453	1.69356	up
Lmqn000780	C17H27N3O17P2	Uridine 5'-diphospho-N-acetylglucosamine	Alkaloids	Alkaloids	528-04-1	2	17279	11831	12549	60098	53440	62819	1.16223	0.000486595	0.00314103	4.23335	2.0818	up
Lmrn001951	C9H10O4	(S)-2-Hydroxy-3-(4-Hydroxyphenyl)Propanoic Acid	Phenolic acids	Phenolic acids	23508-35-2	2	9	9	9	111270	39741	59898	1.17715	0.0807991	0.116568	7811.44	12.9314	up
Lmsp003161	C33H40O20	Kaempferol-3-O-sophoroside-7-O-rhamnoside	Flavonoids	Flavonols	-	2	81614	70218	65713	146100	151170	166670	1.15724	0.000642593	0.0036401	2.13262	1.09262	up
Lmtn002324	C19H28O11	Benzyl-(2''-O-glucosyl)glucoside	Phenolic acids	Phenolic acids	-	2	9295	16342	9787.7	47740	56565	63906	1.14401	0.0038864	0.0117174	4.74841	2.24744	up
Lmtp004044	C26H28O16	Quercetin-3-O-apiosyl(1→2)galactoside	Flavonoids	Flavonols	-	3	102330	108670	112230	327710	282900	314250	1.17418	0.00310862	0.00993771	2.86131	1.51667	up
Lmyp005841	C21H20O9	Chrysin-7-O-glucoside	Flavonoids	Flavonoid	31025-53-3	2	8209	11609	7605.4	21445	24941	31936	1.11965	0.0198232	0.0365729	2.85603	1.51401	up
Lmyp006706	C15H20O2	Nicosesquiterpene A	Terpenoids	Sesquiterpenoids	-	2	123020	102790	111430	813410	1065900	1058300	1.17439	0.00877001	0.0209275	8.71074	3.1228	up
mws0045	C21H20O11	Quercetin-3-O-rhamnoside(Quercitrin)	Flavonoids	Flavonols	522-12-3	2	425350	433930	436360	1148000	1128200	1056100	1.17794	0.0014816	0.00618058	2.57193	1.36285	up
mws0047	C27H30O14	Apigenin-7-O-neohesperidoside (Rhoifolin)	Flavonoids	Flavonoid	17306-46-6	2	14718	12143	17199	115850	106030	97898	1.17248	0.00174643	0.00673815	7.25778	2.85953	up
mws0124	C13H14N2O3	N-(3-Indolylacetyl)-L-alanine	Amino acids and derivatives	Amino acids and derivatives	57105-39-2	3	81013	87449	90150	186100	168770	182000	1.17154	0.000554319	0.00338302	2.07597	1.05378	up
mws0206	C4H8O3	2-Hydroxybutyric Acid*	Organic acids	Organic acids	3347-90-8	2	9	9	9	36655	48853	32804	1.17929	0.0147203	0.0294699	4381.93	12.0973	up
mws0221	C6H12N2O4S2	L-Cystine	Amino acids and derivatives	Amino acids and derivatives	56-89-3	2	8701.5	12275	13563	23296	27588	23283	1.10461	0.00294159	0.00955542	2.14731	1.10253	up
mws0281	C6H8O7	Citric Acid	Organic acids	Organic acids	77-92-9	1	3863300	3573800	3101400	9172700	9834300	9996900	1.16883	5.8541e-05	0.00107183	2.75218	1.46058	up
mws0574	C4H8O3	2-Hydroxyisobutyric acid*	Organic acids	Organic acids	594-61-6	2	9	9	9	30676	38716	36551	1.17958	0.00459651	0.0132627	3923.81	11.938	up
mws0677	C12H14N2O2	N-Acetyl-5-hydroxytryptamine	Alkaloids	Alkaloids	1210-83-9	2	154320	124560	181740	371040	346240	401110	1.14145	0.000669721	0.0037159	2.42801	1.27977	up
mws0789	C15H12O4	Pinocembrin (Dihydrochrysin)	Flavonoids	Dihydroflavone	480-39-7	1	28386	25321	25240	118550	117450	121750	1.17813	1.01875e-06	0.000146555	4.53152	2.18	up
mws0874	C10H14N5O7P	3'-Adenylic Acid	Nucleotides and derivatives	Nucleotides and derivatives	84-21-9	1	12647	6826.5	5840.5	17463	18579	15775	1.00154	0.0395499	0.0649703	2.04697	1.03349	up
mws0884	C10H12N5O6P	Cyclic 3',5'-Adenylic acid	Nucleotides and derivatives	Nucleotides and derivatives	60-92-4	1	16544	22989	22726	58893	42371	55536	1.12363	0.0140626	0.0284931	2.51851	1.33257	up
mws1014	C10H8O5	Fraxetin (7,8-Dihydroxy-6-methoxycoumarin)	Lignans and Coumarins	Coumarins	574-84-5	2	409320	408890	408440	1131100	1370400	1562400	1.16521	0.0169588	0.0325915	3.31301	1.72814	up
mws1077	C16H18O9	Scopoletin-7-O-glucoside (Scopolin)	Lignans and Coumarins	Coumarins	531-44-2	2	2082500	2478900	2357800	5140900	5383400	4935700	1.16786	8.84662e-05	0.0012373	2.23436	1.15986	up
mws1138	C24H26N2O13	Betanin (Betanidin-5-O-glucoside)	Alkaloids	Alkaloids	7659-95-2	2	618260	675110	705370	2023700	2115700	2097000	1.17667	3.40347e-06	0.000263638	3.12017	1.64162	up
mws1565	C17H24O10	Geniposide	Terpenoids	Monoterpenoids	24512-63-8	3	674360	582290	557650	1113600	1064100	1492900	1.11461	0.037455	0.0620348	2.02315	1.0166	up
mws1584	C25H24O12	1,3-O-Dicaffeoylquinic Acid (Cynarin)	Phenolic acids	Phenolic acids	30964-13-7	1	3621500	4304600	3384500	7978300	7495500	7154800	1.15114	0.000547501	0.00336179	2.00065	1.00047	up
mws2118	C21H24O10	Phloretin-2'-O-glucoside (Phlorizin)	Flavonoids	Chalcones	60-81-1	1	304970	281570	294730	857800	766560	755020	1.17474	0.0030858	0.00989619	2.69994	1.43293	up
mws2209	C21H20O11	Kaempferol-3-O-glucoside (Astragalin)*	Flavonoids	Flavonols	480-10-4	2	2214900	1999500	1736800	4172000	4662000	4434500	1.1585	0.000249671	0.00207784	2.22955	1.15675	up
MWSslk113	C12H10O3	6-Methoxy-2-naphthoic acid	Organic acids	Organic acids	2471-70-7	3	101280	108760	145780	290640	178700	257340	1.04677	0.0492698	0.0780105	2.04227	1.03017	up
pma0825	C24H22O12	Chrysin-7-O-(6''-malonyl)glucoside	Flavonoids	Flavonoid	-	2	41380	51360	36494	145080	148240	126060	1.1592	0.000731312	0.00390012	3.24512	1.69827	up
pma3101	C11H14NO6+	Nicotinate D-ribonucleoside	Others	Vitamin	17720-18-2	2	703060	758490	838990	1857600	1440100	1394400	1.13188	0.0259793	0.0454976	2.03956	1.02826	up
pmb0496	C15H22N4O3	N-Feruloylagmatine	Alkaloids	Phenolamine	-	2	129370	166670	127210	266910	266390	341240	1.11998	0.0126774	0.0265409	2.06625	1.04701	up
pmb0624	C27H30O16	Isoorientin-7-O-glucoside	Flavonoids	Flavonoid carbonoside	-	2	389590	393840	344140	790370	780490	851520	1.16934	0.000179078	0.00174586	2.14832	1.10321	up
pmb0639	C33H40O20	Apigenin-8-C-glucoside-7-O-Sophoroside	Flavonoids	Flavonoid carbonoside	-	2	137020	127350	137180	241220	272390	290930	1.16226	0.00883483	0.0210127	2.00359	1.00258	up
pmb0686	C24H24O14	Eriodictyol-7-O-(6''-malonyl)glucoside	Flavonoids	Dihydroflavone	-	2	30170	34013	34935	79265	99341	63593	1.12673	0.0416059	0.0676852	2.44354	1.28897	up
pmb0691	C33H40O20	Isoorientin-7-O-(2''-rhamnosyl)glucoside	Flavonoids	Flavonoid carbonoside	-	2	4286	6537.6	6029.3	9936.1	11230	13799	1.08062	0.016303	0.0316932	2.07472	1.05292	up
pmb0706	C30H32O20	Quercetin-3-O-(6''-malonyl)glucosyl-5-O-glucoside	Flavonoids	Flavonols	-	2	19779	22974	22416	44068	46985	53310	1.16034	0.00548728	0.0149748	2.21521	1.14744	up
pmb0854	C26H48NO7P	LysoPC 18:3	Lipids	LPC	-	1	14882000	14522000	14706000	32314000	30218000	31271000	1.17806	0.00100587	0.00475689	2.12657	1.08853	up
pmb0874	C23H44NO7P	LysoPE 18:2(2n isomer)	Lipids	LPE	-	2	777400	819200	822500	1912700	2036300	2086100	1.17689	0.000919016	0.0045588	2.49477	1.31891	up
pmb0876	C21H44NO7P	LysoPE 16:0	Lipids	LPE	53862-35-4	1	2346600	2271300	2174700	5876200	6280300	6340600	1.17725	0.000490153	0.00314385	2.72313	1.44526	up
pmb0881	C23H44NO7P	LysoPE 18:2	Lipids	LPE	-	2	535760	581060	534340	1132800	1239400	1282400	1.17176	0.00198188	0.00733734	2.21335	1.14623	up
pmb0883	C23H48NO7P	LysoPE 18:0	Lipids	LPE	69747-55-3	2	272250	259090	272480	758730	766910	708400	1.1778	0.000858635	0.00441255	2.77928	1.47471	up
pmb1096	C8H7N	Indole	Alkaloids	Plumerane	120-72-9	2	39303	49899	55047	126270	198070	196470	1.13532	0.0298866	0.0509965	3.61049	1.8522	up
pmb2260	C23H46NO7P	LysoPC 15:1	Lipids	LPC	-	2	42277	47373	40752	201250	198720	197000	1.17762	2.61805e-06	0.000239671	4.57792	2.19469	up
pmb2406	C25H52NO7P	LysoPC 17:0	Lipids	LPC	50930-23-9	1	1577800	1564400	1601700	5070900	5081300	5098400	1.17968	5.84448e-09	2.97457e-06	3.21478	1.68472	up
pmb2591	C13H14N2O3	N-Acetyl-L-Tryptophan	Amino acids and derivatives	Amino acids and derivatives	1218-34-4	1	10538000	10629000	9120400	25167000	27786000	31538000	1.16478	0.00712428	0.0179669	2.78964	1.48008	up
pmb2936	C28H32O14	Disinapoyl glucoside	Phenolic acids	Phenolic acids	-	2	12317	12451	14177	90108	84058	93079	1.17791	0.000745084	0.00394894	6.86211	2.77865	up
pmb3000	C24H24O12	Chrysoeriol-7-O-(6''-acetyl)glucoside	Flavonoids	Flavonoid	-	2	78555	70474	88564	206040	199860	156370	1.14339	0.0131563	0.0271484	2.36653	1.24277	up
pmb3059	C19H28O18	Quinic acid O-di-glucuronic acid	Organic acids	Organic acids	-	2	26118	15674	23071	60534	70548	82042	1.1319	0.00611618	0.0161653	3.28576	1.71623	up
pmb3101	C7H12O5	2-Isopropylmalic Acid*	Organic acids	Organic acids	49601-06-1	1	3753100	3633900	3714700	8170300	7788300	7496000	1.17685	0.00170352	0.00662332	2.1127	1.07909	up
pmb3317	C16H20O10	Quinacyl syringic acid	Phenolic acids	Phenolic acids	-	2	1038600	745470	705020	1662100	2223300	2063100	1.11715	0.00715466	0.0179669	2.38983	1.25691	up
pmd0146	C28H54NO7P	LysoPC 20:2(2n isomer)	Lipids	LPC	-	2	110960	104320	107490	236170	246950	242580	1.17803	1.93916e-05	0.000510196	2.24835	1.16887	up
pmd0160	C21H44NO7P	LysoPE 16:0(2n isomer)	Lipids	LPE	-	1	465530	518810	480660	1254400	1245800	1317700	1.17627	2.42616e-05	0.000568174	2.60608	1.38188	up
pme0014	C5H9NO4	L-Glutamic acid	Amino acids and derivatives	Amino acids and derivatives	56-86-0	1	2802600	3365900	2973900	5888000	6420600	6475300	1.16262	0.000231261	0.00202504	2.05459	1.03885	up
pme0230	C10H13N5O4	Adenosine	Nucleotides and derivatives	Nucleotides and derivatives	58-61-7	1	862810	779840	750070	2486500	2306000	2463900	1.17542	8.29588e-05	0.00120939	3.0327	1.6006	up
pme1201	C15H14O5	Phloretin	Flavonoids	Chalcones	60-82-2	3	5971.9	4837.4	5190.1	10535	10723	12581	1.15134	0.00399821	0.0118843	2.11502	1.08067	up
pme1474	C11H15N5O3S	5'-Deoxy-5'-(methylthio)adenosine	Nucleotides and derivatives	Nucleotides and derivatives	2457-80-9	1	72017	84918	76317	266930	245090	277760	1.17392	0.000833103	0.00432441	3.38595	1.75956	up
pme1540	C28H32O16	Isorhamnetin-3-O-neohesperidoside	Flavonoids	Flavonols	55033-90-4	2	34206	34839	30369	55396	76309	67574	1.13023	0.0266112	0.0463625	2.00454	1.00327	up
pme1654	C12H18O3	Jasmonic acid	Organic acids	Organic acids	77026-92-7	2	23480	24074	20811	61462	63002	64174	1.17478	1.02393e-05	0.000420644	2.75928	1.46429	up
pme1974	C3H4O3	Pyruvic acid	Organic acids	Organic acids	127-17-3	2	24135	9008.4	19747	77647	68074	82582	1.09664	0.000710484	0.00388835	4.31653	2.10987	up
pme2244	C11H11NO2	3-Indolepropionic acid	Alkaloids	Plumerane	830-96-6	2	21468	23601	20658	48038	40399	45528	1.16073	0.00446332	0.0129901	2.0382	1.0273	up
pmn001518	C13H16O10	1-O-Galloyl-D-glucose*	Tannins	Tannin	58511-73-2	1	724960	688550	615840	1347100	1583700	1430600	1.16178	0.00262336	0.00877648	2.14916	1.10377	up
pmn001587	C18H24O12	Asperulosidic acid	Terpenoids	Monoterpenoids	25368-11-0	2	16750	23448	10339	86984	81693	97471	1.13478	0.000344057	0.00256319	5.2664	2.39682	up
pmn001642	C23H20O13	Kaempferol-3-O-(2''-O-acetyl)glucuronide	Flavonoids	Flavonols	-	1	190400	165390	143540	370140	453470	363370	1.14473	0.00674392	0.0173243	2.37715	1.24923	up
pmn001669	C12H14O5	Methyl sinapate	Phenolic acids	Phenolic acids	20733-94-2	3	8532.5	6915.2	6376.8	22555	23148	19305	1.15932	0.00159221	0.00639309	2.97867	1.57467	up
pmp000087	C13H16O6	2-Feruloyl-sn-glycerol*	Phenolic acids	Phenolic acids	-	1	380420	436300	233560	755920	781840	762050	1.0698	0.0190384	0.035569	2.18971	1.13074	up
pmp000126	C27H30O16	Luteolin-6,8-di-C-glucoside	Flavonoids	Flavonoid carbonoside	29428-58-8	2	357310	388520	417790	880370	795530	891030	1.16742	0.000639205	0.0036401	2.20599	1.14142	up
pmp000589	C24H22O15	Quercetin-7-O-(6''-malonyl)glucoside	Flavonoids	Flavonols	-	2	1194900	1268200	1134800	3463100	3690700	3639500	1.17698	5.52891e-05	0.00103798	2.99989	1.58491	up
pmp000596	C27H30O17	Quercetin-3-O-(2''-O-galactosyl)glucoside	Flavonoids	Flavonols	56782-99-1	1	7533.8	11189	10655	47464	34656	58440	1.14387	0.0298828	0.0509965	4.78457	2.25839	up
pmp000789	C19H18O8	Casticin (5,3'-Dihydroxy-3,6,7,4'-Tetramethoxyflavone)	Flavonoids	Dihydroflavone	479-91-4	2	6835.2	8982.9	6818.6	22889	20101	27358	1.15075	0.0106853	0.0236487	3.1077	1.63585	up
pmp001105	C33H40O20	Kaempferol-3-O-neohesperidoside-7-O-glucoside	Flavonoids	Flavonols	-	2	64880	65485	70501	148210	155350	144430	1.1756	0.000144829	0.00155401	2.23029	1.15723	up
pmp001244	C14H20NO4+	Caffeoylcholine	Alkaloids	Alkaloids	87189-10-4	2	3129900	3260300	3326400	11871000	10739000	12463000	1.17656	0.0032245	0.0101917	3.6096	1.85184	up
pmp001259	C28H47NO8	5,8,11,14-Pentadecanoamide	Lipids	Free fatty acids	-	3	244280	268710	247070	503570	504970	569870	1.16844	0.00302659	0.00977025	2.07669	1.05429	up
Smpn009230	C30H48O5	2α,3α,23-trihydroxyolean-12-en-28-oic acid	Terpenoids	Triterpene	-	2	9	9	9	14256	7239.2	5599.2	1.17593	0.0767459	0.111939	1003.5	9.97082	up
Zmcp003989	C27H30O15	Kaempferol-3-O-rhamnosyl(1→2)glucoside	Flavonoids	Flavonoid	-	1	18477	20144	23691	45830	45488	47988	1.16012	0.000694187	0.00381992	2.23562	1.16068	up
Zmdp004112	C24H22O13	Genistein-7-O-(6''-malonyl)glucoside	Flavonoids	Isoflavones	-	2	135720	140820	117090	596230	663650	623020	1.17576	0.000482093	0.00313205	4.78343	2.25804	up
Zmgn001448	C7H12O5	2-Propylmalic Acid*	Organic acids	Organic acids	-	1	3175800	3500300	3472400	7376300	7148000	7814300	1.1735	0.000322224	0.00245818	2.20117	1.13827	up
Zmhn001358	C13H16O8	4-O-Glucosyl-4-hydroxybenzoic acid	Phenolic acids	Phenolic acids	-	1	4577600	4691100	4869400	16419000	17584000	17590000	1.17854	0.000601891	0.00358642	3.64922	1.86759	up
Zmhn001926	C13H16O8	1-O-Salicyl-D-glucose	Phenolic acids	Phenolic acids	60517-74-0	1	4686800	5035300	4776200	17287000	15362000	17910000	1.17581	0.00352955	0.0109699	3.48724	1.80208	up
Zmhn002508	C21H28O12	4-p-Cumaroyl-rhamnosyl-(1→6)-D-glucose	Phenolic acids	Phenolic acids	-	2	72227	90812	85871	321420	391100	324930	1.16963	0.00512808	0.0143444	4.16797	2.05935	up
Zmjn003398	C12H20O4	2-Dodecenedioic acid	Lipids	Free fatty acids	6402-36-4	1	30265	35462	35656	84731	92473	89679	1.17089	6.61011e-05	0.00111652	2.63242	1.39639	up
Zmln002252	C10H8O6	Sideretin (5,7,8-Trihydroxy-6-methoxycoumarin)	Lignans and Coumarins	Coumarins	-	3	98023	67372	43713	171710	148140	224520	1.04283	0.0192241	0.0357968	2.6033	1.38034	up
Zmyn000453	C6H8O7	Isocitric Acid	Organic acids	Organic acids	320-77-4	3	4171800	3931800	4166300	12490000	12421000	15654000	1.16953	0.0121899	0.0258063	3.30606	1.72511	up

## Sheet: G5
Index	Formula	Compounds	Class I	Class II	CAS	Level	B2F-XS-1	B2F-XS-2	B2F-XS-3	BOH-XS-1	BOH-XS-2	BOH-XS-3	VIP	p_value	FDR	Fold_Change	Log2FC	Type
HJAP006	C23H24O13	Syringetin-7-O-glucoside	Flavonoids	Flavonoid	-	2	36691	53450	55384	23079	16809	21310	1.23523	0.0323687	0.0887981	0.420533	-1.24971	down
HJAP050	C19H21NO5	N-Feruloyl-3-methoxytyramine	Alkaloids	Phenolamine	78510-19-7	1	1513000	1423800	1514900	526500	560720	499100	1.31668	5.90307e-05	0.0039826	0.35634	-1.48867	down
HJAP057	C17H14O6	Dihydroxy-dimethoxyflavone	Flavonoids	Flavonoid	-	2	841.27	864.63	439.33	9	9	9	1.31399	0.03616	0.093553	0.0125861	-6.31203	down
Hmjp005906	C19H21NO5	N-Trans-Feruloyl-3'-O-methyldopamine	Alkaloids	Alkaloids	-	1	1510700	1413600	1509800	499300	522790	529030	1.31869	0.000525701	0.0124267	0.349816	-1.51533	down
Hmmp002150	C19H19NO5	3,5-Bis(3-methoxy-4-hydroxyphenyl)-2,3-dihydro-2(1H)-pyridinone	Alkaloids	Alkaloids	-	2	721180	560290	718800	231050	211900	274570	1.28936	0.00895692	0.0421339	0.358712	-1.4791	down
Hmqn002118	C9H6O3	7-Hydroxycoumarin	Lignans and Coumarins	Coumarins	93-35-6	2	433970	385820	391190	929900	759280	901620	1.29681	0.0086627	0.0413911	2.13942	1.09722	up
Hmyp007396	C37H68NO9P	PC(oxo-11:0/18:2)	Lipids	PC	-	1	28041	29471	34547	16271	13584	13111	1.28356	0.00545075	0.0328211	0.466722	-1.09936	down
Lmbn002862	C7H6O3	3-Hydroxybenzoic Acid	Organic acids	Organic acids	99-06-9	1	9002900	8095800	9273100	2518200	2366000	2360500	1.31707	0.00263026	0.0223683	0.274714	-1.864	down
Lmcp007240	C19H18O6	5,6,7,4'-Tetramethoxyflavone	Flavonoids	Flavonoid	1168-42-9	2	15788	14280	15737	3655.8	5257.3	4557.6	1.29988	9.39612e-05	0.00491891	0.294088	-1.76568	down
Lmhp001461	C11H20N2O3	L-Prolyl-L-Leucine	Amino acids and derivatives	Amino acids and derivatives	52899-07-7	2	282030	270570	239770	106720	142990	116190	1.27957	0.00113722	0.0171771	0.461779	-1.11472	down
Lmhp009464	C22H44NO7P	LysoPE 17:1(2n isomer)	Lipids	LPE	-	2	16452	13439	20107	5616.4	9345.8	8201.7	1.18403	0.0246097	0.0754698	0.463297	-1.10999	down
Lmlp006175	C21H22O10	Isosalipurposide (Phlorizin Chalcone)	Flavonoids	Chalcones	4547-85-7	2	264670	272620	303970	119890	129840	142410	1.30189	0.00142836	0.0182942	0.466134	-1.10118	down
Lmmn004912	C16H12O7	3-O-Methylquercetin	Flavonoids	Flavonols	1486-70-0	1	438240	477780	441140	1225000	1320700	1271300	1.31745	0.000176331	0.00722939	2.81249	1.49185	up
Lmnp002584	C28H32O16	Hispidulin-8-C-(2''-O-glucosyl)glucoside	Flavonoids	Flavonoid carbonoside	-	2	7635800	7275400	6714500	16691000	14487000	16246000	1.30669	0.00238375	0.021515	2.19295	1.13287	up
Lmsn011830	C30H46O5	2α,19α-Dihydroxy-3-oxours-12-en-28-oic acid	Terpenoids	Triterpene	176983-21-4	2	28934	32535	31224	73510	67471	66845	1.31221	0.000591241	0.0127233	2.24209	1.16484	up
Lmsp003729	C27H30O17	Myricetin-3-O-rutinoside*	Flavonoids	Flavonols	-	1	386190	274390	174050	110530	132900	97781	1.14179	0.11148	0.197234	0.408817	-1.29047	down
Lmyp001840	C10H12N2O	6-Hydroxy-N-methylmyosmine	Alkaloids	Alkaloids	68104-57-4	1	841360	818870	653640	2131300	1950600	2038400	1.30138	9.72116e-05	0.00491891	2.64505	1.40329	up
Lmyp008093	C13H22O	Solanone	Others	Others	1937-54-8	2	1512300	1606700	1488200	3985100	4052700	3801000	1.31788	0.000123235	0.00593875	2.56963	1.36156	up
Lmzn001582	C18H28O9	5'-Glucosyloxyjasmanic acid	Phenolic acids	Phenolic acids	-	2	49578	37027	56289	116980	106410	133860	1.26417	0.00279338	0.0228797	2.5001	1.32199	up
MA10039641	C12H22O11	Lactobiose	Others	Saccharides and Alcohols	63-42-3	1	836360	916820	571720	2322900	1426300	1412700	1.15483	0.0752536	0.14962	2.22027	1.15073	up
MA10074217	C9H7NO	4-Hydroxyquinoline	Alkaloids	Quinoline alkaloids	611-36-9	2	57464	66240	61781	162040	161150	154370	1.31493	1.0175e-05	0.00323893	2.57466	1.36438	up
ML10171848	C5H8O5	D-Arabinono-1,4-lactone	Others	Saccharides and Alcohols	2782-09-4	2	314370	225700	202470	538920	570490	639680	1.256	0.00189562	0.0198936	2.35555	1.23606	up
mws0103	C9H7NO	Indole-3-carboxaldehyde	Alkaloids	Plumerane	487-89-8	1	701800	743510	721720	1842800	1844600	1741500	1.31865	0.000294877	0.00921526	2.50523	1.32494	up
mws0216	C5H9NO3	Trans-4-Hydroxy-L-proline	Amino acids and derivatives	Amino acids and derivatives	51-35-4	2	3436000	2603100	3615100	2083400	1743000	838210	1.05356	0.0278341	0.080251	0.483169	-1.0494	down
mws0237	C9H16O4	Azelaic acid	Organic acids	Organic acids	123-99-9	1	184170	211250	177760	515490	512320	594980	1.30789	0.00249117	0.0217864	2.8312	1.50142	up
mws0346	C9H10O3	3-(3-Hydroxyphenyl)-propionic acid	Organic acids	Organic acids	621-54-5	1	3712.9	2886.7	2583.8	9	9	9	1.31976	0.0120015	0.0489739	0.00294009	-8.40993	down
mws0491	C8H11N	Phenethylamine	Alkaloids	Alkaloids	64-04-0	1	2028800	1704300	2002900	767810	857730	807270	1.30558	0.00620828	0.0349043	0.42413	-1.23742	down
mws0609	C10H12N5O7P	Guanosine 3',5'-cyclic monophosphate	Nucleotides and derivatives	Nucleotides and derivatives	7665-99-8	2	180360	197150	181220	46736	28523	37201	1.2999	4.019e-05	0.00369256	0.201278	-2.31274	down
mws0715	C13H16N2O4	Phenylacetyl-L-glutamine	Amino acids and derivatives	Amino acids and derivatives	28047-15-6	2	548900	400460	508110	134230	176910	173880	1.28482	0.0122192	0.0493549	0.332782	-1.58735	down
mws1589	C18H32O16	D-Panose	Others	Saccharides and Alcohols	33401-87-5	1	32870	37938	27332	82787	68930	64264	1.26245	0.00764371	0.0392607	2.20074	1.13799	up
MWSslk144	C11H12O3	p-Coumaric acid ethyl ester	Organic acids	Organic acids	7362-39-2	3	20123	20072	17997	9	9	9	1.32062	0.00130216	0.0180519	0.000463981	-11.0736	down
pmb0069	C7H7NO	Benzamide	Phenolic acids	Phenolic acids	55-21-0	2	792260	611440	747920	302390	290940	347800	1.2863	0.0116282	0.0478365	0.437405	-1.19296	down
pmb0645	C28H34O16	Hesperetin-6-C-glucoside-7-O-glucoside	Flavonoids	Flavonoid carbonoside	-	1	38390	48202	104390	139480	123060	127390	1.05521	0.0769241	0.15116	2.04171	1.02978	up
pmb0672	C37H38O18	Isovitexin-7-O-(6''-feruloyl)glucoside	Flavonoids	Flavonoid carbonoside	-	3	11678000	12032000	12189000	24688000	26303000	24261000	1.31702	0.00136873	0.0182425	2.09621	1.06779	up
pmb0785	C9H7N	Isoquinoline	Alkaloids	Isoquinoline alkaloids	119-65-3	2	9158.1	10819	5908.5	38944	31070	21578	1.22859	0.0400356	0.0997933	3.53834	1.82307	up
pmb0813	C10H9NO2	1-Methoxyindole-3-carbaldehyde	Alkaloids	Plumerane	67282-55-7	2	16254	25400	15393	9	9	9	1.31962	0.0272246	0.0797876	0.000473294	-11.045	down
pmb2507	C5H11O7P	2-Deoxyribose-1-phosphate	Nucleotides and derivatives	Nucleotides and derivatives	17210-42-3	2	291930	276430	304330	616560	533280	656710	1.29832	0.0105035	0.0448503	2.07009	1.0497	up
pmb2970	C28H34O16	Hesperetin-5,7-di-O-glucoside	Flavonoids	Dihydroflavonol	-	2	12165	6517.9	11337	21364	23468	30064	1.19469	0.0124866	0.0501445	2.49488	1.31897	up
pmb3023	C21H22O11	Eriodictyol-8-C-glucoside	Flavonoids	Dihydroflavone	1023271-51-3	2	10177	21080	11831	24006	34907	37477	1.11927	0.030921	0.0860359	2.23705	1.1616	up
pmb3068	C16H18O8	1-O-p-Coumaroylquinic acid	Phenolic acids	Phenolic acids	-	1	34439	35642	38984	77851	87612	79341	1.30996	0.00127951	0.0180519	2.24457	1.16644	up
pme0128	C6H12N2O3	L-Alanyl-L-Alanine	Amino acids and derivatives	Amino acids and derivatives	1948-31-8	2	10878	15124	12098	3629	4243.5	8463	1.12794	0.0226003	0.0721498	0.428753	-1.22178	down
pme1474	C11H15N5O3S	5'-Deoxy-5'-(methylthio)adenosine	Nucleotides and derivatives	Nucleotides and derivatives	2457-80-9	1	391620	290020	344000	113140	112340	103190	1.30321	0.0147364	0.0550304	0.320454	-1.64181	down
pme1651	C10H9NO2	Indole 3-acetic acid (IAA)	Alkaloids	Plumerane	87-51-4	2	186860	146310	168550	637770	619070	565560	1.31107	0.000324546	0.00938402	3.6323	1.86089	up
pme2122	C5H9N3	Histamine	Amino acids and derivatives	Amino acids and derivatives	51-45-6	2	334420	284620	295820	161220	143660	107680	1.25709	0.00156106	0.0190115	0.450954	-1.14895	down
pme2836	C10H11NO2	5-Hydroxytryptophol	Alkaloids	Plumerane	154-02-9	2	32637	26497	68121	9	9	9	1.31744	0.0822013	0.157852	0.000212172	-12.2025	down
pme3961	C10H13N5O3	2'-Deoxyadenosine	Nucleotides and derivatives	Nucleotides and derivatives	958-09-8	1	105430	110420	129130	56907	48177	46109	1.29078	0.00493707	0.0312269	0.438266	-1.19012	down
pmn001375	C26H32O12	1-Hydroxypinoresinol-1-O-Glucoside	Lignans and Coumarins	Lignans	81495-71-8	2	113140	115880	114090	269560	225650	251460	1.30884	0.00864738	0.0413911	2.17618	1.1218	up
pmn001380	C9H16O4	Eucommiol	Others	Others	55930-44-4	1	1628500	1787100	1698400	4015500	4405900	4481900	1.31467	0.00144618	0.0182942	2.52313	1.33522	up
pmn001381	C15H26O9	Eucommioside	Terpenoids	Terpene	-	2	290990	339390	291480	622940	605030	698250	1.29881	0.0016156	0.0190115	2.08949	1.06315	up
pmn001394	C20H22O9	2,3,5,4'-Tetrahydroxystilbene-2-O-glucoside	Others	Stilbene	-	2	128150	208840	203450	100230	56759	81624	1.15247	0.0425971	0.104378	0.441516	-1.17946	down
pmn001426	C30H48O5	Euscaphic acid	Terpenoids	Triterpene	53155-25-2	2	1450.4	1774.4	1564.3	9	9	9	1.32037	0.00355477	0.0264517	0.0056378	-7.47065	down
pmn001492	C11H8O3	Ayapin	Lignans and Coumarins	Coumarins	494-56-4	3	763970	837910	753180	1955500	2179500	2032600	1.31446	0.00078468	0.014174	2.61887	1.38895	up
pmn001692	C18H19NO5	3-O-Acetylhamayne	Alkaloids	Alkaloids	-	2	22641	18133	32044	6421.9	6414.9	8998.3	1.25121	0.0482438	0.109961	0.299859	-1.73765	down
pmn001726	C25H33N3O6	N1-Caffeoyl-N3-dihydrocaffeoyl spermidine	Alkaloids	Phenolamine	-	1	17288	19223	19692	39452	45054	35276	1.29109	0.0130147	0.0510499	2.13124	1.09169	up
pmp000003	C16H12O7	Nepetin (5,7,3',4'-Tetrahydroxy-6-methoxyflavone)	Flavonoids	Flavonoid	520-11-6	1	1354700	1411700	1421600	3822500	3652400	4100600	1.31711	0.00228293	0.0213919	2.76397	1.46674	up
pmp000113	C20H20O8	5-Hydroxy-6,7,8,3',4'-pentamethoxyflavone	Flavonoids	Flavonoid	2174-59-6	2	8384.7	5963.9	7584.1	3049.8	2293.2	3737.7	1.22999	0.0115473	0.0478365	0.414026	-1.27221	down
pmp001045	C15H22O8	Bartsioside	Others	Others	62133-72-6	2	31468	44534	56809	102240	131880	150320	1.23408	0.0128764	0.0507041	2.89464	1.53338	up
pmp001076	C20H20O7	Isosinensetin	Flavonoids	Flavonoid	17290-70-9	2	12272	11648	11632	3098.6	3657.6	4430.9	1.30006	0.000287638	0.00921526	0.314669	-1.66809	down
pmp001187	C36H36N2O8	1-(Dihydroxyphenyl)-N2,N3-bis(4-hydroxyphenethyl)-(5-8)-dimethoxy-1,2dihydronaphthalene-2,3-dicarboxamide	Alkaloids	Alkaloids	-	1	1053400	933910	1058100	462480	480450	552630	1.29726	0.000878869	0.0146416	0.491087	-1.02595	down
pmp001189	C38H40N2O10	(5-8)-Hydroxy-1-(hydroxyldimethoxyphenyl)-N2,N3-bis(4-hydroxyphenethyl)-(5-8)-dimethoxy-1,2-dihydronaphthalene-2,3-dicarboxamide	Alkaloids	Alkaloids	-	2	4974.2	7448	5021.1	1443.9	945.02	1300	1.28529	0.0270937	0.0797876	0.211481	-2.2414	down
pmp001190	C37H38N2O9	(5-8)-Hydroxy-1-(hydroxylmethoxyphenyl)-N2,N3-bis(4-hydroxyphenethyl)-(5-8)-dimethoxy-1,2-dihydronaphthalene-2,3-dicarboxamide	Alkaloids	Alkaloids	-	2	362080	366810	345710	161420	164770	195390	1.30146	0.000443595	0.0117404	0.485371	-1.04284	down
pmp001252	C17H17NO3	p-Coumaroyltyramine	Alkaloids	Phenolamine	36417-86-4	1	309000	310350	300720	129170	140180	143740	1.31615	1.76615e-05	0.00323893	0.448977	-1.15529	down
pmp001276	C33H56O14	1-Linolenoyl-rac-glycerol-diglucoside	Lipids	Free fatty acids	-	1	725550	841770	748780	1741100	1638500	1699300	1.31048	4.74341e-05	0.00369256	2.19287	1.13282	up
Smpn009230	C30H48O5	2α,3α,23-trihydroxyolean-12-en-28-oic acid	Terpenoids	Triterpene	-	2	9	9	9	7249.8	6699.5	12819	1.31824	0.0448709	0.105673	991.419	9.95335	up
Zmdp003457	C27H30O17	Myricetin-3-O-galactoside-3'-O-rhamnoside*	Flavonoids	Flavonoid	-	1	395540	292260	168690	102050	143260	99491	1.1141	0.115535	0.201242	0.402574	-1.31267	down
